# Supplementary material for: Metabolomic Response of the Creeping Wood Sorrel Oxalis corniculata to Low-Dose Radiation Exposure from Fukushima’s Contaminated Soil
Source: Life (Basel). 2021 Sep 20;11(9):990. doi: 10.3390/life11090990 (PMC8472241; doi:10.3390/life11090990)
Supplement: Supplementary file 1 [file life-11-00990-s001.zip]

Archive with 5 entries (5 files):
- Supplementary File S1 GC-MS_Result Kazusa DNA Research Institute.xlsm
- Supplementary File S2 LC-MS_Result Kazusa DNA Research Institute.xlsm
- Supplementary File S3 GC-MS Target Data file.csv
- Supplementary File S4 GC-MS Nontarget Data file.csv
- Supplementary File S5 LC-MS Data file.csv
