# Supplementary material for: Metabolomic Response of the Creeping Wood Sorrel Oxalis corniculata to Low-Dose Radiation Exposure from Fukushima’s Contaminated Soil
Source: Life (Basel). 2021 Sep 20;11(9):990. doi: 10.3390/life11090990 (PMC8472241; doi:10.3390/life11090990)
Supplement: Supplementary file 1 [file life-11-00990-s001.zip › Supplementary File S1 GC-MS_Result Kazusa DNA Research Institute.xlsm]

## Sheet: System_0
FREQUENCY	01	02	03	04	05	06	#REF!	#REF!	#REF!	#REF!	#REF!	#REF!	#REF!	#REF!	#REF!	#REF!	#REF!	#REF!	#REF!	#REF!		TargetDBsearch DropList	Alignment DropList	Statistics DropList
0	0	0	0	0	0	0	#REF!	#REF!	#REF!	#REF!	#REF!	#REF!	#REF!	#REF!	#REF!	#REF!	#REF!	#REF!	#REF!	#REF!		Ret.Time	Name	A
0.5	0	0	0	0	0	0	#REF!	#REF!	#REF!	#REF!	#REF!	#REF!	#REF!	#REF!	#REF!	#REF!	#REF!	#REF!	#REF!	#REF!		Area	Intensity	B
1	0	0	0	0	0	0	#REF!	#REF!	#REF!	#REF!	#REF!	#REF!	#REF!	#REF!	#REF!	#REF!	#REF!	#REF!	#REF!	#REF!		CorrectionValue	CorrectionValue
1.5	0	0	0	0	0	0	#REF!	#REF!	#REF!	#REF!	#REF!	#REF!	#REF!	#REF!	#REF!	#REF!	#REF!	#REF!	#REF!	#REF!		SI	Log10
2	0	0	0	0	0	0	#REF!	#REF!	#REF!	#REF!	#REF!	#REF!	#REF!	#REF!	#REF!	#REF!	#REF!	#REF!	#REF!	#REF!
2.5	0	0	0	0	0	0	#REF!	#REF!	#REF!	#REF!	#REF!	#REF!	#REF!	#REF!	#REF!	#REF!	#REF!	#REF!	#REF!	#REF!
3	0	0	0	0	0	0	#REF!	#REF!	#REF!	#REF!	#REF!	#REF!	#REF!	#REF!	#REF!	#REF!	#REF!	#REF!	#REF!	#REF!
3.5	0	0	0	0	0	0	#REF!	#REF!	#REF!	#REF!	#REF!	#REF!	#REF!	#REF!	#REF!	#REF!	#REF!	#REF!	#REF!	#REF!
4	0	0	0	0	0	0	#REF!	#REF!	#REF!	#REF!	#REF!	#REF!	#REF!	#REF!	#REF!	#REF!	#REF!	#REF!	#REF!	#REF!
4.5	0	2	1	3	4	1	#REF!	#REF!	#REF!	#REF!	#REF!	#REF!	#REF!	#REF!	#REF!	#REF!	#REF!	#REF!	#REF!	#REF!
5	52	36	44	37	42	48	#REF!	#REF!	#REF!	#REF!	#REF!	#REF!	#REF!	#REF!	#REF!	#REF!	#REF!	#REF!	#REF!	#REF!
5.5	71	77	70	82	82	73	#REF!	#REF!	#REF!	#REF!	#REF!	#REF!	#REF!	#REF!	#REF!	#REF!	#REF!	#REF!	#REF!	#REF!
6	50	48	52	52	52	58	#REF!	#REF!	#REF!	#REF!	#REF!	#REF!	#REF!	#REF!	#REF!	#REF!	#REF!	#REF!	#REF!	#REF!
6.5	41	39	35	42	43	36	#REF!	#REF!	#REF!	#REF!	#REF!	#REF!	#REF!	#REF!	#REF!	#REF!	#REF!	#REF!	#REF!	#REF!
7	27	29	25	29	27	23	#REF!	#REF!	#REF!	#REF!	#REF!	#REF!	#REF!	#REF!	#REF!	#REF!	#REF!	#REF!	#REF!	#REF!
7.5	23	22	20	22	25	24	#REF!	#REF!	#REF!	#REF!	#REF!	#REF!	#REF!	#REF!	#REF!	#REF!	#REF!	#REF!	#REF!	#REF!
8	4	5	6	5	5	5	#REF!	#REF!	#REF!	#REF!	#REF!	#REF!	#REF!	#REF!	#REF!	#REF!	#REF!	#REF!	#REF!	#REF!
8.5	5	4	4	5	5	4	#REF!	#REF!	#REF!	#REF!	#REF!	#REF!	#REF!	#REF!	#REF!	#REF!	#REF!	#REF!	#REF!	#REF!
9	0	0	0	0	0	0	#REF!	#REF!	#REF!	#REF!	#REF!	#REF!	#REF!	#REF!	#REF!	#REF!	#REF!	#REF!	#REF!	#REF!
9.5	0	0	0	0	0	0	#REF!	#REF!	#REF!	#REF!	#REF!	#REF!	#REF!	#REF!	#REF!	#REF!	#REF!	#REF!	#REF!	#REF!
10	0	0	0	0	0	0	#REF!	#REF!	#REF!	#REF!	#REF!	#REF!	#REF!	#REF!	#REF!	#REF!	#REF!	#REF!	#REF!	#REF!
	"=FREQUENCY(Alignment_Log10!H7:H----,System_0!$A$2:$A$22)
	delta RI [=IF(ISBLANK(@DBRI),"",SQRT((@RI-@DBRI)^2))]
TRUE	FALSE	FALSE	FALSE	FALSE		TRUE	FALSE	FALSE	FALSE	FALSE
FALSE	TRUE	FALSE	FALSE	FALSE		FALSE	TRUE	FALSE	FALSE	FALSE
Factor1 (52.9%)	Factor2 (25.1%)					Factor1 (53.9%)	Factor2 (14%)
1	2					1	2
2	3					2	3
-284.013	728.178					-452.524	6896.32
-382.461	-736.552					-3177.38	3910.09
1555.11	1266.68					11772.7	2562.68
-1094.74	1640					-6282.24	-40.2065
-2753.66	-1457.79					-15495.2	-5728.06
2959.76	-1440.52					13634.7	-7600.82
#N/A	#N/A					#N/A	#N/A
#N/A	#N/A					#N/A	#N/A
#N/A	#N/A					#N/A	#N/A
#N/A	#N/A					#N/A	#N/A
#N/A	#N/A					#N/A	#N/A
#N/A	#N/A					#N/A	#N/A
#N/A	#N/A					#N/A	#N/A
#N/A	#N/A					#N/A	#N/A
#N/A	#N/A					#N/A	#N/A
#N/A	#N/A					#N/A	#N/A
#N/A	#N/A					#N/A	#N/A
#N/A	#N/A					#N/A	#N/A
#N/A	#N/A					#N/A	#N/A
#N/A	#N/A					#N/A	#N/A
	Factor1	Factor2					Factor1	Factor2		3
1	-4.97821	-24.2487				No.0001	47.7545	79.4259
2	163.989	-41.3831				No.0002	203.595	-222.401
3	0.109025	-32.1446				No.0003	-149.443	276.516
4	8.26344	-9.22671				No.0004	127.55	54.4072
5	237.958	24.93				No.0005	-366.244	664.226
6	-636.172	254.639				No.0006	202.075	75.4129
7	32.5173	-4.14091				No.0007	870.958	-169.681
8	20.4303	-13.4072				No.0008	1046.34	-812.082
9	-18.1256	-7.71634				No.0009	-592.67	440.912
10	-9.07997	241.37				No.0010	29.5247	95.8991
11	-1.26266	8.21709				No.0011	-27.3723	-196.933
12	30.7875	21.8928				No.0012	1.81985	10.9449
13	71.6463	359.135				No.0013	-136.304	168.632
14	-45.2326	45.4374				No.0014	145.112	-158.516
15	-308.858	320.389				No.0015	-29.5025	160.021
16	80.0762	644.303				No.0016	-206.908	-149.88
17	-19.9128	-41.7659				No.0017	-59.8513	-0.750603
18	-29.9545	126.759				No.0018	166.138	70.867
19	-276.038	-177.823				No.0019	-129.629	34.5451
20	-107.395	-91.018				No.0020	100.757	84.9921
21	32.171	-60.0798				No.0021	-2.86434	85.5374
22	368.21	-134.136				No.0022	-91.6423	-21.0478
23	-23.0265	135.999				No.0023	-199.712	-57.7956
24	-54.1542	21.98				No.0024	95.1805	-7.95416
25	6.5384	-16.8234				No.0025	100.237	42.7567
26	-456.26	-393.773				No.0026	-8.00807	64.9971
27	476.283	-503.312				No.0027	41.6581	31.5749
28	50.2364	60.0661				No.0028	98.9148	42.1927
29	-63.7373	158.033				No.0029	-149.928	16.5257
30	-59.5871	67.8472				No.0030	144.886	63.6719
31	46.211	7.2929				No.0031	177.968	217.561
32	-78.898	-47.3369				No.0032	129.194	463.705
33	-281.973	119.891				No.0033	45.2169	356.632
34	17.9499	-35.9104				No.0034	-86.0272	17.1218
35	152.233	265.996				No.0035	-55.1943	96.2017
36	27.0978	20.8154				No.0036	-149.343	85.4133
37	32.7193	19.8149				No.0037	111.862	232.981
38	3.25724	-7.35629				No.0038	-6.73084	32.3644
39	-149.38	45.8452				No.0039	1252.51	-738.26
40	-165.879	104.467				No.0040	66.3317	131.358
41	209.565	-9.07794				No.0041	235.816	102.262
42	73.9949	-60.5862				No.0042	34.4708	31.781
43	13.7864	29.2275				No.0043	-30.5565	-212.553
44	53.2005	35.5895				No.0044	76.9791	582.674
45	0.595377	-47.5498				No.0045	71.1637	-53.1257
46	89.9913	-56.7055				No.0046	-36.5777	88.2041
47	21.8333	-58.9637				No.0047	-68.9447	-49.942
48	-91.2802	-38.4081				No.0048	-3.50847	104.773
49	-102.628	-34.9828				No.0049	-33.2259	80.1215
50	-96.1408	-37.8448				No.0050	-223.792	395.524
51	26.0392	45.4276				No.0051	110.598	-107.692
52	29.4038	88.0329				No.0052	-6.58183	196.552
53	-490.821	371.251				No.0053	-41.0055	216.736
54	225.472	-289.893				No.0054	-189.237	-119.384
55	-1024.05	-177.23				No.0055	203.549	-222.351
56	26.9476	-27.6515				No.0056	-64.4379	155.387
57	110.697	-61.4188				No.0057	-67.4078	-51.2016
58	176.928	-253.595				No.0058	-12.509	373.554
59	13.4096	97.9037				No.0059	-63.5803	153.319
60	-1060.3	-363.761				No.0060	67.2227	56.4952
61	9.95336	-33.123				No.0061	-38.804	152.364
62	#N/A	#N/A				No.0062	91.4577	-62.2612
63	#N/A	#N/A				No.0063	422.7	-433.032
64	#N/A	#N/A				No.0064	155.91	264.422
65	#N/A	#N/A				No.0065	-546.426	-185.253
66	#N/A	#N/A				No.0066	95.6504	-104.485
67	#N/A	#N/A				No.0067	-438.349	209.779
68	#N/A	#N/A				No.0068	-265.256	-192.145
69	#N/A	#N/A				No.0069	-285.826	-207.046
70	#N/A	#N/A				No.0070	353.112	-385.728
71	#N/A	#N/A				No.0071	165.309	537.618
72	#N/A	#N/A				No.0072	-171.602	-2.15208
73	#N/A	#N/A				No.0073	211.062	875.905
74	#N/A	#N/A				No.0074	-223.768	-6.03637
75	#N/A	#N/A				No.0075	196.896	83.9871
76	#N/A	#N/A				No.0076	-608.328	64.4591
77	#N/A	#N/A				No.0077	-142.091	-157.682
78	#N/A	#N/A				No.0078	-106.655	-77.2583
79	#N/A	#N/A				No.0079	172.871	115.141
80	#N/A	#N/A				No.0080	2504.05	979.233
81	#N/A	#N/A				No.0081	-4.70213	140.419
82	#N/A	#N/A				No.0082	81.7866	34.8865
83	#N/A	#N/A				No.0083	34.2982	-284.729
84	#N/A	#N/A				No.0084	-31.1162	75.0342
85	#N/A	#N/A				No.0085	-86.6146	-1.08625
86	#N/A	#N/A				No.0086	-226.591	249.312
87	#N/A	#N/A				No.0087	-178.757	-129.487
88	#N/A	#N/A				No.0088	-259.319	-3.25215
89	#N/A	#N/A				No.0089	127.495	54.3839
90	#N/A	#N/A				No.0090	92.4652	79.9982
91	#N/A	#N/A				No.0091	48.7923	-26.7262
92	#N/A	#N/A				No.0092	-362.701	-198.664
93	#N/A	#N/A				No.0093	164.528	32.7318
94	#N/A	#N/A				No.0094	108.316	294.278
95	#N/A	#N/A				No.0095	31.5922	-603.826
96	#N/A	#N/A				No.0096	74.2919	442.037
97	#N/A	#N/A				No.0097	1235.73	-153.037
98	#N/A	#N/A				No.0098	-125.358	687.147
99	#N/A	#N/A				No.0099	-161.521	-79.8179
100	#N/A	#N/A				No.0100	84.4763	-70.4795
101	#N/A	#N/A				No.0101	-3.60943	107.788
102	#N/A	#N/A				No.0102	77.2141	32.9361
103	#N/A	#N/A				No.0103	92.2749	119.269
104	#N/A	#N/A				No.0104	-217.129	-153.091
105	#N/A	#N/A				No.0105	-2.32642	69.4734
106	#N/A	#N/A				No.0106	24.647	-151.588
107	#N/A	#N/A				No.0107	-1.77767	-338.979
108	#N/A	#N/A				No.0108	116.001	105.04
109	#N/A	#N/A				No.0109	108.199	-118.093
110	#N/A	#N/A				No.0110	-90.1081	-25.0509
111	#N/A	#N/A				No.0111	-200.869	-63.5481
112	#N/A	#N/A				No.0112	-49.2356	-33.0126
113	#N/A	#N/A				No.0113	-17.2455	41.5862
114	#N/A	#N/A				No.0114	112.636	-123.039
115	#N/A	#N/A				No.0115	51.949	-262.793
116	#N/A	#N/A				No.0116	-139.642	160.284
117	#N/A	#N/A				No.0117	-35.2627	85.0332
118	#N/A	#N/A				No.0118	-141.599	-22.6184
119	#N/A	#N/A				No.0119	196.413	2.48002
120	#N/A	#N/A				No.0120	137.07	58.468
121	#N/A	#N/A				No.0121	-338.785	-245.408
122	#N/A	#N/A				No.0122	484.695	-529.466
123	#N/A	#N/A				No.0123	-66.7387	160.935
124	#N/A	#N/A				No.0124	-211.943	-2.658
125	#N/A	#N/A				No.0125	-13.643	407.419
126	#N/A	#N/A				No.0126	269.788	250.214
127	#N/A	#N/A				No.0127	-62.9653	391.354
128	#N/A	#N/A				No.0128	91.3987	366.448
129	#N/A	#N/A				No.0129	-2.39278	71.4553
130	#N/A	#N/A				No.0130	220.66	94.1236
131	#N/A	#N/A				No.0131	329.515	-106.377
132	#N/A	#N/A				No.0132	56.4467	105.648
133	#N/A	#N/A				No.0133	70.9078	132.2
134	#N/A	#N/A				No.0134	112.443	-583.937
135	#N/A	#N/A				No.0135	-1347.83	820.128
136	#N/A	#N/A				No.0136	88.2611	34.9669
137	#N/A	#N/A				No.0137	-142.19	-116.108
138	#N/A	#N/A				No.0138	98.3455	-107.429
139	#N/A	#N/A				No.0139	-2.83437	84.6424
140	#N/A	#N/A				No.0140	73.2597	472.487
141	#N/A	#N/A				No.0141	-25.2902	60.9852
142	#N/A	#N/A				No.0142	36.7371	-157.163
143	#N/A	#N/A				No.0143	-42.673	102.902
144	#N/A	#N/A				No.0144	415.829	249.092
145	#N/A	#N/A				No.0145	465.839	-241.949
146	#N/A	#N/A				No.0146	35.4179	-157.904
147	#N/A	#N/A				No.0147	380.968	-453.273
148	#N/A	#N/A				No.0148	136.331	54.0097
149	#N/A	#N/A				No.0149	-1028.29	-102.325
150	#N/A	#N/A				No.0150	424.037	-159.414
151	#N/A	#N/A				No.0151	-238.516	-12.8517
152	#N/A	#N/A				No.0152	-343.818	1366.68
153	#N/A	#N/A				No.0153	122.74	241.616
154	#N/A	#N/A				No.0154	-14.4137	-259.614
155	#N/A	#N/A				No.0155	-80.1991	59.0686
156	#N/A	#N/A				No.0156	-24.806	59.8176
157	#N/A	#N/A				No.0157	137.821	-128.637
158	#N/A	#N/A				No.0158	-154.554	-30.7288
159	#N/A	#N/A				No.0159	355.007	456.61
160	#N/A	#N/A				No.0160	-2.83184	84.5667
161	#N/A	#N/A				No.0161	80.8407	34.4831
162	#N/A	#N/A				No.0162	-95.9407	-197.191
163	#N/A	#N/A				No.0163	-679.517	310.689
164	#N/A	#N/A				No.0164	300.962	254.445
165	#N/A	#N/A				No.0165	16.6078	39.0957
166	#N/A	#N/A				No.0166	111.876	-91.7202
167	#N/A	#N/A				No.0167	-217.383	-28.5239
168	#N/A	#N/A				No.0168	-92.3027	44.7387
169	#N/A	#N/A				No.0169	61.6072	201.706
170	#N/A	#N/A				No.0170	-264.514	-67.3577
171	#N/A	#N/A				No.0171	-22.7239	-90.6136
172	#N/A	#N/A				No.0172	71.6677	-78.2875
173	#N/A	#N/A				No.0173	73.8006	31.48
174	#N/A	#N/A				No.0174	-209.261	-151.584
175	#N/A	#N/A				No.0175	314.185	206.609
176	#N/A	#N/A				No.0176	-1045.23	-203.108
177	#N/A	#N/A				No.0177	140.36	127.528
178	#N/A	#N/A				No.0178	-315.323	-197.072
179	#N/A	#N/A				No.0179	-42.8557	5.00781
180	#N/A	#N/A				No.0180	-44.3639	-0.556374
181	#N/A	#N/A				No.0181	-29.758	15.7552
182	#N/A	#N/A				No.0182	-3.49822	104.467
183	#N/A	#N/A				No.0183	-80.9694	28.3562
184	#N/A	#N/A				No.0184	108.916	-412.637
185	#N/A	#N/A				No.0185	-33.3854	54.972
186	#N/A	#N/A				No.0186	686.213	-833.444
187	#N/A	#N/A				No.0187	6.10897	123.409
188	#N/A	#N/A				No.0188	154.715	-1598.34
189	#N/A	#N/A				No.0189	-29.3841	70.8575
190	#N/A	#N/A				No.0190	-76.2755	181.555
191	#N/A	#N/A				No.0191	33.7201	161.263
192	#N/A	#N/A				No.0192	16.6041	-112.482
193	#N/A	#N/A				No.0193	260.67	-76.5099
194	#N/A	#N/A				No.0194	-61.796	0.176949
195	#N/A	#N/A				No.0195	126.35	-18.0274
196	#N/A	#N/A				No.0196	-6.91738	78.6995
197	#N/A	#N/A				No.0197	-206.244	18.5414
198	#N/A	#N/A				No.0198	65.8866	173.055
199	#N/A	#N/A				No.0199	-99.9668	5.32694
200	#N/A	#N/A				No.0200	59.596	20.1125
201	#N/A	#N/A				No.0201	7.41843	84.8106
202	#N/A	#N/A				No.0202	162.607	-27.2297
203	#N/A	#N/A				No.0203	-210.82	-152.713
204	#N/A	#N/A				No.0204	-61.7951	-0.774981
205	#N/A	#N/A				No.0205	212.207	35.181
206	#N/A	#N/A				No.0206	133.902	159.347
207	#N/A	#N/A				No.0207	22.3736	403.054
208	#N/A	#N/A				No.0208	13.3804	-4.84455
209	#N/A	#N/A				No.0209	-7.74219	390.108
210	#N/A	#N/A				No.0210	8.76188	-207.139
211	#N/A	#N/A				No.0211	-57.4639	280.616
212	#N/A	#N/A				No.0212	-2.721	81.2569
213	#N/A	#N/A				No.0213	-17.6279	42.5082
214	#N/A	#N/A				No.0214	79.8689	-152.729
215	#N/A	#N/A				No.0215	28.7019	-292.696
216	#N/A	#N/A				No.0216	-10.0407	299.843
217	#N/A	#N/A				No.0217	170.058	232.866
218	#N/A	#N/A				No.0218	-2.63255	78.6154
219	#N/A	#N/A				No.0219	73.662	31.421
220	#N/A	#N/A				No.0220	190.253	775.348
221	#N/A	#N/A				No.0221	97.1496	-235.826
222	#N/A	#N/A				No.0222	-55.3685	133.517
223	#N/A	#N/A				No.0223	361.496	-284.28
224	#N/A	#N/A				No.0224	76.5845	-111.449
225	#N/A	#N/A				No.0225	-93.3208	-67.5994
226	#N/A	#N/A				No.0226	-2067.18	-733.404
227	#N/A	#N/A				No.0227	-162.809	361.604
228	#N/A	#N/A				No.0228	71.5701	-37.1767
229	#N/A	#N/A				No.0229	294.569	-200.705
230	#N/A	#N/A				No.0230	521.668	-1611.96
231	#N/A	#N/A				No.0231	219.393	-239.657
232	#N/A	#N/A				No.0232	377.844	565.556
233	#N/A	#N/A				No.0233	762.531	-1408.29
234	#N/A	#N/A				No.0234	-488.58	-119.06
235	#N/A	#N/A				No.0235	172.894	-95.9056
236	#N/A	#N/A				No.0236	-216.708	45.4816
237	#N/A	#N/A				No.0237	-205.546	-180.367
238	#N/A	#N/A				No.0238	-3.22329	96.2566
239	#N/A	#N/A				No.0239	-195.045	-47.2586
240	#N/A	#N/A				No.0240	-53.1867	-0.667022
241	#N/A	#N/A				No.0241	101.024	-110.355
242	#N/A	#N/A				No.0242	-143.104	170.051
243	#N/A	#N/A				No.0243	-97.2126	224.654
244	#N/A	#N/A				No.0244	-311.579	-46.3285
245	#N/A	#N/A				No.0245	-270.524	151.274
246	#N/A	#N/A				No.0246	-86.9601	-1.09058
247	#N/A	#N/A				No.0247	298.658	-348.933
248	#N/A	#N/A				No.0248	-308.141	-11.3909
249	#N/A	#N/A				No.0249	-101.05	16.9218
250	#N/A	#N/A				No.0250	-305.591	-66.8791
251	#N/A	#N/A				No.0251	-147.12	-15.4093
252	#N/A	#N/A				No.0252	162.195	-20.2706
253	#N/A	#N/A				No.0253	-16.5697	117.286
254	#N/A	#N/A				No.0254	96.1743	-105.058
255	#N/A	#N/A				No.0255	-54.0658	-0.678047
256	#N/A	#N/A				No.0256	-86.619	-62.7448
257	#N/A	#N/A				No.0257	0.546739	-304.27
258	#N/A	#N/A				No.0258	-63.5888	9.28596
259	#N/A	#N/A				No.0259	66.7537	28.4742
260	#N/A	#N/A				No.0260	90.2133	-98.5461
261	#N/A	#N/A				No.0261	-107.337	92.4926
262	#N/A	#N/A				No.0262	-563.736	-115.456
263	#N/A	#N/A				No.0263	-94.0302	-68.1133
264	#N/A	#N/A				No.0264	92.5102	39.4607
265	#N/A	#N/A				No.0265	-311.098	-11.9813
266	#N/A	#N/A				No.0266	145.841	62.2094
267	#N/A	#N/A				No.0267	150.518	-164.421
268	#N/A	#N/A				No.0268	-55.6907	85.9154
269	#N/A	#N/A				No.0269	357.123	180.949
270	#N/A	#N/A				No.0270	119.368	-130.393
271	#N/A	#N/A				No.0271	78.1979	208.923
272	#N/A	#N/A				No.0272	-95.8005	-9.93261
273	#N/A	#N/A				No.0273	-19.0203	-93.2263
274	#N/A	#N/A				No.0274	-202.603	-346.091
275	#N/A	#N/A				No.0275	43.1456	14.6118
276	#N/A	#N/A				No.0276	73.7865	-80.602
277	#N/A	#N/A				No.0277	-27.0011	-0.338625
278	#N/A	#N/A				No.0278	73.6211	31.4035
279	#N/A	#N/A				No.0279	-301.752	-227.036
280	#N/A	#N/A				No.0280	-89.4707	-3.25792
281	#N/A	#N/A				No.0281	100.253	-84.998
282	#N/A	#N/A				No.0282	-14.5918	-185.711
283	#N/A	#N/A				No.0283	67.6696	28.8649
284	#N/A	#N/A				No.0284	193.833	-34.2841
285	#N/A	#N/A				No.0285	-54.3373	-27.1665
286	#N/A	#N/A				No.0286	-15.0063	36.1865
287	#N/A	#N/A				No.0287	-28.0924	-0.352311
288	#N/A	#N/A				No.0288	1.6498	35.5958
289	#N/A	#N/A				No.0289	-388.945	179.407
290	#N/A	#N/A				No.0290	20.6094	-95.6641
291	#N/A	#N/A				No.0291	-91.0233	-65.9351
292	#N/A	#N/A				No.0292	-44.9863	70.573
293	#N/A	#N/A				No.0293	107.231	-117.136
294	#N/A	#N/A				No.0294	67.6564	28.8592
295	#N/A	#N/A				No.0295	-18.8691	7.31207
296	#N/A	#N/A				No.0296	-104.969	-76.0373
297	#N/A	#N/A				No.0297	-80.7535	-58.496
298	#N/A	#N/A				No.0298	215.699	6.85371
299	#N/A	#N/A				No.0299	-62.1448	-106.82
300	#N/A	#N/A				No.0300	-405.982	-243.42
301	#N/A	#N/A				No.0301	11.5251	121.717
302	#N/A	#N/A				No.0302	136.154	17.788
303	#N/A	#N/A				No.0303	-265.655	-7.31047
304	#N/A	#N/A				No.0304	150.221	-164.097
305	#N/A	#N/A				No.0305	-783.805	182.098
306	#N/A	#N/A				No.0306	972.148	-483.057
307	#N/A	#N/A				No.0307	-466.809	-156.568
308	#N/A	#N/A				No.0308	230.406	95.5765
309	#N/A	#N/A				No.0309	-68.3792	9.36488
310	#N/A	#N/A				No.0310	227.953	-358.918
311	#N/A	#N/A				No.0311	-52.5677	-301.722
312	#N/A	#N/A				No.0312	104.396	119.846
313	#N/A	#N/A				No.0313	-220.4	-33.0091
314	#N/A	#N/A				No.0314	122.563	155.621
315	#N/A	#N/A				No.0315	-180.486	-246.616
316	#N/A	#N/A				No.0316	-131.684	-58.0236
317	#N/A	#N/A				No.0317	-19.9108	48.0132
318	#N/A	#N/A				No.0318	-55.792	-362.424
319	#N/A	#N/A				No.0319	-970.801	288.829
320	#N/A	#N/A				No.0320	295.092	-185.5
321	#N/A	#N/A				No.0321	-49.0066	-0.614598
322	#N/A	#N/A				No.0322	-75.4706	-54.6691
323	#N/A	#N/A				No.0323	-112.386	-81.41
324	#N/A	#N/A				No.0324	-50.1717	90.2265
325	#N/A	#N/A				No.0325	-250.124	3.32157
326	#N/A	#N/A				No.0326	-15.281	-201.194
327	#N/A	#N/A				No.0327	108.254	-118.253
328	#N/A	#N/A				No.0328	-605.833	-172.182
329	#N/A	#N/A				No.0329	43.5379	-43.8217
330	#N/A	#N/A				No.0330	-1352.72	175.979
331	#N/A	#N/A				No.0331	-9.12084	272.374
332	#N/A	#N/A				No.0332	-992.762	-188.154
333	#N/A	#N/A				No.0333	-1796.94	-280.592
334	#N/A	#N/A				No.0334	-20.0297	-93.9596
335	#N/A	#N/A				No.0335	-119.019	27.9782
336	#N/A	#N/A				No.0336	-18.8231	45.3903
337	#N/A	#N/A				No.0337	-921.177	-52.0722
338	#N/A	#N/A				No.0338	184.756	-201.822
339	#N/A	#N/A				No.0339	-173.305	-125.538
340	#N/A	#N/A				No.0340	182.277	65.9655
341	#N/A	#N/A				No.0341	-534.613	-120.047
342	#N/A	#N/A				No.0342	-107.894	-1.35311
343	#N/A	#N/A				No.0343	167.578	51.0292
344	#N/A	#N/A				No.0344	-1790.87	-85.7464
345	#N/A	#N/A				No.0345	80.1654	34.195
346	#N/A	#N/A				No.0346	115.547	-126.22
347	#N/A	#N/A				No.0347	-1959.76	-70.2218
348	#N/A	#N/A				No.0348	-400.88	-12.2148
349	#N/A	#N/A				No.0349	-1356.33	721.904
350	#N/A	#N/A				No.0350	64.0664	-69.984
351	#N/A	#N/A				No.0351	-1185.34	-64.551
352	#N/A	#N/A				No.0352	-128.042	-237.239
353	#N/A	#N/A				No.0353	-303.764	-171.437
354	#N/A	#N/A				No.0354	-213.643	-19.1551
355	#N/A	#N/A				No.0355	26.9697	-182.825
356	#N/A	#N/A				No.0356	-25.5425	61.5936
357	#N/A	#N/A				No.0357	-1165	54.485
358	#N/A	#N/A				No.0358	142.723	-155.906
359	#N/A	#N/A				No.0359	-495.182	-358.698
360	#N/A	#N/A				No.0360	-120.39	423.855
361	#N/A	#N/A				No.0361	-58.4294	-0.732771
362	#N/A	#N/A				No.0362	-271.775	-64.2757
363	#N/A	#N/A				No.0363	-1234.55	545.435
364	#N/A	#N/A				No.0364	-1627.7	-186.87
365	#N/A	#N/A				No.0365	-68.5464	103.139
366	#N/A	#N/A				No.0366	-141.054	-51.2199
367	#N/A	#N/A				No.0367	-319.208	-6.00292
368	#N/A	#N/A				No.0368	-2226.18	250.545
369	#N/A	#N/A				No.0369	704.909	-689.538
370	#N/A	#N/A				No.0370	-9.51675	-318.577
371	#N/A	#N/A				No.0371	-23.5814	56.8646
372	#N/A	#N/A				No.0372	-137.769	-99.7964
373	#N/A	#N/A				No.0373	30.757	-9.50326
374	#N/A	#N/A				No.0374	-718.853	241
375	#N/A	#N/A				No.0375	-145.961	-88.9096
376	#N/A	#N/A				No.0376	-265.496	-30.4128
377	#N/A	#N/A				No.0377	-114.779	-37.1618
378	#N/A	#N/A				No.0378	-77.7682	-56.3335
379	#N/A	#N/A				No.0379	209.766	-164.642
380	#N/A	#N/A				No.0380	-12.9919	31.3289
381	#N/A	#N/A				No.0381	-69.0285	-50.0026
382	#N/A	#N/A				No.0382	-182.87	-65.5139
383	#N/A	#N/A				No.0383	-220.138	-25.5662
384	#N/A	#N/A				No.0384	-40.9634	-0.513727
385	#N/A	#N/A				No.0385	-124.6	-180.053
386	#N/A	#N/A				No.0386	-144.216	-70.3699
387	#N/A	#N/A				No.0387	-489.192	-78.3544
388	#N/A	#N/A				No.0388	-4093.22	-174.546
389	#N/A	#N/A				No.0389	-533.484	356.546
390	#N/A	#N/A				No.0390	-28.1807	-0.353418
391	#N/A	#N/A				No.0391	-119.381	-44.6594
392	#N/A	#N/A				No.0392	-154.1	-111.332
393	#N/A	#N/A				No.0393	-405.116	-69.2913
394	#N/A	#N/A				No.0394	-60.3176	-0.756451
395	#N/A	#N/A				No.0395	411.98	-359.491
396	#N/A	#N/A				No.0396	-86.8019	-1.08859
397	#N/A	#N/A				No.0397	95.5721	-104.4
398	#N/A	#N/A				No.0398	-58.3337	195.253
399	#N/A	#N/A				No.0399	-100.863	-73.0629
400	#N/A	#N/A				No.0400	453.175	-583.089
401	#N/A	#N/A				No.0401	-337.766	4.87369
402	#N/A	#N/A				No.0402	-146.048	-68.8139
403	#N/A	#N/A				No.0403	262.335	-129.774
404	#N/A	#N/A				No.0404	-105.407	-19.4603
405	#N/A	#N/A				No.0405	-68.7257	-0.861898
406	#N/A	#N/A				No.0406	-202.1	-430.905
407	#N/A	#N/A				No.0407	-37.6228	-0.471833
408	#N/A	#N/A				No.0408	-31.7974	-109.647
409	#N/A	#N/A				No.0409	69.1954	-38.511
410	#N/A	#N/A				No.0410	-141.084	-91.3346
411	#N/A	#N/A				No.0411	-164.225	-18.4266
412	#N/A	#N/A				No.0412	-23.973	-293.26
413	#N/A	#N/A				No.0413	49.7572	21.2242
414	#N/A	#N/A				No.0414	-74.6075	-517.776
415	#N/A	#N/A				No.0415	83.0146	-90.6825
416	#N/A	#N/A				No.0416	89.7066	-97.9926
417	#N/A	#N/A				No.0417	-209.813	21.944
418	#N/A	#N/A				No.0418	120.142	-131.239
419	#N/A	#N/A				No.0419	-149.274	-108.131
420	#N/A	#N/A				No.0420	-73.5682	88.9905
421	#N/A	#N/A				No.0421	-56.1837	129.732
422	#N/A	#N/A				No.0422	-98.3346	-71.2313
423	#N/A	#N/A				No.0423	101.439	-139.793
424	#N/A	#N/A				No.0424	-4833.12	-1111.87
425	#N/A	#N/A				No.0425	-6.62366	197.801
426	#N/A	#N/A				No.0426	-51.6264	-435.745
427	#N/A	#N/A				No.0427	-4027.49	237.897
428	#N/A	#N/A				No.0428	78.3884	-85.629
						No.0429	-17.3604	-28.9397
						No.0430	-2.29291	68.4727
						No.0431	-33.7789	-0.423626
						No.0432	-106.66	-19.7488
						No.0433	103.372	-37.1259
						No.0434	-58.509	-209.13
						No.0435	95.9328	-104.794
						No.0436	-198.366	-9.64958
						No.0437	-396.06	-276.379
						No.0438	86.6374	-94.6399
						No.0439	80.2302	34.2226
						No.0440	435.439	-222.328
						No.0441	45.2094	-198.339
						No.0442	-345.588	17.0076
						No.0443	103.576	-113.143
						No.0444	-66.9274	-246.064
						No.0445	-3.79359	113.287
						No.0446	-81.7203	-1.02487
						No.0447	-152.593	-110.535
						No.0448	-43.5217	-0.545812
						No.0449	-2.82016	84.2181
						No.0450	67.4267	28.7612
						No.0451	462.841	-330.073
						No.0452	-33.7601	81.4097
						No.0453	-51.3832	-0.644404
						No.0454	150.713	-164.635
						No.0455	-3.19132	95.3018
						No.0456	-69.9652	-0.877444
						No.0457	#N/A	#N/A
						No.0458	#N/A	#N/A
						No.0459	#N/A	#N/A
						No.0460	#N/A	#N/A
						No.0461	#N/A	#N/A
						No.0462	#N/A	#N/A
						No.0463	#N/A	#N/A
						No.0464	#N/A	#N/A
						No.0465	#N/A	#N/A
						No.0466	#N/A	#N/A
						No.0467	#N/A	#N/A
						No.0468	#N/A	#N/A
						No.0469	#N/A	#N/A
						No.0470	#N/A	#N/A
						No.0471	#N/A	#N/A
						No.0472	#N/A	#N/A
						No.0473	#N/A	#N/A
						No.0474	#N/A	#N/A
						No.0475	#N/A	#N/A
						No.0476	#N/A	#N/A
						No.0477	#N/A	#N/A
						No.0478	#N/A	#N/A
						No.0479	#N/A	#N/A
						No.0480	#N/A	#N/A
						No.0481	#N/A	#N/A
						No.0482	#N/A	#N/A
						No.0483	#N/A	#N/A
						No.0484	#N/A	#N/A
						No.0485	#N/A	#N/A
						No.0486	#N/A	#N/A
						No.0487	#N/A	#N/A
						No.0488	#N/A	#N/A
						No.0489	#N/A	#N/A
						No.0490	#N/A	#N/A
						No.0491	#N/A	#N/A
						No.0492	#N/A	#N/A
						No.0493	#N/A	#N/A
						No.0494	#N/A	#N/A
						No.0495	#N/A	#N/A
						No.0496	#N/A	#N/A
						No.0497	#N/A	#N/A
						No.0498	#N/A	#N/A
						No.0499	#N/A	#N/A
						No.0500	#N/A	#N/A
						No.0501	#N/A	#N/A
						No.0502	#N/A	#N/A
						No.0503	#N/A	#N/A
						No.0504	#N/A	#N/A
						No.0505	#N/A	#N/A
						No.0506	#N/A	#N/A
						No.0507	#N/A	#N/A
						No.0508	#N/A	#N/A
						No.0509	#N/A	#N/A
						No.0510	#N/A	#N/A
						No.0511	#N/A	#N/A
						No.0512	#N/A	#N/A
						No.0513	#N/A	#N/A
						No.0514	#N/A	#N/A
						No.0515	#N/A	#N/A
						No.0516	#N/A	#N/A
						No.0517	#N/A	#N/A
						No.0518	#N/A	#N/A
						No.0519	#N/A	#N/A
						No.0520	#N/A	#N/A
						No.0521	#N/A	#N/A
						No.0522	#N/A	#N/A
						No.0523	#N/A	#N/A
						No.0524	#N/A	#N/A
						No.0525	#N/A	#N/A
						No.0526	#N/A	#N/A
						No.0527	#N/A	#N/A
						No.0528	#N/A	#N/A
						No.0529	#N/A	#N/A
						No.0530	#N/A	#N/A
						No.0531	#N/A	#N/A
						No.0532	#N/A	#N/A
						No.0533	#N/A	#N/A
						No.0534	#N/A	#N/A
						No.0535	#N/A	#N/A
						No.0536	#N/A	#N/A
						No.0537	#N/A	#N/A
						No.0538	#N/A	#N/A
						No.0539	#N/A	#N/A
						No.0540	#N/A	#N/A
						No.0541	#N/A	#N/A
						No.0542	#N/A	#N/A
						No.0543	#N/A	#N/A
						No.0544	#N/A	#N/A
						No.0545	#N/A	#N/A
						No.0546	#N/A	#N/A
						No.0547	#N/A	#N/A
						No.0548	#N/A	#N/A
						No.0549	#N/A	#N/A
						No.0550	#N/A	#N/A
						No.0551	#N/A	#N/A
						No.0552	#N/A	#N/A
						No.0553	#N/A	#N/A
						No.0554	#N/A	#N/A
						No.0555	#N/A	#N/A
						No.0556	#N/A	#N/A
						No.0557	#N/A	#N/A
						No.0558	#N/A	#N/A
						No.0559	#N/A	#N/A
						No.0560	#N/A	#N/A
						No.0561	#N/A	#N/A
						No.0562	#N/A	#N/A
						No.0563	#N/A	#N/A
						No.0564	#N/A	#N/A
						No.0565	#N/A	#N/A
						No.0566	#N/A	#N/A
						No.0567	#N/A	#N/A
						No.0568	#N/A	#N/A
						No.0569	#N/A	#N/A
						No.0570	#N/A	#N/A
						No.0571	#N/A	#N/A
						No.0572	#N/A	#N/A
						No.0573	#N/A	#N/A
						No.0574	#N/A	#N/A
						No.0575	#N/A	#N/A
						No.0576	#N/A	#N/A
						No.0577	#N/A	#N/A
						No.0578	#N/A	#N/A
						No.0579	#N/A	#N/A
						No.0580	#N/A	#N/A
						No.0581	#N/A	#N/A
						No.0582	#N/A	#N/A
						No.0583	#N/A	#N/A
						No.0584	#N/A	#N/A
						No.0585	#N/A	#N/A
						No.0586	#N/A	#N/A
						No.0587	#N/A	#N/A
						No.0588	#N/A	#N/A
						No.0589	#N/A	#N/A
						No.0590	#N/A	#N/A
						No.0591	#N/A	#N/A
						No.0592	#N/A	#N/A
						No.0593	#N/A	#N/A
						No.0594	#N/A	#N/A
						No.0595	#N/A	#N/A
						No.0596	#N/A	#N/A
						No.0597	#N/A	#N/A
						No.0598	#N/A	#N/A
						No.0599	#N/A	#N/A
						No.0600	#N/A	#N/A
						No.0601	#N/A	#N/A
						No.0602	#N/A	#N/A
						No.0603	#N/A	#N/A
						No.0604	#N/A	#N/A
						No.0605	#N/A	#N/A
						No.0606	#N/A	#N/A
						No.0607	#N/A	#N/A
						No.0608	#N/A	#N/A
						No.0609	#N/A	#N/A
						No.0610	#N/A	#N/A
						No.0611	#N/A	#N/A
						No.0612	#N/A	#N/A
						No.0613	#N/A	#N/A
						No.0614	#N/A	#N/A
						No.0615	#N/A	#N/A
						No.0616	#N/A	#N/A
						No.0617	#N/A	#N/A
						No.0618	#N/A	#N/A
						No.0619	#N/A	#N/A
						No.0620	#N/A	#N/A
						No.0621	#N/A	#N/A
						No.0622	#N/A	#N/A
						No.0623	#N/A	#N/A
						No.0624	#N/A	#N/A
						No.0625	#N/A	#N/A
						No.0626	#N/A	#N/A
						No.0627	#N/A	#N/A
						No.0628	#N/A	#N/A
						No.0629	#N/A	#N/A
						No.0630	#N/A	#N/A
						No.0631	#N/A	#N/A
						No.0632	#N/A	#N/A
						No.0633	#N/A	#N/A
						No.0634	#N/A	#N/A
						No.0635	#N/A	#N/A
						No.0636	#N/A	#N/A
						No.0637	#N/A	#N/A
						No.0638	#N/A	#N/A
						No.0639	#N/A	#N/A
						No.0640	#N/A	#N/A
						No.0641	#N/A	#N/A
						No.0642	#N/A	#N/A
						No.0643	#N/A	#N/A
						No.0644	#N/A	#N/A
						No.0645	#N/A	#N/A
						No.0646	#N/A	#N/A
						No.0647	#N/A	#N/A
						No.0648	#N/A	#N/A
						No.0649	#N/A	#N/A
						No.0650	#N/A	#N/A
						No.0651	#N/A	#N/A
						No.0652	#N/A	#N/A
						No.0653	#N/A	#N/A
						No.0654	#N/A	#N/A
						No.0655	#N/A	#N/A
						No.0656	#N/A	#N/A
						No.0657	#N/A	#N/A
						No.0658	#N/A	#N/A
						No.0659	#N/A	#N/A
						No.0660	#N/A	#N/A
						No.0661	#N/A	#N/A
						No.0662	#N/A	#N/A
						No.0663	#N/A	#N/A
						No.0664	#N/A	#N/A
						No.0665	#N/A	#N/A
						No.0666	#N/A	#N/A
						No.0667	#N/A	#N/A
						No.0668	#N/A	#N/A
						No.0669	#N/A	#N/A
						No.0670	#N/A	#N/A
						No.0671	#N/A	#N/A
						No.0672	#N/A	#N/A
						No.0673	#N/A	#N/A
						No.0674	#N/A	#N/A
						No.0675	#N/A	#N/A
						No.0676	#N/A	#N/A
						No.0677	#N/A	#N/A
						No.0678	#N/A	#N/A
						No.0679	#N/A	#N/A
						No.0680	#N/A	#N/A
						No.0681	#N/A	#N/A
						No.0682	#N/A	#N/A
						No.0683	#N/A	#N/A
						No.0684	#N/A	#N/A
						No.0685	#N/A	#N/A
						No.0686	#N/A	#N/A
						No.0687	#N/A	#N/A
						No.0688	#N/A	#N/A
						No.0689	#N/A	#N/A
						No.0690	#N/A	#N/A
						No.0691	#N/A	#N/A
						No.0692	#N/A	#N/A
						No.0693	#N/A	#N/A
						No.0694	#N/A	#N/A
						No.0695	#N/A	#N/A
						No.0696	#N/A	#N/A
						No.0697	#N/A	#N/A
						No.0698	#N/A	#N/A
						No.0699	#N/A	#N/A
						No.0700	#N/A	#N/A
						No.0701	#N/A	#N/A
						No.0702	#N/A	#N/A
						No.0703	#N/A	#N/A
						No.0704	#N/A	#N/A
						No.0705	#N/A	#N/A
						No.0706	#N/A	#N/A
						No.0707	#N/A	#N/A
						No.0708	#N/A	#N/A
						No.0709	#N/A	#N/A
						No.0710	#N/A	#N/A
						No.0711	#N/A	#N/A
						No.0712	#N/A	#N/A
						No.0713	#N/A	#N/A
						No.0714	#N/A	#N/A
						No.0715	#N/A	#N/A
						No.0716	#N/A	#N/A
						No.0717	#N/A	#N/A
						No.0718	#N/A	#N/A
						No.0719	#N/A	#N/A
						No.0720	#N/A	#N/A
						No.0721	#N/A	#N/A
						No.0722	#N/A	#N/A
						No.0723	#N/A	#N/A
						No.0724	#N/A	#N/A
						No.0725	#N/A	#N/A
						No.0726	#N/A	#N/A
						No.0727	#N/A	#N/A
						No.0728	#N/A	#N/A
						No.0729	#N/A	#N/A
						No.0730	#N/A	#N/A
						No.0731	#N/A	#N/A
						No.0732	#N/A	#N/A
						No.0733	#N/A	#N/A
						No.0734	#N/A	#N/A
						No.0735	#N/A	#N/A
						No.0736	#N/A	#N/A
						No.0737	#N/A	#N/A
						No.0738	#N/A	#N/A
						No.0739	#N/A	#N/A
						No.0740	#N/A	#N/A
						No.0741	#N/A	#N/A
						No.0742	#N/A	#N/A
						No.0743	#N/A	#N/A
						No.0744	#N/A	#N/A
						No.0745	#N/A	#N/A
						No.0746	#N/A	#N/A
						No.0747	#N/A	#N/A
						No.0748	#N/A	#N/A
						No.0749	#N/A	#N/A
						No.0750	#N/A	#N/A
						No.0751	#N/A	#N/A
						No.0752	#N/A	#N/A
						No.0753	#N/A	#N/A
						No.0754	#N/A	#N/A
						No.0755	#N/A	#N/A
						No.0756	#N/A	#N/A
						No.0757	#N/A	#N/A
						No.0758	#N/A	#N/A
						No.0759	#N/A	#N/A
						No.0760	#N/A	#N/A
						No.0761	#N/A	#N/A
						No.0762	#N/A	#N/A
						No.0763	#N/A	#N/A
						No.0764	#N/A	#N/A
						No.0765	#N/A	#N/A
						No.0766	#N/A	#N/A
						No.0767	#N/A	#N/A
						No.0768	#N/A	#N/A
						No.0769	#N/A	#N/A
						No.0770	#N/A	#N/A
						No.0771	#N/A	#N/A
						No.0772	#N/A	#N/A
						No.0773	#N/A	#N/A
						No.0774	#N/A	#N/A
						No.0775	#N/A	#N/A
						No.0776	#N/A	#N/A
						No.0777	#N/A	#N/A
						No.0778	#N/A	#N/A
						No.0779	#N/A	#N/A
						No.0780	#N/A	#N/A
						No.0781	#N/A	#N/A
						No.0782	#N/A	#N/A
						No.0783	#N/A	#N/A
						No.0784	#N/A	#N/A
						No.0785	#N/A	#N/A
						No.0786	#N/A	#N/A
						No.0787	#N/A	#N/A
						No.0788	#N/A	#N/A
						No.0789	#N/A	#N/A
						No.0790	#N/A	#N/A
						No.0791	#N/A	#N/A
						No.0792	#N/A	#N/A
						No.0793	#N/A	#N/A
						No.0794	#N/A	#N/A
						No.0795	#N/A	#N/A
						No.0796	#N/A	#N/A
						No.0797	#N/A	#N/A
						No.0798	#N/A	#N/A
						No.0799	#N/A	#N/A
						No.0800	#N/A	#N/A
						No.0801	#N/A	#N/A
						No.0802	#N/A	#N/A
						No.0803	#N/A	#N/A
						No.0804	#N/A	#N/A
						No.0805	#N/A	#N/A
						No.0806	#N/A	#N/A
						No.0807	#N/A	#N/A
						No.0808	#N/A	#N/A
						No.0809	#N/A	#N/A
						No.0810	#N/A	#N/A
						No.0811	#N/A	#N/A
						No.0812	#N/A	#N/A
						No.0813	#N/A	#N/A
						No.0814	#N/A	#N/A
						No.0815	#N/A	#N/A
						No.0816	#N/A	#N/A
						No.0817	#N/A	#N/A
						No.0818	#N/A	#N/A
						No.0819	#N/A	#N/A
						No.0820	#N/A	#N/A
						No.0821	#N/A	#N/A
						No.0822	#N/A	#N/A
						No.0823	#N/A	#N/A
						No.0824	#N/A	#N/A
						No.0825	#N/A	#N/A
						No.0826	#N/A	#N/A
						No.0827	#N/A	#N/A
						No.0828	#N/A	#N/A
						No.0829	#N/A	#N/A
						No.0830	#N/A	#N/A
						No.0831	#N/A	#N/A
						No.0832	#N/A	#N/A
						No.0833	#N/A	#N/A
						No.0834	#N/A	#N/A
						No.0835	#N/A	#N/A
						No.0836	#N/A	#N/A
						No.0837	#N/A	#N/A
						No.0838	#N/A	#N/A
						No.0839	#N/A	#N/A
						No.0840	#N/A	#N/A
						No.0841	#N/A	#N/A
						No.0842	#N/A	#N/A
						No.0843	#N/A	#N/A
						No.0844	#N/A	#N/A
						No.0845	#N/A	#N/A
						No.0846	#N/A	#N/A
						No.0847	#N/A	#N/A
						No.0848	#N/A	#N/A
						No.0849	#N/A	#N/A
						No.0850	#N/A	#N/A
						No.0851	#N/A	#N/A
						No.0852	#N/A	#N/A
						No.0853	#N/A	#N/A
						No.0854	#N/A	#N/A
						No.0855	#N/A	#N/A
						No.0856	#N/A	#N/A
						No.0857	#N/A	#N/A
						No.0858	#N/A	#N/A
						No.0859	#N/A	#N/A
						No.0860	#N/A	#N/A
						No.0861	#N/A	#N/A
						No.0862	#N/A	#N/A
						No.0863	#N/A	#N/A
						No.0864	#N/A	#N/A
						No.0865	#N/A	#N/A
						No.0866	#N/A	#N/A
						No.0867	#N/A	#N/A
						No.0868	#N/A	#N/A
						No.0869	#N/A	#N/A
						No.0870	#N/A	#N/A
						No.0871	#N/A	#N/A
						No.0872	#N/A	#N/A
						No.0873	#N/A	#N/A
						No.0874	#N/A	#N/A
						No.0875	#N/A	#N/A
						No.0876	#N/A	#N/A
						No.0877	#N/A	#N/A
						No.0878	#N/A	#N/A
						No.0879	#N/A	#N/A
						No.0880	#N/A	#N/A
						No.0881	#N/A	#N/A
						No.0882	#N/A	#N/A
						No.0883	#N/A	#N/A
						No.0884	#N/A	#N/A
						No.0885	#N/A	#N/A
						No.0886	#N/A	#N/A
						No.0887	#N/A	#N/A
						No.0888	#N/A	#N/A
						No.0889	#N/A	#N/A
						No.0890	#N/A	#N/A
						No.0891	#N/A	#N/A
						No.0892	#N/A	#N/A
						No.0893	#N/A	#N/A
						No.0894	#N/A	#N/A
						No.0895	#N/A	#N/A
						No.0896	#N/A	#N/A
						No.0897	#N/A	#N/A
						No.0898	#N/A	#N/A
						No.0899	#N/A	#N/A
						No.0900	#N/A	#N/A
						No.0901	#N/A	#N/A
						No.0902	#N/A	#N/A
						No.0903	#N/A	#N/A
						No.0904	#N/A	#N/A
						No.0905	#N/A	#N/A
						No.0906	#N/A	#N/A
						No.0907	#N/A	#N/A
						No.0908	#N/A	#N/A
						No.0909	#N/A	#N/A
						No.0910	#N/A	#N/A
						No.0911	#N/A	#N/A
						No.0912	#N/A	#N/A
						No.0913	#N/A	#N/A
						No.0914	#N/A	#N/A
						No.0915	#N/A	#N/A
						No.0916	#N/A	#N/A
						No.0917	#N/A	#N/A
						No.0918	#N/A	#N/A
						No.0919	#N/A	#N/A
						No.0920	#N/A	#N/A
						No.0921	#N/A	#N/A
						No.0922	#N/A	#N/A
						No.0923	#N/A	#N/A
						No.0924	#N/A	#N/A
						No.0925	#N/A	#N/A
						No.0926	#N/A	#N/A
						No.0927	#N/A	#N/A
						No.0928	#N/A	#N/A
						No.0929	#N/A	#N/A
						No.0930	#N/A	#N/A
						No.0931	#N/A	#N/A
						No.0932	#N/A	#N/A
						No.0933	#N/A	#N/A
						No.0934	#N/A	#N/A
						No.0935	#N/A	#N/A
						No.0936	#N/A	#N/A
						No.0937	#N/A	#N/A
						No.0938	#N/A	#N/A
						No.0939	#N/A	#N/A
						No.0940	#N/A	#N/A
						No.0941	#N/A	#N/A
						No.0942	#N/A	#N/A
						No.0943	#N/A	#N/A
						No.0944	#N/A	#N/A
						No.0945	#N/A	#N/A
						No.0946	#N/A	#N/A
						No.0947	#N/A	#N/A
						No.0948	#N/A	#N/A
						No.0949	#N/A	#N/A
						No.0950	#N/A	#N/A
						No.0951	#N/A	#N/A
						No.0952	#N/A	#N/A
						No.0953	#N/A	#N/A
						No.0954	#N/A	#N/A
						No.0955	#N/A	#N/A
						No.0956	#N/A	#N/A
						No.0957	#N/A	#N/A
						No.0958	#N/A	#N/A
						No.0959	#N/A	#N/A
						No.0960	#N/A	#N/A
						No.0961	#N/A	#N/A
						No.0962	#N/A	#N/A
						No.0963	#N/A	#N/A
						No.0964	#N/A	#N/A
						No.0965	#N/A	#N/A
						No.0966	#N/A	#N/A
						No.0967	#N/A	#N/A
						No.0968	#N/A	#N/A
						No.0969	#N/A	#N/A
						No.0970	#N/A	#N/A
						No.0971	#N/A	#N/A
						No.0972	#N/A	#N/A
						No.0973	#N/A	#N/A
						No.0974	#N/A	#N/A
						No.0975	#N/A	#N/A
						No.0976	#N/A	#N/A
						No.0977	#N/A	#N/A
						No.0978	#N/A	#N/A
						No.0979	#N/A	#N/A
						No.0980	#N/A	#N/A
						No.0981	#N/A	#N/A
						No.0982	#N/A	#N/A
						No.0983	#N/A	#N/A
						No.0984	#N/A	#N/A
						No.0985	#N/A	#N/A
						No.0986	#N/A	#N/A
						No.0987	#N/A	#N/A
						No.0988	#N/A	#N/A
						No.0989	#N/A	#N/A
						No.0990	#N/A	#N/A
						No.0991	#N/A	#N/A
						No.0992	#N/A	#N/A
						No.0993	#N/A	#N/A
						No.0994	#N/A	#N/A
						No.0995	#N/A	#N/A
						No.0996	#N/A	#N/A
						No.0997	#N/A	#N/A
						No.0998	#N/A	#N/A
						No.0999	#N/A	#N/A
						No.1000	#N/A	#N/A
						No.1001	#N/A	#N/A
						No.1002	#N/A	#N/A
						No.1003	#N/A	#N/A
						No.1004	#N/A	#N/A
						No.1005	#N/A	#N/A
						No.1006	#N/A	#N/A
						No.1007	#N/A	#N/A
						No.1008	#N/A	#N/A
						No.1009	#N/A	#N/A
						No.1010	#N/A	#N/A
						No.1011	#N/A	#N/A
						No.1012	#N/A	#N/A
						No.1013	#N/A	#N/A
						No.1014	#N/A	#N/A
						No.1015	#N/A	#N/A
						No.1016	#N/A	#N/A
						No.1017	#N/A	#N/A
						No.1018	#N/A	#N/A
						No.1019	#N/A	#N/A
						No.1020	#N/A	#N/A
						No.1021	#N/A	#N/A
						No.1022	#N/A	#N/A
						No.1023	#N/A	#N/A
						No.1024	#N/A	#N/A
						No.1025	#N/A	#N/A
						No.1026	#N/A	#N/A
						No.1027	#N/A	#N/A
						No.1028	#N/A	#N/A
						No.1029	#N/A	#N/A
						No.1030	#N/A	#N/A
						No.1031	#N/A	#N/A
						No.1032	#N/A	#N/A
						No.1033	#N/A	#N/A
						No.1034	#N/A	#N/A
						No.1035	#N/A	#N/A
						No.1036	#N/A	#N/A
						No.1037	#N/A	#N/A
						No.1038	#N/A	#N/A
						No.1039	#N/A	#N/A
						No.1040	#N/A	#N/A
						No.1041	#N/A	#N/A
						No.1042	#N/A	#N/A
						No.1043	#N/A	#N/A
						No.1044	#N/A	#N/A
						No.1045	#N/A	#N/A
						No.1046	#N/A	#N/A
						No.1047	#N/A	#N/A
						No.1048	#N/A	#N/A
						No.1049	#N/A	#N/A
						No.1050	#N/A	#N/A
						No.1051	#N/A	#N/A
						No.1052	#N/A	#N/A
						No.1053	#N/A	#N/A
						No.1054	#N/A	#N/A
						No.1055	#N/A	#N/A
						No.1056	#N/A	#N/A
						No.1057	#N/A	#N/A
						No.1058	#N/A	#N/A
						No.1059	#N/A	#N/A
						No.1060	#N/A	#N/A
						No.1061	#N/A	#N/A
						No.1062	#N/A	#N/A
						No.1063	#N/A	#N/A
						No.1064	#N/A	#N/A
						No.1065	#N/A	#N/A
						No.1066	#N/A	#N/A
						No.1067	#N/A	#N/A
						No.1068	#N/A	#N/A
						No.1069	#N/A	#N/A
						No.1070	#N/A	#N/A
						No.1071	#N/A	#N/A
						No.1072	#N/A	#N/A
						No.1073	#N/A	#N/A
						No.1074	#N/A	#N/A
						No.1075	#N/A	#N/A
						No.1076	#N/A	#N/A
						No.1077	#N/A	#N/A
						No.1078	#N/A	#N/A
						No.1079	#N/A	#N/A
						No.1080	#N/A	#N/A
						No.1081	#N/A	#N/A
						No.1082	#N/A	#N/A
						No.1083	#N/A	#N/A
						No.1084	#N/A	#N/A
						No.1085	#N/A	#N/A
						No.1086	#N/A	#N/A
						No.1087	#N/A	#N/A
						No.1088	#N/A	#N/A
						No.1089	#N/A	#N/A
						No.1090	#N/A	#N/A
						No.1091	#N/A	#N/A
						No.1092	#N/A	#N/A
						No.1093	#N/A	#N/A
						No.1094	#N/A	#N/A
						No.1095	#N/A	#N/A
						No.1096	#N/A	#N/A
						No.1097	#N/A	#N/A
						No.1098	#N/A	#N/A
						No.1099	#N/A	#N/A
						No.1100	#N/A	#N/A
						No.1101	#N/A	#N/A
						No.1102	#N/A	#N/A
						No.1103	#N/A	#N/A
						No.1104	#N/A	#N/A
						No.1105	#N/A	#N/A
						No.1106	#N/A	#N/A
						No.1107	#N/A	#N/A
						No.1108	#N/A	#N/A
						No.1109	#N/A	#N/A
						No.1110	#N/A	#N/A
						No.1111	#N/A	#N/A
						No.1112	#N/A	#N/A
						No.1113	#N/A	#N/A
						No.1114	#N/A	#N/A
						No.1115	#N/A	#N/A
						No.1116	#N/A	#N/A
						No.1117	#N/A	#N/A
						No.1118	#N/A	#N/A
						No.1119	#N/A	#N/A
						No.1120	#N/A	#N/A
						No.1121	#N/A	#N/A
						No.1122	#N/A	#N/A
						No.1123	#N/A	#N/A
						No.1124	#N/A	#N/A
						No.1125	#N/A	#N/A
						No.1126	#N/A	#N/A
						No.1127	#N/A	#N/A
						No.1128	#N/A	#N/A
						No.1129	#N/A	#N/A
						No.1130	#N/A	#N/A
						No.1131	#N/A	#N/A
						No.1132	#N/A	#N/A
						No.1133	#N/A	#N/A
						No.1134	#N/A	#N/A
						No.1135	#N/A	#N/A
						No.1136	#N/A	#N/A
						No.1137	#N/A	#N/A
						No.1138	#N/A	#N/A
						No.1139	#N/A	#N/A
						No.1140	#N/A	#N/A
						No.1141	#N/A	#N/A
						No.1142	#N/A	#N/A
						No.1143	#N/A	#N/A
						No.1144	#N/A	#N/A
						No.1145	#N/A	#N/A
						No.1146	#N/A	#N/A
						No.1147	#N/A	#N/A
						No.1148	#N/A	#N/A
						No.1149	#N/A	#N/A
						No.1150	#N/A	#N/A
						No.1151	#N/A	#N/A
						No.1152	#N/A	#N/A
						No.1153	#N/A	#N/A
						No.1154	#N/A	#N/A
						No.1155	#N/A	#N/A
						No.1156	#N/A	#N/A
						No.1157	#N/A	#N/A
						No.1158	#N/A	#N/A
						No.1159	#N/A	#N/A
						No.1160	#N/A	#N/A
						No.1161	#N/A	#N/A
						No.1162	#N/A	#N/A
						No.1163	#N/A	#N/A
						No.1164	#N/A	#N/A
						No.1165	#N/A	#N/A
						No.1166	#N/A	#N/A
						No.1167	#N/A	#N/A
						No.1168	#N/A	#N/A
						No.1169	#N/A	#N/A
						No.1170	#N/A	#N/A
						No.1171	#N/A	#N/A
						No.1172	#N/A	#N/A
						No.1173	#N/A	#N/A
						No.1174	#N/A	#N/A
						No.1175	#N/A	#N/A
						No.1176	#N/A	#N/A
						No.1177	#N/A	#N/A
						No.1178	#N/A	#N/A
						No.1179	#N/A	#N/A
						No.1180	#N/A	#N/A
						No.1181	#N/A	#N/A
						No.1182	#N/A	#N/A
						No.1183	#N/A	#N/A
						No.1184	#N/A	#N/A
						No.1185	#N/A	#N/A
						No.1186	#N/A	#N/A
						No.1187	#N/A	#N/A
						No.1188	#N/A	#N/A
						No.1189	#N/A	#N/A
						No.1190	#N/A	#N/A
						No.1191	#N/A	#N/A
						No.1192	#N/A	#N/A
						No.1193	#N/A	#N/A
						No.1194	#N/A	#N/A
						No.1195	#N/A	#N/A
						No.1196	#N/A	#N/A
						No.1197	#N/A	#N/A
						No.1198	#N/A	#N/A
						No.1199	#N/A	#N/A
						No.1200	#N/A	#N/A
						No.1201	#N/A	#N/A
						No.1202	#N/A	#N/A
						No.1203	#N/A	#N/A
						No.1204	#N/A	#N/A
						No.1205	#N/A	#N/A
						No.1206	#N/A	#N/A
						No.1207	#N/A	#N/A
						No.1208	#N/A	#N/A
						No.1209	#N/A	#N/A
						No.1210	#N/A	#N/A
						No.1211	#N/A	#N/A
						No.1212	#N/A	#N/A
						No.1213	#N/A	#N/A
						No.1214	#N/A	#N/A
						No.1215	#N/A	#N/A
						No.1216	#N/A	#N/A
						No.1217	#N/A	#N/A
						No.1218	#N/A	#N/A
						No.1219	#N/A	#N/A
						No.1220	#N/A	#N/A
						No.1221	#N/A	#N/A
						No.1222	#N/A	#N/A
						No.1223	#N/A	#N/A
						No.1224	#N/A	#N/A
						No.1225	#N/A	#N/A
						No.1226	#N/A	#N/A
						No.1227	#N/A	#N/A
						No.1228	#N/A	#N/A
						No.1229	#N/A	#N/A
						No.1230	#N/A	#N/A
						No.1231	#N/A	#N/A
						No.1232	#N/A	#N/A
						No.1233	#N/A	#N/A
						No.1234	#N/A	#N/A
						No.1235	#N/A	#N/A
						No.1236	#N/A	#N/A
						No.1237	#N/A	#N/A
						No.1238	#N/A	#N/A
						No.1239	#N/A	#N/A
						No.1240	#N/A	#N/A
						No.1241	#N/A	#N/A
						No.1242	#N/A	#N/A
						No.1243	#N/A	#N/A
						No.1244	#N/A	#N/A
						No.1245	#N/A	#N/A
						No.1246	#N/A	#N/A
						No.1247	#N/A	#N/A
						No.1248	#N/A	#N/A
						No.1249	#N/A	#N/A
						No.1250	#N/A	#N/A
						No.1251	#N/A	#N/A
						No.1252	#N/A	#N/A
						No.1253	#N/A	#N/A
						No.1254	#N/A	#N/A
						No.1255	#N/A	#N/A
						No.1256	#N/A	#N/A
						No.1257	#N/A	#N/A
						No.1258	#N/A	#N/A
						No.1259	#N/A	#N/A
						No.1260	#N/A	#N/A
						No.1261	#N/A	#N/A
						No.1262	#N/A	#N/A
						No.1263	#N/A	#N/A
						No.1264	#N/A	#N/A
						No.1265	#N/A	#N/A
						No.1266	#N/A	#N/A
						No.1267	#N/A	#N/A
						No.1268	#N/A	#N/A
						No.1269	#N/A	#N/A
						No.1270	#N/A	#N/A
						No.1271	#N/A	#N/A
						No.1272	#N/A	#N/A
						No.1273	#N/A	#N/A
						No.1274	#N/A	#N/A
						No.1275	#N/A	#N/A
						No.1276	#N/A	#N/A
						No.1277	#N/A	#N/A
						No.1278	#N/A	#N/A
						No.1279	#N/A	#N/A
						No.1280	#N/A	#N/A
						No.1281	#N/A	#N/A
						No.1282	#N/A	#N/A
						No.1283	#N/A	#N/A
						No.1284	#N/A	#N/A
						No.1285	#N/A	#N/A
						No.1286	#N/A	#N/A
						No.1287	#N/A	#N/A
						No.1288	#N/A	#N/A
						No.1289	#N/A	#N/A
						No.1290	#N/A	#N/A
						No.1291	#N/A	#N/A
						No.1292	#N/A	#N/A
						No.1293	#N/A	#N/A
						No.1294	#N/A	#N/A
						No.1295	#N/A	#N/A
						No.1296	#N/A	#N/A
						No.1297	#N/A	#N/A
						No.1298	#N/A	#N/A
						No.1299	#N/A	#N/A
						No.1300	#N/A	#N/A
						No.1301	#N/A	#N/A
						No.1302	#N/A	#N/A
						No.1303	#N/A	#N/A
						No.1304	#N/A	#N/A
						No.1305	#N/A	#N/A
						No.1306	#N/A	#N/A
						No.1307	#N/A	#N/A
						No.1308	#N/A	#N/A
						No.1309	#N/A	#N/A
						No.1310	#N/A	#N/A
						No.1311	#N/A	#N/A
						No.1312	#N/A	#N/A
						No.1313	#N/A	#N/A
						No.1314	#N/A	#N/A
						No.1315	#N/A	#N/A
						No.1316	#N/A	#N/A
						No.1317	#N/A	#N/A
						No.1318	#N/A	#N/A
						No.1319	#N/A	#N/A
						No.1320	#N/A	#N/A
						No.1321	#N/A	#N/A
						No.1322	#N/A	#N/A
						No.1323	#N/A	#N/A
						No.1324	#N/A	#N/A
						No.1325	#N/A	#N/A
						No.1326	#N/A	#N/A
						No.1327	#N/A	#N/A
						No.1328	#N/A	#N/A
						No.1329	#N/A	#N/A
						No.1330	#N/A	#N/A
						No.1331	#N/A	#N/A
						No.1332	#N/A	#N/A
						No.1333	#N/A	#N/A
						No.1334	#N/A	#N/A
						No.1335	#N/A	#N/A
						No.1336	#N/A	#N/A
						No.1337	#N/A	#N/A
						No.1338	#N/A	#N/A
						No.1339	#N/A	#N/A
						No.1340	#N/A	#N/A
						No.1341	#N/A	#N/A
						No.1342	#N/A	#N/A
						No.1343	#N/A	#N/A
						No.1344	#N/A	#N/A
						No.1345	#N/A	#N/A
						No.1346	#N/A	#N/A
						No.1347	#N/A	#N/A
						No.1348	#N/A	#N/A
						No.1349	#N/A	#N/A
						No.1350	#N/A	#N/A
						No.1351	#N/A	#N/A
						No.1352	#N/A	#N/A
						No.1353	#N/A	#N/A
						No.1354	#N/A	#N/A
						No.1355	#N/A	#N/A
						No.1356	#N/A	#N/A
						No.1357	#N/A	#N/A
						No.1358	#N/A	#N/A
						No.1359	#N/A	#N/A
						No.1360	#N/A	#N/A
						No.1361	#N/A	#N/A
						No.1362	#N/A	#N/A
						No.1363	#N/A	#N/A
						No.1364	#N/A	#N/A
						No.1365	#N/A	#N/A
						No.1366	#N/A	#N/A
						No.1367	#N/A	#N/A
						No.1368	#N/A	#N/A
						No.1369	#N/A	#N/A
						No.1370	#N/A	#N/A
						No.1371	#N/A	#N/A
						No.1372	#N/A	#N/A
						No.1373	#N/A	#N/A
						No.1374	#N/A	#N/A
						No.1375	#N/A	#N/A
						No.1376	#N/A	#N/A
						No.1377	#N/A	#N/A
						No.1378	#N/A	#N/A
						No.1379	#N/A	#N/A
						No.1380	#N/A	#N/A
						No.1381	#N/A	#N/A
						No.1382	#N/A	#N/A
						No.1383	#N/A	#N/A
						No.1384	#N/A	#N/A
						No.1385	#N/A	#N/A
						No.1386	#N/A	#N/A
						No.1387	#N/A	#N/A
						No.1388	#N/A	#N/A
						No.1389	#N/A	#N/A
						No.1390	#N/A	#N/A
						No.1391	#N/A	#N/A
						No.1392	#N/A	#N/A
						No.1393	#N/A	#N/A
						No.1394	#N/A	#N/A
						No.1395	#N/A	#N/A
						No.1396	#N/A	#N/A
						No.1397	#N/A	#N/A
						No.1398	#N/A	#N/A
						No.1399	#N/A	#N/A
						No.1400	#N/A	#N/A
						No.1401	#N/A	#N/A
						No.1402	#N/A	#N/A
						No.1403	#N/A	#N/A
						No.1404	#N/A	#N/A
						No.1405	#N/A	#N/A
						No.1406	#N/A	#N/A
						No.1407	#N/A	#N/A
						No.1408	#N/A	#N/A
						No.1409	#N/A	#N/A
						No.1410	#N/A	#N/A
						No.1411	#N/A	#N/A
						No.1412	#N/A	#N/A
						No.1413	#N/A	#N/A
						No.1414	#N/A	#N/A
						No.1415	#N/A	#N/A
						No.1416	#N/A	#N/A
						No.1417	#N/A	#N/A
						No.1418	#N/A	#N/A
						No.1419	#N/A	#N/A
						No.1420	#N/A	#N/A
						No.1421	#N/A	#N/A
						No.1422	#N/A	#N/A
						No.1423	#N/A	#N/A
						No.1424	#N/A	#N/A
						No.1425	#N/A	#N/A
						No.1426	#N/A	#N/A
						No.1427	#N/A	#N/A
						No.1428	#N/A	#N/A
						No.1429	#N/A	#N/A
						No.1430	#N/A	#N/A
						No.1431	#N/A	#N/A
						No.1432	#N/A	#N/A
						No.1433	#N/A	#N/A
						No.1434	#N/A	#N/A
						No.1435	#N/A	#N/A
						No.1436	#N/A	#N/A
						No.1437	#N/A	#N/A
						No.1438	#N/A	#N/A
						No.1439	#N/A	#N/A
						No.1440	#N/A	#N/A
						No.1441	#N/A	#N/A
						No.1442	#N/A	#N/A
						No.1443	#N/A	#N/A
						No.1444	#N/A	#N/A
						No.1445	#N/A	#N/A
						No.1446	#N/A	#N/A
						No.1447	#N/A	#N/A
						No.1448	#N/A	#N/A
						No.1449	#N/A	#N/A
						No.1450	#N/A	#N/A
						No.1451	#N/A	#N/A
						No.1452	#N/A	#N/A
						No.1453	#N/A	#N/A
						No.1454	#N/A	#N/A
						No.1455	#N/A	#N/A
						No.1456	#N/A	#N/A
						No.1457	#N/A	#N/A
						No.1458	#N/A	#N/A
						No.1459	#N/A	#N/A
						No.1460	#N/A	#N/A
						No.1461	#N/A	#N/A
						No.1462	#N/A	#N/A
						No.1463	#N/A	#N/A
						No.1464	#N/A	#N/A
						No.1465	#N/A	#N/A
						No.1466	#N/A	#N/A
						No.1467	#N/A	#N/A
						No.1468	#N/A	#N/A
						No.1469	#N/A	#N/A
						No.1470	#N/A	#N/A
						No.1471	#N/A	#N/A
						No.1472	#N/A	#N/A
						No.1473	#N/A	#N/A
						No.1474	#N/A	#N/A
						No.1475	#N/A	#N/A
						No.1476	#N/A	#N/A
						No.1477	#N/A	#N/A
						No.1478	#N/A	#N/A
						No.1479	#N/A	#N/A
						No.1480	#N/A	#N/A
						No.1481	#N/A	#N/A
						No.1482	#N/A	#N/A
						No.1483	#N/A	#N/A
						No.1484	#N/A	#N/A
						No.1485	#N/A	#N/A
						No.1486	#N/A	#N/A
						No.1487	#N/A	#N/A
						No.1488	#N/A	#N/A
						No.1489	#N/A	#N/A
						No.1490	#N/A	#N/A
						No.1491	#N/A	#N/A
						No.1492	#N/A	#N/A
						No.1493	#N/A	#N/A
						No.1494	#N/A	#N/A
						No.1495	#N/A	#N/A
						No.1496	#N/A	#N/A
						No.1497	#N/A	#N/A
						No.1498	#N/A	#N/A
						No.1499	#N/A	#N/A
						No.1500	#N/A	#N/A
						No.1501	#N/A	#N/A
						No.1502	#N/A	#N/A
						No.1503	#N/A	#N/A
						No.1504	#N/A	#N/A
						No.1505	#N/A	#N/A
						No.1506	#N/A	#N/A
						No.1507	#N/A	#N/A
						No.1508	#N/A	#N/A
						No.1509	#N/A	#N/A
						No.1510	#N/A	#N/A
						No.1511	#N/A	#N/A
						No.1512	#N/A	#N/A
						No.1513	#N/A	#N/A
						No.1514	#N/A	#N/A
						No.1515	#N/A	#N/A
						No.1516	#N/A	#N/A
						No.1517	#N/A	#N/A
						No.1518	#N/A	#N/A
						No.1519	#N/A	#N/A
						No.1520	#N/A	#N/A
						No.1521	#N/A	#N/A
						No.1522	#N/A	#N/A
						No.1523	#N/A	#N/A
						No.1524	#N/A	#N/A
						No.1525	#N/A	#N/A
						No.1526	#N/A	#N/A
						No.1527	#N/A	#N/A
						No.1528	#N/A	#N/A
						No.1529	#N/A	#N/A
						No.1530	#N/A	#N/A
						No.1531	#N/A	#N/A
						No.1532	#N/A	#N/A
						No.1533	#N/A	#N/A
						No.1534	#N/A	#N/A
						No.1535	#N/A	#N/A
						No.1536	#N/A	#N/A
						No.1537	#N/A	#N/A
						No.1538	#N/A	#N/A
						No.1539	#N/A	#N/A
						No.1540	#N/A	#N/A
						No.1541	#N/A	#N/A
						No.1542	#N/A	#N/A
						No.1543	#N/A	#N/A
						No.1544	#N/A	#N/A
						No.1545	#N/A	#N/A
						No.1546	#N/A	#N/A
						No.1547	#N/A	#N/A
						No.1548	#N/A	#N/A
						No.1549	#N/A	#N/A
						No.1550	#N/A	#N/A
						No.1551	#N/A	#N/A
						No.1552	#N/A	#N/A
						No.1553	#N/A	#N/A
						No.1554	#N/A	#N/A
						No.1555	#N/A	#N/A
						No.1556	#N/A	#N/A
						No.1557	#N/A	#N/A
						No.1558	#N/A	#N/A
						No.1559	#N/A	#N/A
						No.1560	#N/A	#N/A
						No.1561	#N/A	#N/A
						No.1562	#N/A	#N/A
						No.1563	#N/A	#N/A
						No.1564	#N/A	#N/A
						No.1565	#N/A	#N/A
						No.1566	#N/A	#N/A
						No.1567	#N/A	#N/A
						No.1568	#N/A	#N/A
						No.1569	#N/A	#N/A
						No.1570	#N/A	#N/A
						No.1571	#N/A	#N/A
						No.1572	#N/A	#N/A
						No.1573	#N/A	#N/A
						No.1574	#N/A	#N/A
						No.1575	#N/A	#N/A
						No.1576	#N/A	#N/A
						No.1577	#N/A	#N/A
						No.1578	#N/A	#N/A
						No.1579	#N/A	#N/A
						No.1580	#N/A	#N/A
						No.1581	#N/A	#N/A
						No.1582	#N/A	#N/A
						No.1583	#N/A	#N/A
						No.1584	#N/A	#N/A
						No.1585	#N/A	#N/A
						No.1586	#N/A	#N/A
						No.1587	#N/A	#N/A
						No.1588	#N/A	#N/A
						No.1589	#N/A	#N/A
						No.1590	#N/A	#N/A
						No.1591	#N/A	#N/A
						No.1592	#N/A	#N/A
						No.1593	#N/A	#N/A
						No.1594	#N/A	#N/A
						No.1595	#N/A	#N/A
						No.1596	#N/A	#N/A
						No.1597	#N/A	#N/A
						No.1598	#N/A	#N/A
						No.1599	#N/A	#N/A
						No.1600	#N/A	#N/A
						No.1601	#N/A	#N/A
						No.1602	#N/A	#N/A
						No.1603	#N/A	#N/A
						No.1604	#N/A	#N/A
						No.1605	#N/A	#N/A
						No.1606	#N/A	#N/A
						No.1607	#N/A	#N/A
						No.1608	#N/A	#N/A
						No.1609	#N/A	#N/A
						No.1610	#N/A	#N/A
						No.1611	#N/A	#N/A
						No.1612	#N/A	#N/A
						No.1613	#N/A	#N/A
						No.1614	#N/A	#N/A
						No.1615	#N/A	#N/A
						No.1616	#N/A	#N/A
						No.1617	#N/A	#N/A
						No.1618	#N/A	#N/A
						No.1619	#N/A	#N/A
						No.1620	#N/A	#N/A
						No.1621	#N/A	#N/A
						No.1622	#N/A	#N/A
						No.1623	#N/A	#N/A
						No.1624	#N/A	#N/A
						No.1625	#N/A	#N/A
						No.1626	#N/A	#N/A
						No.1627	#N/A	#N/A
						No.1628	#N/A	#N/A
						No.1629	#N/A	#N/A
						No.1630	#N/A	#N/A
						No.1631	#N/A	#N/A
						No.1632	#N/A	#N/A
						No.1633	#N/A	#N/A
						No.1634	#N/A	#N/A
						No.1635	#N/A	#N/A
						No.1636	#N/A	#N/A
						No.1637	#N/A	#N/A
						No.1638	#N/A	#N/A
						No.1639	#N/A	#N/A
						No.1640	#N/A	#N/A
						No.1641	#N/A	#N/A
						No.1642	#N/A	#N/A
						No.1643	#N/A	#N/A
						No.1644	#N/A	#N/A
						No.1645	#N/A	#N/A
						No.1646	#N/A	#N/A
						No.1647	#N/A	#N/A
						No.1648	#N/A	#N/A
						No.1649	#N/A	#N/A
						No.1650	#N/A	#N/A
						No.1651	#N/A	#N/A
						No.1652	#N/A	#N/A
						No.1653	#N/A	#N/A
						No.1654	#N/A	#N/A
						No.1655	#N/A	#N/A
						No.1656	#N/A	#N/A
						No.1657	#N/A	#N/A
						No.1658	#N/A	#N/A
						No.1659	#N/A	#N/A
						No.1660	#N/A	#N/A
						No.1661	#N/A	#N/A
						No.1662	#N/A	#N/A
						No.1663	#N/A	#N/A
						No.1664	#N/A	#N/A
						No.1665	#N/A	#N/A
						No.1666	#N/A	#N/A
						No.1667	#N/A	#N/A
						No.1668	#N/A	#N/A
						No.1669	#N/A	#N/A
						No.1670	#N/A	#N/A
						No.1671	#N/A	#N/A
						No.1672	#N/A	#N/A
						No.1673	#N/A	#N/A
						No.1674	#N/A	#N/A
						No.1675	#N/A	#N/A
						No.1676	#N/A	#N/A
						No.1677	#N/A	#N/A
						No.1678	#N/A	#N/A
						No.1679	#N/A	#N/A
						No.1680	#N/A	#N/A
						No.1681	#N/A	#N/A
						No.1682	#N/A	#N/A
						No.1683	#N/A	#N/A
						No.1684	#N/A	#N/A
						No.1685	#N/A	#N/A
						No.1686	#N/A	#N/A
						No.1687	#N/A	#N/A
						No.1688	#N/A	#N/A
						No.1689	#N/A	#N/A
						No.1690	#N/A	#N/A
						No.1691	#N/A	#N/A
						No.1692	#N/A	#N/A
						No.1693	#N/A	#N/A
						No.1694	#N/A	#N/A
						No.1695	#N/A	#N/A
						No.1696	#N/A	#N/A
						No.1697	#N/A	#N/A
						No.1698	#N/A	#N/A
						No.1699	#N/A	#N/A
						No.1700	#N/A	#N/A
						No.1701	#N/A	#N/A
						No.1702	#N/A	#N/A
						No.1703	#N/A	#N/A
						No.1704	#N/A	#N/A
						No.1705	#N/A	#N/A
						No.1706	#N/A	#N/A
						No.1707	#N/A	#N/A
						No.1708	#N/A	#N/A
						No.1709	#N/A	#N/A
						No.1710	#N/A	#N/A
						No.1711	#N/A	#N/A
						No.1712	#N/A	#N/A
						No.1713	#N/A	#N/A
						No.1714	#N/A	#N/A
						No.1715	#N/A	#N/A
						No.1716	#N/A	#N/A
						No.1717	#N/A	#N/A
						No.1718	#N/A	#N/A
						No.1719	#N/A	#N/A
						No.1720	#N/A	#N/A
						No.1721	#N/A	#N/A
						No.1722	#N/A	#N/A
						No.1723	#N/A	#N/A
						No.1724	#N/A	#N/A
						No.1725	#N/A	#N/A
						No.1726	#N/A	#N/A
						No.1727	#N/A	#N/A
						No.1728	#N/A	#N/A
						No.1729	#N/A	#N/A
						No.1730	#N/A	#N/A
						No.1731	#N/A	#N/A
						No.1732	#N/A	#N/A
						No.1733	#N/A	#N/A
						No.1734	#N/A	#N/A
						No.1735	#N/A	#N/A
						No.1736	#N/A	#N/A
						No.1737	#N/A	#N/A
						No.1738	#N/A	#N/A
						No.1739	#N/A	#N/A
						No.1740	#N/A	#N/A
						No.1741	#N/A	#N/A
						No.1742	#N/A	#N/A
						No.1743	#N/A	#N/A
						No.1744	#N/A	#N/A
						No.1745	#N/A	#N/A
						No.1746	#N/A	#N/A
						No.1747	#N/A	#N/A
						No.1748	#N/A	#N/A
						No.1749	#N/A	#N/A
						No.1750	#N/A	#N/A
						No.1751	#N/A	#N/A
						No.1752	#N/A	#N/A
						No.1753	#N/A	#N/A
						No.1754	#N/A	#N/A
						No.1755	#N/A	#N/A
						No.1756	#N/A	#N/A
						No.1757	#N/A	#N/A
						No.1758	#N/A	#N/A
						No.1759	#N/A	#N/A
						No.1760	#N/A	#N/A
						No.1761	#N/A	#N/A
						No.1762	#N/A	#N/A
						No.1763	#N/A	#N/A
						No.1764	#N/A	#N/A
						No.1765	#N/A	#N/A
						No.1766	#N/A	#N/A
						No.1767	#N/A	#N/A
						No.1768	#N/A	#N/A
						No.1769	#N/A	#N/A
						No.1770	#N/A	#N/A
						No.1771	#N/A	#N/A
						No.1772	#N/A	#N/A
						No.1773	#N/A	#N/A
						No.1774	#N/A	#N/A
						No.1775	#N/A	#N/A
						No.1776	#N/A	#N/A
						No.1777	#N/A	#N/A
						No.1778	#N/A	#N/A
						No.1779	#N/A	#N/A
						No.1780	#N/A	#N/A
						No.1781	#N/A	#N/A
						No.1782	#N/A	#N/A
						No.1783	#N/A	#N/A
						No.1784	#N/A	#N/A
						No.1785	#N/A	#N/A
						No.1786	#N/A	#N/A
						No.1787	#N/A	#N/A
						No.1788	#N/A	#N/A
						No.1789	#N/A	#N/A
						No.1790	#N/A	#N/A
						No.1791	#N/A	#N/A
						No.1792	#N/A	#N/A
						No.1793	#N/A	#N/A
						No.1794	#N/A	#N/A
						No.1795	#N/A	#N/A
						No.1796	#N/A	#N/A
						No.1797	#N/A	#N/A
						No.1798	#N/A	#N/A
						No.1799	#N/A	#N/A
						No.1800	#N/A	#N/A
						No.1801	#N/A	#N/A
						No.1802	#N/A	#N/A
						No.1803	#N/A	#N/A
						No.1804	#N/A	#N/A
						No.1805	#N/A	#N/A
						No.1806	#N/A	#N/A
						No.1807	#N/A	#N/A
						No.1808	#N/A	#N/A
						No.1809	#N/A	#N/A
						No.1810	#N/A	#N/A
						No.1811	#N/A	#N/A
						No.1812	#N/A	#N/A
						No.1813	#N/A	#N/A
						No.1814	#N/A	#N/A
						No.1815	#N/A	#N/A
						No.1816	#N/A	#N/A
						No.1817	#N/A	#N/A
						No.1818	#N/A	#N/A
						No.1819	#N/A	#N/A
						No.1820	#N/A	#N/A
						No.1821	#N/A	#N/A
						No.1822	#N/A	#N/A
						No.1823	#N/A	#N/A
						No.1824	#N/A	#N/A
						No.1825	#N/A	#N/A
						No.1826	#N/A	#N/A
						No.1827	#N/A	#N/A
						No.1828	#N/A	#N/A
						No.1829	#N/A	#N/A
						No.1830	#N/A	#N/A
						No.1831	#N/A	#N/A
						No.1832	#N/A	#N/A
						No.1833	#N/A	#N/A
						No.1834	#N/A	#N/A
						No.1835	#N/A	#N/A
						No.1836	#N/A	#N/A
						No.1837	#N/A	#N/A
						No.1838	#N/A	#N/A
						No.1839	#N/A	#N/A
						No.1840	#N/A	#N/A
						No.1841	#N/A	#N/A
						No.1842	#N/A	#N/A
						No.1843	#N/A	#N/A
						No.1844	#N/A	#N/A
						No.1845	#N/A	#N/A
						No.1846	#N/A	#N/A
						No.1847	#N/A	#N/A
						No.1848	#N/A	#N/A
						No.1849	#N/A	#N/A
						No.1850	#N/A	#N/A
						No.1851	#N/A	#N/A
						No.1852	#N/A	#N/A
						No.1853	#N/A	#N/A
						No.1854	#N/A	#N/A
						No.1855	#N/A	#N/A
						No.1856	#N/A	#N/A
						No.1857	#N/A	#N/A
						No.1858	#N/A	#N/A
						No.1859	#N/A	#N/A
						No.1860	#N/A	#N/A
						No.1861	#N/A	#N/A
						No.1862	#N/A	#N/A
						No.1863	#N/A	#N/A
						No.1864	#N/A	#N/A
						No.1865	#N/A	#N/A
						No.1866	#N/A	#N/A
						No.1867	#N/A	#N/A
						No.1868	#N/A	#N/A
						No.1869	#N/A	#N/A
						No.1870	#N/A	#N/A
						No.1871	#N/A	#N/A
						No.1872	#N/A	#N/A
						No.1873	#N/A	#N/A
						No.1874	#N/A	#N/A
						No.1875	#N/A	#N/A
						No.1876	#N/A	#N/A
						No.1877	#N/A	#N/A
						No.1878	#N/A	#N/A
						No.1879	#N/A	#N/A
						No.1880	#N/A	#N/A
						No.1881	#N/A	#N/A
						No.1882	#N/A	#N/A
						No.1883	#N/A	#N/A
						No.1884	#N/A	#N/A
						No.1885	#N/A	#N/A
						No.1886	#N/A	#N/A
						No.1887	#N/A	#N/A
						No.1888	#N/A	#N/A
						No.1889	#N/A	#N/A
						No.1890	#N/A	#N/A
						No.1891	#N/A	#N/A
						No.1892	#N/A	#N/A
						No.1893	#N/A	#N/A
						No.1894	#N/A	#N/A
						No.1895	#N/A	#N/A
						No.1896	#N/A	#N/A
						No.1897	#N/A	#N/A
						No.1898	#N/A	#N/A
						No.1899	#N/A	#N/A
						No.1900	#N/A	#N/A
						No.1901	#N/A	#N/A
						No.1902	#N/A	#N/A
						No.1903	#N/A	#N/A
						No.1904	#N/A	#N/A
						No.1905	#N/A	#N/A
						No.1906	#N/A	#N/A
						No.1907	#N/A	#N/A
						No.1908	#N/A	#N/A
						No.1909	#N/A	#N/A
						No.1910	#N/A	#N/A
						No.1911	#N/A	#N/A
						No.1912	#N/A	#N/A
						No.1913	#N/A	#N/A
						No.1914	#N/A	#N/A
						No.1915	#N/A	#N/A
						No.1916	#N/A	#N/A
						No.1917	#N/A	#N/A
						No.1918	#N/A	#N/A
						No.1919	#N/A	#N/A
						No.1920	#N/A	#N/A
						No.1921	#N/A	#N/A
						No.1922	#N/A	#N/A
						No.1923	#N/A	#N/A
						No.1924	#N/A	#N/A
						No.1925	#N/A	#N/A
						No.1926	#N/A	#N/A
						No.1927	#N/A	#N/A
						No.1928	#N/A	#N/A
						No.1929	#N/A	#N/A
						No.1930	#N/A	#N/A
						No.1931	#N/A	#N/A
						No.1932	#N/A	#N/A
						No.1933	#N/A	#N/A
						No.1934	#N/A	#N/A
						No.1935	#N/A	#N/A
						No.1936	#N/A	#N/A
						No.1937	#N/A	#N/A
						No.1938	#N/A	#N/A
						No.1939	#N/A	#N/A
						No.1940	#N/A	#N/A
						No.1941	#N/A	#N/A
						No.1942	#N/A	#N/A
						No.1943	#N/A	#N/A
						No.1944	#N/A	#N/A
						No.1945	#N/A	#N/A
						No.1946	#N/A	#N/A
						No.1947	#N/A	#N/A
						No.1948	#N/A	#N/A
						No.1949	#N/A	#N/A
						No.1950	#N/A	#N/A
[truncated: 3,050 more rows]

## Sheet: System_1
Ret.Time	01	02	03	04	05	06	#REF!	#REF!	#REF!	#REF!	#REF!	#REF!	#REF!	#REF!	#REF!	#REF!	#REF!	#REF!	#REF!	#REF!
7	2155397	2299161	2174326	2118768	2028178	1766821
7.005	2035387	2155187	2032056	1982761	1898809	1669975																	スクロールバー1	4779
7.01	1866477	1951114	1826873	1793186	1719055	1531994																	スクロールバー1変換	30.89
7.015	1715088	1765442	1642284	1623905	1561991	1407081																	スクロールバー2	7843
7.02	1607584	1621164	1507033	1497162	1448015	1311576																	スクロールバー2変換	46.21
7.025	1547412	1516563	1415446	1414572	1371175	1243263																	スクロールバー2表示	46.21
7.03	1518782	1446926	1356329	1365107	1318878	1197979																	グラフタイトル	Retention Time [ 30.89min - 46.21min ]
7.035	1495465	1401542	1317894	1330741	1279027	1170003																	レンジロック	FALSE
7.04	1465582	1370174	1291171	1300267	1248698	1151043																	スクロールバー3	473
7.045	1436732	1348569	1271589	1271829	1229736	1132225																	スクロールバー3変換	2.365
7.05	1415638	1329437	1255259	1246699	1216146	1110599																	スクロールバー3表示	-
7.055	1395396	1303141	1235798	1222861	1196567	1089110																	スクロールバータイトル	Time Range
7.06	1368772	1272064	1208206	1200876	1170302	1067045
7.065	1340012	1244792	1176436	1183008	1143270	1042396
7.07	1314661	1222639	1147028	1165929	1118140	1018228
7.075	1289914	1202234	1119607	1145519	1094184	999002
7.08	1263987	1180134	1091364	1123382	1070877	984520
7.085	1241580	1157774	1062973	1103199	1050116	969947
7.09	1225788	1140659	1038347	1084273	1031625	953550
7.095	1215695	1128218	1022553	1066594	1016132	943684
7.1	1206212	1116601	1016334	1052699	1005111	944184
7.105	1193215	1105597	1015041	1041469	997499	946509
7.11	1183803	1097125	1015117	1033199	992223	946297
7.115	1183949	1092729	1014022	1030369	991252	946943
7.12	1186721	1092968	1008920	1031101	993912	949879
7.125	1190940	1095022	1002480	1030578	997770	952736
7.13	1199627	1097182	1001751	1029941	1003609	954062
7.135	1205345	1098657	1007430	1032875	1009558	954377
7.14	1198294	1098551	1011916	1036316	1010819	955194
7.145	1180866	1095508	1011123	1035460	1006903	957025
7.15	1164758	1086090	1007405	1029968	999591	955154
7.155	1156605	1073205	1003460	1021095	991972	946406
7.16	1157127	1063062	999440	1011818	987564	936039
7.165	1164432	1056878	992584	1007262	986022	931723
7.17	1171323	1055683	985158	1009615	986229	934263
7.175	1169822	1059269	983441	1014684	987237	936954
7.18	1156767	1061916	987562	1016141	984662	934693
7.185	1131559	1057569	991984	1010234	975060	925612
7.19	1098015	1043618	991221	996726	958480	905124
7.195	1061367	1021611	981496	977055	934797	872052
7.2	1022750	995388	961670	953363	904492	833959
7.205	985030	967804	933969	927995	871622	799414
7.21	952152	938661	900891	900153	840699	771335
7.215	924172	907851	863562	868853	813090	748174
7.22	901411	878445	827880	840092	789256	728127
7.225	884777	854905	802217	819556	772020	711749
7.23	873129	838574	786061	804394	762042	701175
7.235	865688	828081	771551	790232	756165	697852
7.24	861818	821597	756666	777132	751884	698403
7.245	859405	815706	745395	766072	749477	698473
7.25	858511	809010	739387	757926	750117	699626
7.255	863361	805741	738878	754938	752259	706523
7.26	877055	807998	743743	758263	756113	724090
7.265	901298	814220	750941	767627	766047	757184
7.27	940613	828446	758634	784383	789150	811284
7.275	1000144	858402	772080	813685	832612	894205
7.28	1084796	908414	800573	863935	902900	1015211
7.285	1199883	981798	850273	942130	1008154	1181168
7.29	1348858	1084682	925166	1051879	1156094	1389677
7.295	1530332	1221554	1030625	1195095	1347127	1628012
7.3	1738059	1390061	1170868	1372811	1574075	1880398
7.305	1969131	1585094	1342642	1584206	1826864	2135203
7.31	2228880	1802474	1536059	1822140	2094092	2387259
7.315	2525708	2034745	1742422	2074423	2365778	2637705
7.32	2877926	2280863	1956251	2333427	2638659	2900793
7.325	3332975	2566933	2172648	2604314	2926329	3216441
7.33	3944629	2942856	2397479	2912794	3269945	3637684
7.335	4725572	3449745	2668734	3301121	3715708	4190177
7.34	5633370	4097171	3045026	3803418	4281715	4850224
7.345	6554851	4874136	3564258	4429001	4948491	5545412
7.35	7340287	5727585	4223758	5145529	5649627	6170950
7.355	7882220	6530568	4973131	5864064	6271275	6621327
7.36	8108311	7142173	5719994	6478207	6700290	6793534
7.365	7958045	7468848	6355516	6894764	6872971	6620622
7.37	7424243	7451606	6753297	7018555	6751262	6128615
7.375	6572642	7065609	6811702	6793186	6312247	5411647
7.38	5520407	6354979	6531388	6245228	5594887	4562827
7.385	4410362	5428426	5989691	5450045	4703944	3663275
7.39	3380835	4428720	5249752	4510660	3770969	2805026
7.395	2523358	3477873	4360469	3560990	2911854	2080819
7.4	1866503	2647875	3428255	2714926	2198729	1540532
7.405	1402120	1981496	2590292	2029626	1656187	1177252
7.41	1103376	1495311	1929352	1519623	1274333	951786
7.415	929243	1168709	1451804	1171239	1026665	820903
7.42	835665	963796	1130618	952990	880089	750435
7.425	789875	847088	934579	827589	800658	717303
7.43	771245	788524	826598	761927	759246	706509
7.435	765505	761578	770363	731433	736758	705339
7.44	765691	750818	742618	718840	725637	706071
7.445	771749	750409	731228	714652	724184	710414
7.45	786000	756367	729210	716460	731728	722460
7.455	810845	766893	734533	725707	748436	743130
7.46	848781	785572	747504	744736	774725	772446
7.465	903257	815882	769615	774703	809107	811958
7.47	974046	858623	804034	815405	851171	863761
7.475	1054217	916101	850738	866121	904913	925062
7.48	1136666	987861	906046	927136	973097	989748
7.485	1216206	1065956	967705	997118	1049877	1056374
7.49	1286325	1144113	1034359	1071294	1123187	1123816
7.495	1341199	1221055	1103590	1144607	1185956	1186792
7.5	1381134	1288683	1172297	1212344	1239369	1241691
7.505	1415616	1337686	1236461	1267938	1285867	1289915
7.51	1458811	1371560	1291252	1306200	1325496	1337429
7.515	1522058	1400573	1332235	1330012	1359244	1395442
7.52	1610657	1432472	1357835	1350999	1395728	1477151
7.525	1726205	1472673	1370474	1384517	1451622	1594132
7.53	1873984	1528720	1380584	1444027	1542041	1751999
7.535	2063067	1613515	1406441	1538025	1673739	1950680
7.54	2295017	1737777	1461877	1666927	1850535	2191295
7.545	2558035	1902306	1555146	1829982	2077465	2473582
7.55	2831426	2108775	1695972	2036421	2359413	2793006
7.555	3098815	2371287	1890867	2295917	2697347	3142679
7.56	3355022	2705396	2142949	2601749	3075172	3513566
7.565	3598349	3107255	2451931	2935714	3461794	3903179
7.57	3824444	3550074	2810999	3283965	3833814	4316244
7.575	4019817	3996479	3217077	3642484	4162663	4738815
7.58	4156646	4400759	3678603	4008174	4384246	5118168
7.585	4215545	4705362	4209030	4358789	4429280	5387616
7.59	4200928	4852383	4803212	4646047	4289880	5509471
7.595	4127654	4817650	5418511	4823169	4034892	5499267
7.6	4037682	4640658	5998880	4884029	3777064	5419018
7.605	4028832	4410758	6502519	4869570	3639203	5356860
7.61	4211655	4230393	6903388	4858529	3717383	5422294
7.615	4660026	4199684	7206581	4975977	4068929	5734722
7.62	5451071	4427902	7473626	5366929	4738556	6389528
7.625	6656028	5024959	7828653	6128309	5757132	7437826
7.63	8266272	6049293	8415702	7267228	7134244	8887993
7.635	10248949	7485053	9323010	8741278	8874803	10762402
7.64	12628168	9276751	10604531	10552171	10967351	13074167
7.645	15448724	11357170	12370018	12730850	13391578	15724818
7.65	18709936	13629499	14653625	15210936	16101696	18642691
7.655	22222161	15996696	17287530	17870067	18932063	21807455
7.66	25547625	18418607	20098739	20626637	21759550	24991922
7.665	28293184	20888848	22991833	23410316	24617802	27829952
7.67	30422866	23353408	25739544	26035496	27344457	30097242
7.675	32076041	25663368	28002601	28203417	29515863	31766362
7.68	33203030	27654158	29652083	29763946	30951464	32879545
7.685	33671678	29135033	30785228	30881064	31759224	33470260
7.69	33556295	29866141	31380889	31686050	32034093	33528896
7.695	32918920	29802894	31327404	31988929	31830210	33027491
7.7	31687477	29138021	30704799	31569652	31138466	31881064
7.705	29794938	27945929	29622679	30401511	29860626	29973815
7.71	27062541	26056634	27903446	28482316	27909387	27245855
7.715	23446434	23347719	25295383	25767602	25164686	23712293
7.72	19360116	20007810	21956442	22383518	21630046	19640195
7.725	15389648	16446212	18399902	18706006	17706265	15535415
7.73	11885638	13024900	14967754	15086829	13927269	11846018
7.735	8970969	10003145	11800984	11738698	10607609	8793248
7.74	6695198	7537327	9032548	8861695	7898879	6448575
7.745	5049367	5647689	6782475	6603435	5856048	4785733
7.75	3938939	4283682	5113688	4969068	4419618	3680075
7.755	3232670	3364651	3976125	3866693	3472050	2970348
7.76	2815530	2769741	3222142	3181325	2881175	2525847
7.765	2589093	2389789	2721105	2785984	2528654	2261705
7.77	2455183	2157237	2406425	2561302	2329587	2117130
7.775	2349088	2027109	2221064	2420340	2216695	2035416
7.78	2259230	1954960	2098347	2313608	2141996	1974682
7.785	2195975	1899409	2005914	2219879	2080138	1922890
7.79	2157487	1841403	1943727	2137365	2018504	1881523
7.795	2132451	1784930	1901907	2070521	1965200	1842548
7.8	2121498	1744726	1862602	2025733	1935079	1800327
7.805	2132344	1731346	1816193	2011553	1926046	1769667
7.81	2169665	1740377	1766873	2021152	1931137	1758900
7.815	2232154	1764468	1731084	2040401	1950163	1760444
7.82	2304945	1802995	1718266	2069741	1982638	1771435
7.825	2367044	1856325	1725596	2117853	2023782	1788789
7.83	2404495	1915740	1744262	2177031	2058732	1802100
7.835	2404214	1963120	1765116	2228295	2070887	1798348
7.84	2353080	1987150	1787034	2257338	2054614	1766083
7.845	2251887	1981284	1803933	2252158	2006718	1704015
7.85	2115884	1936061	1803586	2208500	1926484	1623051
7.855	1975160	1854176	1788200	2130170	1829849	1536542
7.86	1856699	1749228	1759878	2020747	1735271	1456761
7.865	1758351	1633427	1706878	1891171	1644571	1392753
7.87	1662089	1521827	1630528	1758490	1554773	1342996
7.875	1563565	1430587	1550433	1635351	1465715	1293675
7.88	1478740	1358948	1478046	1532439	1380032	1239316
7.885	1421127	1297246	1411093	1455780	1311901	1189628
7.89	1380277	1244136	1344933	1395458	1270601	1153927
7.895	1341135	1197048	1280673	1342402	1246342	1132713
7.9	1302158	1154117	1222862	1298267	1223578	1117415
7.905	1263966	1119902	1174316	1265837	1197691	1096969
7.91	1227788	1093236	1139321	1243685	1174022	1066362
7.915	1200585	1065523	1116943	1223373	1153974	1030172
7.92	1186303	1034041	1097130	1196945	1131832	1000812
7.925	1180093	1004471	1075420	1166922	1105018	983321
7.93	1173143	985146	1053423	1138720	1080241	971823
7.935	1158071	976559	1030882	1115548	1066045	964227
7.94	1134823	969706	1012370	1098301	1060307	960683
7.945	1110437	960659	1003098	1082729	1050857	955080
7.95	1092540	951659	996644	1068137	1030188	943157
7.955	1083237	941704	984588	1056814	1005896	926206
7.96	1074498	929667	968923	1046186	990236	906254
7.965	1057604	919485	956874	1033128	984309	887652
7.97	1039818	912506	948618	1019689	980045	873062
7.975	1029576	906016	937870	1009755	969626	863746
7.98	1019951	899409	923859	1002754	953389	860526
7.985	1006408	889617	910608	995121	937363	857861
7.99	992829	874723	900213	983499	923009	849926
7.995	979464	861269	890672	969573	908159	839809
8	965677	852746	877653	957293	893008	830670
8.005	953052	842514	860165	943744	877993	821735
8.01	942681	828648	841053	926673	860515	814889
8.015	936464	816802	819942	907593	840486	812002
8.02	934094	806262	794569	884979	821796	810265
8.025	930811	794137	767689	859218	806465	805566
8.03	923887	785011	741570	835925	795573	796983
8.035	914814	781169	716321	819228	789494	786711
8.04	902225	777572	694649	806545	784038	776561
8.045	882859	773027	679191	792545	776376	767931
8.05	858744	770042	670630	778983	771530	762327
8.055	839103	768040	666684	772023	776083	760790
8.06	833488	769053	664012	773116	791663	767132
8.065	844468	779444	663394	783933	818149	789213
8.07	871979	802336	668638	810109	857360	828951
8.075	912120	836602	683327	855092	906621	878537
8.08	950987	878864	709571	915854	955860	932225
8.085	975665	921303	747685	980943	994803	983067
8.09	983579	952156	796108	1033422	1013331	1015510
8.095	973788	962123	851528	1059288	1004516	1018243
8.1	942752	949210	909702	1052477	969504	988347
8.105	891343	917271	963503	1015109	910445	928699
8.11	826713	868230	1000668	955872	829786	850551
8.115	757123	801953	1008711	883122	739344	766428
8.12	691248	725119	983642	800589	654762	682430
8.125	636664	649973	931952	714272	582508	603561
8.13	595695	585621	862546	635552	524841	538469
8.135	568731	535869	784009	574542	484927	494552
8.14	555667	503424	706653	532608	461846	471490
8.145	553983	489295	637748	505954	451446	463242
8.15	562095	490120	579317	492363	452393	465304
8.155	580645	500183	531649	489961	466001	477562
8.16	609314	516427	496814	497397	491035	501122
8.165	644417	539232	479044	516317	522977	534466
8.17	679893	567185	479970	546781	556447	572612
8.175	711662	597871	495583	583902	585883	610008
8.18	737065	629488	520564	621329	607446	641939
8.185	752311	657020	552017	654642	622754	663215
8.19	757328	674982	588346	682285	634633	671984
8.195	754810	683616	626294	702468	639663	671891
8.2	745373	684538	660198	712275	633881	666036
8.205	732451	677178	683728	710207	620140	654200
8.21	720907	663499	691685	699091	603320	636098
8.215	709969	648982	682960	683762	586093	614098
8.22	696649	635644	661410	665530	569869	593457
8.225	680387	619942	632290	644329	555744	578269
8.23	661605	601479	600651	622140	543951	566394
8.235	639890	583816	570411	599147	532940	552457
8.24	614397	567303	543915	574063	521381	534842
8.245	586620	549450	521429	549164	508459	516822
8.25	559844	529009	501115	527561	492887	500457
8.255	537012	506033	483403	509180	474606	485305
8.26	517746	481107	471574	492039	454787	471161
8.265	497630	456679	465008	474862	436518	457092
8.27	475949	434889	459074	457481	421932	441516
8.275	455558	415546	451989	440144	408234	424581
8.28	436318	399008	444427	423528	392425	407433
8.285	417360	385711	435093	408188	375129	390219
8.29	399218	372770	422304	392711	358449	371842
8.295	381965	357251	407670	376132	344453	351372
8.3	367042	340871	392959	359771	333344	330726
8.305	356093	327875	377425	344302	323173	314284
8.31	348212	319576	360724	329732	313412	303712
8.315	342354	313979	344124	317437	305175	297020
8.32	338859	309408	329189	309400	299586	292735
8.325	336905	306110	316315	305577	297283	290401
8.33	335468	304371	304826	304098	297493	289877
8.335	334936	303844	295870	303251	299035	291153
8.34	335172	304332	291504	303541	302073	293714
8.345	337535	305988	291019	306328	306820	297228
8.35	344431	310170	291697	310724	313086	301392
8.355	354561	317717	292900	315848	320620	306139
8.36	365082	326595	296248	322420	328746	312568
8.365	376253	335634	300383	329731	338339	321774
8.37	389752	346537	302940	337546	352449	333706
8.375	406480	360486	305868	348078	370463	347481
8.38	426185	377013	311540	361303	387789	362348
8.385	446210	394697	319800	375850	402785	378304
8.39	464382	413051	328907	391832	417049	395357
8.395	479574	431259	338658	407965	431085	412467
8.4	489086	445820	351101	421158	441297	427168
8.405	492494	453360	366812	429665	443163	434841
8.41	491015	453282	383681	433955	436723	431873
8.415	482437	446157	400051	434878	423577	420996
8.42	465386	431676	414870	430543	403920	406996
8.425	443897	411870	426029	418688	382093	390719
8.43	422749	392366	430601	401154	363996	372624
8.435	403597	376270	426836	381358	350507	355324
8.44	388220	363820	415358	362174	341443	341791
8.445	379880	356779	399203	347047	339059	333833
8.45	380032	357285	382082	339270	344348	332544
8.455	388706	364182	366590	340725	356609	339573
8.46	406339	375886	353937	351062	375265	356018
8.465	430721	393534	346865	368213	399790	380575
8.47	457457	418601	350239	390675	429100	409395
8.475	483445	448156	364809	416902	458507	438416
8.48	505985	474836	387499	444226	480458	464422
8.485	522973	493869	417838	470632	492216	484765
8.49	533315	505219	454386	493116	495675	496884
8.495	534626	509076	490645	506966	491180	497785
8.5	525213	503964	521174	508688	478619	486615
8.505	506680	488816	542842	497449	459815	466463
8.51	481769	465609	551506	476134	437655	442446
8.515	453491	438482	544212	448869	415078	418619
8.52	424741	410953	522468	419090	393625	395862
8.525	398492	385224	491748	389044	373116	375156
8.53	376401	363289	457395	360443	354796	357127
8.535	358408	345857	422282	335639	339999	341505
8.54	344433	331518	388072	315859	327678	328806
8.545	334448	319341	356133	301486	317061	319176
8.55	326856	309260	329071	292633	308339	311252
8.555	319423	300831	309737	287650	300934	302633
8.56	311605	293517	297299	284054	293982	292767
8.565	304949	288091	289195	280714	287273	283763
8.57	301145	284397	283617	277407	280904	277004
8.575	298923	280554	279204	273868	274899	271540
8.58	296314	276379	274918	270441	268263	265922
8.585	294726	272941	271066	266921	261608	260549
8.59	295242	271484	268413	263651	258288	256383
8.595	295721	272336	265724	261627	258828	253839
8.6	295415	273158	261715	261296	260874	253611
8.605	297004	273472	257352	262502	263115	255432
8.61	301315	276066	254470	264657	265151	257539
8.615	305524	281261	254282	267020	267598	259474
8.62	308265	286504	256396	269482	270876	261441
8.625	310408	289849	258344	272052	273036	262921
8.63	312509	290908	259220	274635	272366	263033
8.635	314233	290154	261305	276555	270129	262002
8.64	313840	287957	265238	276987	268311	261326
8.645	310215	285066	269593	276754	267382	262159
8.65	305595	282941	272777	276380	267332	264324
8.655	304104	282630	274329	274795	268190	265842
8.66	307098	283516	275201	272940	269712	265504
8.665	312479	285442	276346	273619	272087	264982
8.67	318767	289463	277613	277289	276053	266356
8.675	324908	295060	278407	281926	282058	269820
8.68	329625	300345	278405	286412	289297	274337
8.685	333273	304863	278019	291339	295939	278362
8.69	336985	309788	278675	296370	300427	281174
8.695	340608	314553	280970	299555	302248	283274
8.7	343127	316931	284024	300428	302673	285543
8.705	344212	316727	287111	300541	303208	288646
8.71	345080	315325	289555	301058	303685	291771
8.715	346320	313915	291158	302230	302942	294211
8.72	346648	313719	292942	303398	301013	296421
8.725	346255	314058	296501	304402	299544	298410
8.73	346891	313868	301659	306199	299895	299725
8.735	349069	314126	306358	308789	302009	300576
8.74	351638	315597	310201	310969	304340	300625
8.745	353410	317464	312706	311718	305163	298370
8.75	353490	318945	312313	310908	304198	293509
8.755	349656	319122	309611	309159	302382	288188
8.76	341058	316479	306460	305970	299230	283109
8.765	329939	310054	302144	299850	292494	276280
8.77	318063	300440	295068	291111	282451	266916
8.775	305810	289508	285283	281589	272371	256790
8.78	294009	278524	273397	271853	263544	247662
8.785	283950	267766	260826	261674	255045	239708
8.79	276363	258355	250169	252474	246761	233034
8.795	271507	252081	242429	246291	239596	228086
8.8	269152	248557	236390	243102	234733	224961
8.805	268449	246501	231206	241625	232244	223680
8.81	268850	246125	227331	241449	231520	223726
8.815	270240	247690	225565	241808	232377	223638
8.82	273017	249849	226357	242169	234782	223222
8.825	276019	251679	227913	243206	237716	224334
8.83	276879	253311	228631	244642	239913	226685
8.835	275186	253801	229818	245291	241013	227596
8.84	272615	253323	232352	245816	241126	226344
8.845	271334	253656	234146	247182	240752	224620
8.85	271754	253996	233277	247768	240415	223769
8.855	272344	252985	230803	246161	240114	222836
8.86	272122	251903	228656	243670	239549	220558
8.865	270624	251671	227165	241841	238259	218085
8.87	268788	251552	226091	241034	236418	216411
8.875	268728	252048	225729	240683	234941	215810
8.88	270497	253136	225577	239680	233966	216247
8.885	272442	252879	224525	238092	233376	217102
8.89	275081	251897	224177	237583	232684	217985
8.895	279000	252951	226088	239402	232283	219700
8.9	282607	255766	228861	242776	234059	222433
8.905	285390	258671	230736	245639	238043	225785
8.91	289353	261889	231759	248045	241747	230274
8.915	295812	266251	233594	251840	244198	235084
8.92	302472	271189	237744	256717	247733	238551
8.925	307529	275720	243417	261084	253843	241504
8.93	312256	280279	247674	264556	260961	245326
8.935	317514	285593	249359	268116	268525	249516
8.94	322584	291900	250909	273427	276897	253756
8.945	326732	298980	253969	280853	284087	258380
8.95	330031	305833	257578	289466	287783	262565
8.955	333438	311405	261192	297944	287895	265797
8.96	337146	314629	265950	303281	286824	269187
8.965	340052	314580	271729	303746	286665	272946
8.97	341857	311455	277509	301840	286316	275369
8.975	342446	307511	283344	300433	284612	275714
8.98	341579	304575	289579	300668	283482	275653
8.985	340918	303495	295703	302561	284966	278045
8.99	343675	304844	301219	304770	289639	283275
8.995	351266	309037	306343	307572	297437	289478
9	362674	316418	311605	313510	308156	297257
9.005	377015	327891	317206	323261	322078	308430
9.01	393254	342532	323148	334941	337314	322063
9.015	409447	356998	330295	347220	350133	334658
9.02	422626	369445	338750	359275	359286	343385
9.025	430055	379605	347522	369488	365134	349372
9.03	432008	386295	356425	376554	367565	354724
9.035	430720	386861	365225	380207	367294	357937
9.04	428790	382321	372922	380856	365523	357709
9.045	428871	378381	378501	379184	362991	356568
9.05	430705	378401	381856	375712	361221	357412
9.055	432496	381426	383230	372901	362631	360881
9.06	435512	386896	383393	373553	368799	365962
9.065	441674	396373	384684	377572	378948	371852
9.07	450944	410250	387541	384816	391245	379029
9.075	463933	425746	389153	396497	404577	388177
9.08	480665	439282	389516	412052	416707	398615
9.085	496331	449654	392088	427198	424562	408101
9.09	504334	457430	397549	437015	426923	414441
9.095	504585	460440	402831	440828	423187	416378
9.1	501397	456503	406472	441062	412366	413349
9.105	493832	446358	409848	437705	395004	404985
9.11	477718	431479	412539	428994	372875	390326
9.115	453438	411928	411896	414989	349089	369680
9.12	424660	387467	406587	396712	326524	345614
9.125	394887	359404	396659	374806	305249	320874
9.13	365712	331198	382737	349993	285529	296999
9.135	338357	307060	365696	324129	269080	275346
9.14	316316	289394	346240	300530	256970	258321
9.145	301580	277265	325312	281976	249324	247541
9.15	291588	269091	304762	268982	246101	240919
9.155	284204	264567	285849	260623	247126	235754
9.16	280241	263725	268732	255793	251720	232454
9.165	279419	265875	255135	254062	258179	232101
9.17	281143	269651	246718	255178	265036	235001
9.175	287137	274648	241875	258320	273136	241694
9.18	298490	282598	238434	263556	285139	252623
9.185	315287	297015	238093	272646	305368	268329
9.19	341108	323594	242901	288581	338789	290946
9.195	383864	367915	251922	314268	390335	324577
9.2	450147	433454	264094	352854	467455	373763
9.205	541004	524425	280759	409077	576916	442553
9.21	656272	646634	306303	488875	716962	533934
9.215	799294	802077	347803	595240	877977	645205
9.22	972028	982923	411165	727547	1047069	766987
9.225	1163151	1171908	496334	881656	1209414	892547
9.23	1345013	1347416	602257	1048010	1346886	1020172
9.235	1492877	1485718	734322	1212605	1439478	1142472
9.24	1598141	1570592	897238	1357257	1475938	1240571
9.245	1651597	1594750	1079689	1462373	1459061	1292964
9.25	1644680	1551164	1257603	1509308	1391420	1292061
9.255	1588039	1446041	1407675	1484213	1272711	1246316
9.26	1490472	1304502	1508946	1394824	1121043	1167503
9.265	1348887	1152711	1544614	1267738	970225	1066532
9.27	1180511	1008240	1511279	1124367	841001	953034
9.275	1017991	879515	1422804	975742	733644	833795
9.28	877131	768666	1298619	836478	645289	718306
9.285	758860	678230	1150834	722261	575711	618733
9.29	665087	609974	993902	635524	523070	541264
9.295	598891	561096	847534	570191	486477	485577
9.3	556846	526968	724427	522100	464283	447913
9.305	529361	504107	626391	487560	450253	421470
9.31	508947	488685	551907	462622	439783	401419
9.315	494100	478472	499271	445814	433993	388652
9.32	485849	475083	463850	436478	437052	385290
9.325	485066	479588	439815	433824	451738	391062
9.33	493908	491244	423214	438044	478461	404919
9.335	517225	512783	412282	451291	519936	428454
9.34	560676	552237	408222	477481	581500	466319
9.345	627634	616481	413589	520232	667196	523804
9.35	718178	706760	428814	580747	777833	604586
9.355	831442	821408	455059	660810	907009	707399
9.36	964849	952822	497530	762703	1043040	826001
9.365	1112733	1089360	560999	884704	1175566	952939
9.37	1264140	1223363	646987	1020243	1292691	1081166
9.375	1402828	1345496	758696	1157670	1383120	1202825
9.38	1513256	1440827	899643	1285797	1442855	1305737
9.385	1583060	1500444	1061097	1396006	1466884	1376818
9.39	1608390	1523550	1219406	1472712	1451380	1413676
9.395	1596137	1511234	1352663	1501505	1406379	1419766
9.4	1555757	1466486	1449587	1483318	1344156	1396228
9.405	1494395	1398239	1506294	1430145	1268501	1349321
9.41	1419712	1321364	1524202	1356169	1184485	1286863
9.415	1338363	1244860	1506848	1271177	1100048	1211329
9.42	1251901	1166035	1461149	1182222	1018029	1126408
9.425	1160592	1080544	1396225	1097057	937673	1037402
9.43	1066547	989309	1316805	1017896	860120	948400
9.435	973162	897431	1225139	939488	784479	862206
9.44	882674	810474	1125598	856932	708547	779128
9.445	794732	729997	1024222	772268	634320	697511
9.45	710310	654754	927056	691404	565908	618066
9.455	633100	586496	836981	617506	506625	544438
9.46	566673	528744	753823	551638	458166	480043
9.465	512052	482568	677865	495440	419161	427036
9.47	467491	446336	607507	449612	388683	385610
9.475	432274	417681	540799	412876	367421	354435
9.48	406930	394652	480964	384334	352930	332031
9.485	388924	376318	432341	362759	342013	316508
9.49	375248	362396	395663	346281	333239	305126
9.495	365620	352315	369333	335248	326148	296521
9.5	359954	345734	350688	328675	322038	290553
9.505	357764	342414	336865	323509	320310	285825
9.51	357105	341310	326305	319680	318216	281166
9.515	354266	340803	317934	317543	314988	277321
9.52	349219	339212	311803	315484	311623	275024
9.525	345666	336476	308348	313115	309368	273225
9.53	345105	333703	305966	311149	308349	271421
9.535	345616	331677	303039	309146	306718	270611
9.54	345138	330870	299369	306995	303364	270033
9.545	342835	330393	295972	304902	299409	268155
9.55	337841	327790	293499	302757	295692	264763
9.555	331118	322030	290340	299777	291397	260558
9.56	325534	314739	285211	294995	286824	256111
9.565	321304	308276	279500	289145	282543	250941
9.57	316661	303746	274563	283073	277509	245611
9.575	312101	299806	270020	276849	271798	242511
9.58	309407	295845	265205	271447	268236	242392
9.585	309186	293821	261361	267834	269565	245164
9.59	312197	295285	259786	267035	275251	251560
9.595	319395	301054	259353	270676	284120	260752
9.6	330465	311346	259206	278658	296397	270837
9.605	344964	325241	260514	289694	311960	281679
9.61	361766	341658	264736	303257	329589	293690
9.615	378451	358774	273067	318777	346711	306291
9.62	393490	374290	284869	334283	361020	318384
9.625	406694	387141	297965	347818	370301	329273
9.63	416656	396280	311215	358925	372048	337724
9.635	420570	398905	323992	367225	366848	341450
9.64	417680	393537	334814	370636	357113	339138
9.645	410369	382234	343200	366943	343596	331305
9.65	400000	367283	349225	357449	327171	319683
9.655	386174	349761	350877	345380	310446	306069
9.66	369779	331927	345855	331654	296059	291398
9.665	354286	316580	335672	316294	285148	277966
9.67	342500	304554	323413	302375	277879	267927
9.675	334324	296439	311023	293460	273289	260584
9.68	328902	292330	299837	288620	269438	254635
9.685	325304	290277	290086	285087	265276	249574
9.69	322336	289052	282074	281637	261408	244816
9.695	318391	288334	276564	277410	258602	240277
9.7	312480	286973	272325	272375	256609	236577
9.705	306266	283898	268060	267709	254883	234458
9.71	302617	280113	263714	263379	254151	233199
9.715	301225	277846	258882	259410	256341	232446
9.72	301269	279680	253832	257265	263037	233167
9.725	305039	288033	249376	258411	275603	237481
9.73	314866	303678	246185	263830	295543	247966
9.735	333347	326613	245816	275682	324101	265959
9.74	363275	358876	250446	297733	363222	291666
9.745	404665	401985	260897	331231	413364	326721
9.75	455656	454027	278111	374407	470529	372968
9.755	513443	510730	305358	426103	527295	428035
9.76	574073	566256	344448	483488	575104	485346
9.765	632573	615937	392583	541519	607924	539599
9.77	681367	655763	447524	594767	626588	586832
9.775	712837	677287	508268	636764	633604	620086
9.78	724138	674969	569842	660935	624455	633028
9.785	716398	653556	622054	663496	593592	623959
9.79	691187	618705	657052	645105	545733	594792
9.795	650009	572134	673505	608121	492831	549835
9.8	597806	517694	669083	557532	444831	495856
9.805	542875	464526	642499	503558	406806	442270
9.81	492409	421618	600720	454681	379905	396724
9.815	450764	390529	550343	414500	362773	361246
9.82	419729	369381	496113	385892	353147	335235
9.825	399388	358263	446868	368842	348763	318302
9.83	388101	356079	408410	359135	348649	309455
9.835	383621	358809	379798	353321	352596	307131
9.84	384666	363260	359997	350807	360147	310829
9.845	389203	368806	348405	352495	373163	322060
9.85	395659	377120	341499	358404	397891	344720
9.855	408180	391763	336301	368669	440966	384845
9.86	435601	416478	332824	387520	507837	450996
9.865	487345	457217	332178	423203	605808	556838
9.87	575106	523429	335748	485699	742412	720039
9.875	714537	622391	346228	584695	921354	957023
9.88	921121	757191	368634	727063	1144992	1281047
9.885	1204505	931444	409949	920386	1409616	1701914
9.89	1568375	1145801	479915	1172585	1697226	2214688
9.895	2007540	1387871	592920	1479339	1984225	2784605
9.9	2490874	1631999	762783	1822148	2245091	3365472
9.905	2960566	1848028	991573	2171470	2442493	3919293
9.91	3364003	2008270	1274366	2483113	2535908	4403122
9.915	3660707	2091361	1610688	2709581	2507418	4756574
9.92	3807981	2087792	1986572	2818050	2375438	4919116
9.925	3778956	2003038	2359532	2796024	2167790	4867625
9.93	3584692	1850961	2679256	2659643	1898458	4612809
9.935	3257194	1650850	2907000	2448581	1592699	4169304
9.94	2835466	1426397	3016215	2190416	1293750	3582230
9.945	2371145	1197561	2987268	1892483	1031514	2945405
9.95	1915217	980286	2820775	1575009	817744	2346715
9.955	1505783	792334	2544203	1273745	655824	1820951
9.96	1168399	646324	2192792	1014687	539229	1377416
9.965	911217	542357	1812380	806112	458047	1029591
9.97	726459	471432	1452354	645885	405097	778891
9.975	600763	423450	1140594	529435	372743	607776
9.98	520561	391698	887824	452109	353279	497552
9.985	472069	371326	697230	405662	342595	432572
9.99	443684	358193	561596	379233	338228	395671
9.995	426995	350159	469429	363784	336800	374170
10	416444	346513	410439	355086	336285	362771
10.005	409623	345824	374795	351789	336644	357930
10.01	405864	346651	354339	351037	338055	355742
10.015	403148	347721	343144	350106	340052	354524
10.02	399961	347589	336842	348614	341312	353077
10.025	397298	346374	333573	346532	341685	350659
10.03	396462	345728	332390	344786	342623	348479
10.035	397107	346561	331862	344053	344182	346549
10.04	398262	348632	331035	343872	346601	344456
10.045	399987	351196	330427	345039	350543	343856
10.05	402767	353863	330604	348083	355030	345829
10.055	406144	357116	331508	352471	359617	349761
10.06	411319	361222	333326	357919	364936	354686
10.065	421346	366573	336858	364023	370154	359988
10.07	435272	374141	343227	370695	373050	365003
10.075	448945	383312	352155	377503	372479	367528
10.08	460362	390880	362540	382272	369100	366709
10.085	468808	394253	373881	384160	364001	364261
10.09	473014	394209	385745	384657	357163	360036
10.095	472865	392057	397856	383463	348665	353022
10.1	469315	387214	407854	378757	340026	344580
10.105	462384	380420	412431	371617	331869	335979
10.11	451595	373223	411702	364224	323759	327240
10.115	437939	364995	406943	355872	316207	318400
10.12	422921	356160	397381	345202	309686	309843
10.125	407592	348522	382870	333674	303466	301323
10.13	393627	341912	365439	324035	297428	292559
10.135	382327	336488	347837	317454	293148	284908
10.14	373335	332340	331637	312858	291577	279279
10.145	366050	328133	317862	309208	290838	275321
10.15	359924	324321	307008	305694	288456	272322
10.155	354104	321636	298217	301607	284533	268720
10.16	348210	318577	291930	297097	280676	264333
10.165	343120	314454	289156	292667	277936	260554
10.17	340080	311194	286855	288703	276686	257813
10.175	338165	309412	281265	285121	276906	255895
10.18	334773	307644	273302	281722	278214	254047
10.185	329214	304519	266312	278976	280691	251650
10.19	322766	300496	261612	277836	284415	249894
10.195	317340	299115	258685	278706	288577	250455
10.2	314767	301664	256206	281225	293959	254106
10.205	315916	305434	252835	284894	302903	260800
10.21	320140	309870	249158	290672	315433	269996
10.215	326545	315315	247538	299341	329342	280938
10.22	334516	319874	249620	309218	340412	293071
10.225	342265	322688	255220	319505	344380	304835
10.23	348381	325349	263448	329499	341067	314359
10.235	353234	328123	273219	336083	334289	320731
10.24	355913	329170	283951	337072	327251	323727
10.245	353447	326687	294955	333028	319356	323347
10.25	345629	320423	302624	325273	309582	320785
10.255	335984	312985	303166	315320	301122	317384
10.26	327117	308077	297002	305550	297688	312710
10.265	320126	307424	287626	297634	301223	307602
10.27	316217	311303	276972	293069	312599	304639
10.275	316071	320463	265073	294390	331262	306070
10.28	322045	337312	253337	303862	357102	313554
10.285	339782	363828	244594	322444	389994	327412
10.29	373737	400892	241165	350921	428531	346986
10.295	424465	449506	243759	389601	469958	372847
10.3	493590	511362	252589	438342	510887	407453
10.305	586336	587633	268241	497065	549496	452363
10.31	704731	676380	292203	564008	585797	506189
10.315	840000	772221	327021	634388	619865	564335
10.32	975063	868844	375150	703926	649120	622822
10.325	1095090	957818	437057	768736	668816	679110
10.33	1189464	1027778	509309	821945	676239	727722
10.335	1250100	1070357	586225	856312	670211	759195
10.34	1273365	1079698	661498	868561	648960	765988
10.345	1254857	1051933	726442	857441	613064	748354
10.35	1191433	992306	772463	821540	568056	712293
10.355	1093846	912882	796389	763572	519071	662327
10.36	981028	822197	799385	690107	468569	601919
10.365	865124	726698	779710	609408	419917	536919
10.37	751823	635398	736565	531908	376612	472362
10.375	646899	555964	677518	464525	340619	411397
10.38	557124	492146	609181	407874	313166	358243
10.385	487050	445029	535838	360892	293855	316298
10.39	436558	413553	466027	324137	281533	285610
10.395	402725	394867	406401	298894	275238	264465
10.4	382206	385129	357879	283378	273166	250048
10.405	371533	380965	320137	272929	272905	240138
10.41	368289	381139	291540	265422	273656	235769
10.415	370414	385379	269637	262739	276619	236459
10.42	374678	391738	254182	266101	282045	238648
10.425	379711	398898	245553	273137	288413	241328
10.43	386516	406762	243349	278979	293767	244644
10.435	394074	413747	246337	280690	296103	246650
10.44	399295	417534	252208	279539	294554	246062
10.445	401048	417424	257838	277779	290277	244190
10.45	400218	414255	261804	276450	284464	242675
10.455	397829	409414	265463	274952	278303	240591
10.46	394291	403949	268859	271254	273580	235639
10.465	389644	398376	269439	264935	270737	228840
10.47	383468	393470	266438	257395	268461	222870
10.475	376086	389435	261163	250225	266100	217338
10.48	370394	386117	254389	244490	264122	211637
10.485	368682	384283	247273	240182	263083	206768
10.49	369224	383907	240924	237322	263062	202512
10.495	369952	383834	234846	236213	264299	199430
10.5	370818	384141	229642	236223	266745	198735
10.505	372384	386199	226656	236741	270447	199343
10.51	375323	390193	224942	237300	274571	200050
10.515	378572	393044	223247	237485	277048	201558
10.52	380829	393489	222538	237189	276642	203010
10.525	383943	394302	224016	236423	275063	203011
10.53	388360	396146	226079	235113	274220	201948
10.535	391513	397747	226305	233803	274195	200177
10.54	392652	399151	225142	231684	274752	196964
10.545	392002	399543	223880	227764	274789	192634
10.55	389222	397740	222770	223699	273488	189237
10.555	384947	395060	221130	220906	272507	187256
10.56	381245	394118	218834	218407	273417	185595
10.565	379967	394743	216377	215715	275051	183727
10.57	380782	395237	213545	213402	276145	182400
10.575	382030	395400	209566	211339	277686	182337
10.58	382265	395978	204942	209528	280803	182617
10.585	382315	398075	201853	208835	284791	182332
10.59	384340	400972	201039	209438	289326	182826
10.595	388016	404205	201310	210648	294874	185184
10.6	392234	409942	201682	212525	301495	188941
10.605	396919	418195	202074	215565	309789	193729
10.61	402383	427032	202988	219961	320498	199003
10.615	409310	436011	204907	225972	332981	204470
10.62	417138	445153	207907	233009	345808	210119
10.625	425231	454634	211097	240483	359966	216498
10.63	434666	465004	214170	249488	378364	224528
10.635	445570	477733	219160	260677	400353	233512
10.64	457110	494101	226983	273372	423570	244107
10.645	471087	513154	235454	288515	448410	258920
10.65	489660	535051	243769	307657	476903	278995
10.655	513278	563186	254282	331743	509911	303896
10.66	545216	599151	269410	362768	546713	333010
10.665	588648	641897	290593	400719	586115	365119
10.67	640742	691252	318343	442730	626039	399377
10.675	697216	744956	352308	486608	661019	435952
10.68	757838	796027	392788	531042	686282	473704
10.685	820923	839081	440927	573502	702444	506921
10.69	877943	872426	494738	608846	709771	528960
10.695	919372	892799	548368	631620	706982	538093
10.7	940231	896111	596729	641295	695161	534268
10.705	939113	881998	637238	639117	675257	517345
10.71	917058	854864	666634	622378	648124	490769
10.715	878679	819934	679502	590821	618025	460546
10.72	831746	780395	673331	550980	590041	430086
10.725	782267	741041	651258	510264	566398	400381
10.73	734059	706941	616219	472767	548081	373830
10.735	691850	678243	569805	439827	536425	352087
10.74	658617	653828	517170	413092	531138	335494
10.745	635302	635954	467332	394255	528840	325066
10.75	622864	626211	427247	381616	526687	320725
10.755	618906	621991	398614	372586	526032	321187
10.76	618759	620421	380973	367253	528472	324038
10.765	620700	620865	373210	365744	531690	326030
10.77	624854	621844	372730	365720	533053	325062
10.775	629071	620207	375728	365057	532500	320964
10.78	629451	614889	378884	362904	529781	314670
10.785	624098	608363	380514	359053	524842	306863
10.79	614415	603068	379446	353693	520132	298058
10.795	603156	597880	374101	347237	518660	288606
10.8	591852	591457	363488	340740	521075	280147
10.805	581246	586746	349849	335435	525030	275584
10.81	572608	585003	337085	331650	528765	275062
10.815	566296	582545	326654	329499	532992	276089
10.82	561536	578369	317697	330146	538752	277357
10.825	558016	575083	310322	333779	545703	279750
10.83	556080	574037	306240	338282	552763	283304
10.835	556186	574547	305760	341802	557102	286221
10.84	558036	574305	306120	344001	555554	286957
10.845	558459	571897	305655	343577	549064	285954
10.85	555547	567993	306203	340065	542396	284518
10.855	552020	564650	308199	335349	537946	283009
10.86	550121	562947	309141	330583	533988	281517
10.865	549014	561663	308599	325700	530300	278732
10.87	548260	560215	307793	320835	528595	273375
10.875	548541	558872	307010	315985	527468	267677
10.88	549710	556875	306322	310784	525639	265240
10.885	550618	554160	305009	305028	525037	266319
10.89	551027	552201	301845	299636	525096	268067
10.895	551715	552007	298146	296308	523283	268288
10.9	552525	552042	296867	294748	520434	266139
10.905	551751	548954	298032	292760	517683	261757
10.91	548426	542175	299430	288557	513632	256529
10.915	543464	535431	298689	282276	507648	251082
10.92	536212	530186	294365	275920	501569	244945
10.925	526602	523144	287896	270606	497629	238752
10.93	516951	513782	281082	265106	496062	233387
10.935	507652	506218	274412	259096	496874	228982
10.94	499641	501198	266947	254348	500981	226228
10.945	494696	496400	258455	251718	507984	225519
10.95	491382	492208	250862	250689	516195	226491
10.955	488689	490587	245105	251588	524060	230338
10.96	488568	492404	240771	255202	530297	238392
10.965	491689	497522	238253	261861	535083	249705
10.97	497695	504167	238853	271274	540412	261832
10.975	507696	510753	243592	281927	546807	272320
10.98	521480	516421	252130	291054	551351	280057
10.985	534678	519819	263051	296650	550125	284373
10.99	542261	519314	275132	298613	542372	284628
10.995	542465	513980	286973	297750	530276	281121
11	535357	504581	297766	294197	516701	274162
11.005	522069	491384	306257	288132	504973	264095
11.01	504472	474422	309882	279672	496033	251358
11.015	484361	456094	306717	267931	488298	236606
11.02	463836	437797	298217	254135	481999	222306
11.025	443738	419187	287046	242241	477037	211410
11.03	424495	402100	274180	234236	472280	204321
11.035	408145	388270	260138	228369	469224	199114
11.04	395542	376691	246967	222738	468823	194850
11.045	385985	367414	236188	218114	470269	192725
11.05	379185	361937	227168	215758	473435	193373
11.055	374809	357658	219390	215042	477798	195437
11.06	372894	350676	213727	215226	482735	197518
11.065	373051	342901	210593	217347	488987	199586
11.07	373089	338550	209942	222010	497381	201999
11.075	372031	338255	211018	227394	507707	204654
11.08	370951	339509	213174	232525	518678	207732
11.085	371164	340591	216615	237834	528079	212539
11.09	374220	342663	220413	243797	535086	219594
11.095	379670	347072	223999	250720	541721	228119
11.1	385475	352954	228501	258618	549486	237878
11.105	391981	359276	233708	267320	557908	248472
11.11	401214	365569	238768	276756	565604	258671
11.115	413146	371702	245269	286422	572080	267932
11.12	426486	379228	254233	295024	578308	276756
11.125	441771	389206	264333	302379	583534	285578
11.13	459977	399644	274834	308970	584987	293904
11.135	478227	407257	285172	313488	582243	300323
11.14	491674	408663	293770	314943	578348	303033
11.145	497430	403897	300948	313951	575228	301294
11.15	492814	395962	307570	310719	570582	295662
11.155	477882	385090	311846	305748	562530	287120
11.16	458692	371210	312375	299138	552003	276152
11.165	438307	355950	310039	289600	539305	263669
11.17	414657	339559	304182	276740	525872	251276
11.175	388700	321948	293744	262773	515062	238931
11.18	363621	304718	280564	249269	507732	226392
11.185	341628	289878	266465	237068	501904	215340
11.19	324028	277756	252197	228165	495227	207047
11.195	310006	267758	239035	222555	487219	200113
11.2	297937	259967	227348	217843	479828	194067
11.205	288420	254565	217039	213551	475144	190347
11.21	282735	250912	208308	210789	473871	188511
11.215	280237	248205	201628	209052	475152	187153
11.22	279235	246547	198140	207757	476898	186669
11.225	278749	246281	197535	207844	477070	187269
11.23	278435	246837	197249	209292	475200	187663
11.235	278245	248434	196093	210698	472563	187240
11.24	278838	251019	195097	211025	470052	186929
11.245	280512	252492	194957	211219	467060	187583
11.25	281660	250918	195714	212156	463786	188671
11.255	281135	247144	197322	213007	460311	189075
11.26	279743	243703	199835	213330	455519	188106
11.265	277433	241796	202582	212665	450178	186525
11.27	274332	240351	203336	210390	445985	185793
11.275	271942	238434	200914	207626	442351	186132
11.28	271135	236656	197175	205944	438851	187074
11.285	271517	236611	195070	205426	436436	188579
11.29	272536	238715	195587	206274	435686	191113
11.295	273982	241677	197201	209760	437063	195893
11.3	276118	244890	198337	215669	440802	203113
11.305	279688	249310	199261	222073	446606	211615
11.31	285756	256127	201291	228187	454466	222199
11.315	294304	265174	204840	235926	464549	237696
11.32	303671	275098	210134	247543	477906	259021
11.325	313203	286003	217711	263169	496151	284591
11.33	325082	299941	227150	283015	520957	314683
11.335	341400	318235	238254	308604	552133	352149
11.34	361937	340316	251556	341117	586883	397057
11.345	386108	365788	267320	380884	623689	448247
11.35	414124	395085	286645	426066	662306	508443
11.355	446683	427667	311494	474753	701055	577015
11.36	483594	462499	343183	528044	740964	648401
11.365	523219	499012	381838	586379	787501	720674
11.37	564514	537671	426601	647052	843344	792855
11.375	607147	580487	478395	708549	903098	860622
11.38	651330	628860	536608	769602	961317	922281
11.385	700709	683232	593701	828268	1020788	981684
11.39	759914	745074	643514	885956	1086580	1041169
11.395	830715	815104	686543	944624	1157726	1099744
11.4	914161	892112	727868	1002101	1223717	1160267
11.405	1010028	976186	776622	1057639	1268316	1224187
11.41	1109865	1067051	838829	1114574	1283060	1282444
11.415	1200288	1154535	911058	1171216	1269833	1321133
11.42	1270200	1218980	988857	1215376	1230744	1330692
11.425	1307971	1245117	1068933	1228738	1164635	1306756
11.43	1304858	1226062	1142245	1200705	1072014	1248474
11.435	1264478	1162554	1194451	1138907	958996	1158929
11.44	1194698	1065357	1214293	1056715	837458	1043994
11.445	1096278	948886	1200965	957263	718259	914048
11.45	971789	825013	1158456	841561	608800	781420
11.455	835148	704678	1085254	721160	517087	655159
11.46	704983	594930	980729	610918	446268	543043
11.465	592712	500145	855896	517630	393335	452027
11.47	502048	424521	729021	441690	355328	384645
11.475	432983	368650	614074	382261	330483	336345
11.48	383657	330573	515180	338194	315690	301729
11.485	351611	307010	432738	307859	307052	280438
11.49	333735	293443	368053	289112	302342	272691
11.495	325303	287290	321014	279517	301763	274919
11.5	323037	287842	289726	277052	306689	283501
11.505	327279	293207	271213	281002	317831	297914
11.51	338081	301967	262051	289681	335142	318538
11.515	354082	316226	259453	300952	358735	343651
11.52	374465	337696	262161	315731	387338	370650
11.525	398748	365122	269051	335977	417822	398336
11.53	425647	395986	278127	361593	448692	426126
11.535	453488	429169	287686	390525	481315	451485
11.54	480019	464029	297362	419109	514802	470003
11.545	500730	496820	307957	444044	544926	479123
11.55	511788	522963	318935	463372	567847	479477
11.555	513747	539311	327319	475493	582123	472225
11.56	508881	544947	330727	480760	587890	458268
11.565	499692	543073	330435	481809	584813	440688
11.57	490926	538053	329263	479204	573972	423723
11.575	484614	531035	327615	472098	560764	409644
11.58	477985	522036	325343	462931	548702	398664
11.585	471277	511022	323041	454188	534872	389480
11.59	468257	496824	321439	444442	517204	382102
11.595	469114	479898	322043	433049	497209	378370
11.6	470301	462540	325450	421672	476802	376713
11.605	469344	446601	329182	410557	457129	372591
11.61	464560	431737	331423	398377	437322	363643
11.615	453971	415790	332931	384477	416558	351639
11.62	437984	398011	332866	368584	395911	339238
11.625	419863	378821	329626	350918	376576	325999
11.63	402324	358182	322978	333345	358655	310734
11.635	384922	337427	313848	316740	343718	294928
11.64	366940	319378	302347	301871	334900	281611
11.645	351724	306554	288779	290687	332439	272665
11.65	342641	299638	275830	284311	335736	268305
11.655	340680	298680	265748	283953	348119	269602
11.66	347024	305789	257809	291574	372310	279493
11.665	362963	322785	252651	308876	407055	299156
11.67	389746	349425	253634	335786	449637	326481
11.675	427959	384986	263293	372631	497402	358817
11.68	475521	427150	281084	421349	547431	393635
11.685	530101	473694	305113	479289	596252	427620
11.69	589983	523883	334251	536952	639173	457430
11.695	649667	574141	367822	587060	667889	480211
11.7	700676	617172	405641	627540	673869	493350
11.705	736204	645164	445312	655191	656457	494885
11.71	752345	652590	481104	665744	622002	484488
11.715	745922	637882	507458	657349	576513	464441
11.72	716094	603322	520547	629928	524584	437195
11.725	667428	555502	517219	585637	471079	403519
11.73	608275	502394	496701	529733	419830	364582
11.735	547137	448502	463586	469623	373169	323517
11.74	489067	397058	425236	412463	332444	285769
11.745	435857	351823	385252	362281	298838	256759
11.75	388204	315023	344629	321148	273262	237018
11.755	347732	287847	306970	290669	255458	223462
11.76	317073	269373	275688	269849	244596	214374
11.765	296765	256501	251844	255360	239919	209259
11.77	284460	247891	235182	245209	239575	207564
11.775	277952	243321	223295	238888	241544	209288
11.78	275864	241947	214447	235888	245514	213998
11.785	276341	243541	209843	235760	252059	219955
11.79	278677	247152	208986	238007	260906	225274
11.795	282235	251823	209740	242432	271269	230270
11.8	286356	258422	211263	249149	284253	237626
11.805	293363	267457	214555	257849	301971	248660
11.81	304625	278665	220160	268467	323425	262238
11.815	318476	292411	227198	282225	344912	278117
11.82	335879	309560	235951	300297	365024	297440
11.825	358335	330607	248701	323383	386326	320393
11.83	384546	355244	265841	351724	408777	345953
11.835	413168	381134	285800	381671	427707	372669
11.84	442435	405157	307388	407811	441779	397910
11.845	468767	424620	330349	429068	453210	418253
11.85	489780	438359	354450	447100	460990	433436
11.855	505699	447422	377914	461542	464486	446948
11.86	517830	453433	397251	471291	466690	460214
11.865	525413	457574	409858	475996	469563	469955
11.87	525681	460139	416108	474627	474102	472376
11.875	516718	460698	415878	468438	481477	466410
11.88	500138	459204	407847	461476	492448	454359
11.885	480945	457162	392440	456760	505784	438689
11.89	463125	456152	372989	456026	521489	420405
11.895	446525	456663	353909	457671	542463	402356
11.9	430054	458728	337833	458163	569708	390759
11.905	416046	463216	326101	459243	603488	390488
11.91	410054	473292	320819	466090	648525	403379
11.915	416529	492710	323573	481553	714702	434170
11.92	438296	525045	333211	509583	814917	492379
11.925	481300	576419	349300	559834	962168	587148
11.93	557369	656004	375524	642591	1162474	725564
11.935	679006	777364	416330	766163	1410220	913321
11.94	857351	958418	477765	939395	1699388	1150680
11.945	1103387	1210577	572697	1170225	2022350	1432483
11.95	1421560	1530875	716933	1461954	2353116	1757200
11.955	1806212	1913291	924574	1801951	2655516	2120836
11.96	2239457	2344797	1206874	2157942	2899269	2501276
11.965	2698168	2780696	1561395	2501030	3062272	2857319
11.97	3157214	3155944	1964814	2815769	3134541	3134142
11.975	3565742	3418691	2381916	3078174	3119286	3287523
11.98	3862041	3541476	2779148	3248167	3022952	3306523
11.985	4015793	3523538	3129302	3298077	2849515	3194669
11.99	4021456	3383542	3391916	3228214	2607633	2964421
11.995	3878144	3146075	3517009	3050067	2316529	2651561
12	3595760	2842673	3485672	2782307	2007229	2298794
12.005	3205177	2505795	3311250	2455604	1711175	1935819
12.01	2756945	2162299	3022743	2110277	1445319	1587491
12.015	2306919	1838400	2662550	1782045	1218896	1284043
12.02	1901823	1552301	2272334	1488935	1036908	1046059
12.025	1570096	1309596	1887766	1238455	899201	871914
12.03	1312557	1112332	1540534	1039780	804815	751732
12.035	1117811	961772	1252344	898329	751470	677445
12.04	980262	856920	1031537	806178	732094	639810
12.045	893451	795089	873582	747672	739859	629848
12.05	848095	769656	766237	712069	776227	641487
12.055	834671	769076	698537	695416	849520	670743
12.06	841461	785804	660102	695580	969658	716826
12.065	860733	822785	638291	712167	1147599	779738
12.07	896291	888945	623651	746892	1403282	860569
12.075	957182	992860	611682	803974	1763253	965679
12.08	1046996	1144332	598671	890430	2243606	1102098
12.085	1168055	1358149	581711	1014184	2859247	1273691
12.09	1332941	1650963	561317	1186026	3634450	1491873
12.095	1562310	2040825	540677	1422044	4585289	1781208
12.1	1869301	2550756	524385	1743842	5716550	2166032
12.105	2260694	3192492	520997	2175397	7007221	2660464
12.11	2762978	3968271	545333	2743893	8412489	3287852
12.115	3427622	4902249	619484	3497414	9942086	4089336
12.12	4308022	6019963	770206	4499835	11680042	5103785
12.125	5450702	7324558	1028207	5783842	13644329	6385687
12.13	6890712	8841292	1438722	7331038	15716157	8011480
12.135	8646509	10621681	2072251	9114982	17815369	10028588
12.14	10723644	12692967	3020009	11131734	20007059	12427073
12.145	13115353	15063855	4373279	13397401	22324849	15149597
12.15	15829830	17716201	6224836	15961766	24635409	18107638
12.155	18876614	20534959	8669322	18872737	26756826	21160142
12.16	22092720	23316470	11723557	21991115	28641252	24097571
12.165	25095641	25914862	15221256	24944159	30413561	26700102
12.17	27647556	28328877	18847898	27460888	32204973	28893132
12.175	29866732	30589121	22292194	29613909	34007780	30819004
12.18	31898527	32666323	25349981	31585539	35751986	32593834
12.185	33757401	34505479	27995226	33409473	37356862	34191989
12.19	35511073	36083132	30345463	35074920	38699314	35635165
12.195	37220297	37498957	32476981	36700923	39659195	36948693
12.2	38851377	38945340	34362916	38421926	40209006	38001402
12.205	40383641	40401218	36028937	40248491	40483001	38624023
12.21	41754676	41562773	37561410	42080611	40428889	38680372
12.215	42864491	42186086	38960164	43526881	39614463	38054096
12.22	43450267	42084063	40028122	44316573	37945666	36637009
12.225	43353032	41126670	40476965	44250371	35343923	34325714
12.23	42311430	39232478	40195794	42954096	31763670	30899889
12.235	40145847	36395899	39185264	40339240	27123211	26119613
12.24	36796437	32643208	37542893	36828032	21448110	20187708
12.245	32565366	27778736	35146606	32447342	15359888	14073049
12.25	27416779	21782120	31790324	26960887	10013870	8938275
12.255	21269229	15413160	27236946	20538906	6203917	5335537
12.26	14805801	9952146	21416570	14109859	3890661	3140237
12.265	9273798	6138279	15031747	8827489	2613540	1940526
12.27	5444481	3824487	9428803	5247411	1939679	1334230
12.275	3218009	2535897	5501620	3196614	1583518	1038773
12.28	2073227	1862270	3210545	2161018	1378646	888718
12.285	1523633	1515054	2035322	1663119	1241023	801148
12.29	1262010	1322479	1465378	1405818	1135319	740340
12.295	1125966	1198473	1182629	1253722	1046777	691185
12.3	1041777	1102629	1032774	1157670	970162	647869
12.305	978346	1019783	943055	1085557	905170	608852
12.31	919839	947687	874933	1017071	850571	572715
12.315	860065	885512	814144	952652	802723	538107
12.32	801366	829853	762172	895368	759471	505424
12.325	749541	778810	719155	842255	722009	475828
12.33	707613	733488	679993	791237	689000	450325
12.335	674076	695356	640549	744684	657520	429547
12.34	646818	664454	601139	704999	628108	413607
12.345	622850	638848	565348	671701	600935	401692
12.35	600174	616181	535937	643240	577077	391342
12.355	579242	594377	512099	618225	558493	380293
12.36	559503	571442	490312	596520	542454	369686
12.365	539056	546748	466717	576808	524340	361973
12.37	517124	521031	441149	554913	502718	356513
12.375	495640	495426	416458	527314	479200	349878
12.38	475903	470899	393509	494547	454951	341451
12.385	456869	447802	371635	461064	430994	332912
12.39	438630	425628	350908	431422	408836	323893
12.395	422387	404047	332435	406475	388293	313619
12.4	407323	383243	317098	384548	368304	303901
12.405	391762	363116	304259	365000	349996	296286
12.41	377196	343515	293066	348946	335340	289403
12.415	366458	326699	283871	336340	323814	282306
12.42	359218	316116	276342	326058	314136	276303
12.425	353756	310749	269066	317241	307099	272151
12.43	349504	307054	261986	309376	303114	269484
12.435	345989	304432	256939	303983	300556	267521
12.44	342530	303427	254746	302545	298821	265559
12.445	340385	303305	254508	302854	298611	264418
12.45	341714	303305	255395	302383	299033	263739
12.455	344479	302316	256543	301317	298367	261181
12.46	344692	298927	257436	299819	296012	256609
12.465	341598	293723	257833	297318	290851	251562
12.47	336138	287963	256553	293206	283014	245799
12.475	329583	281377	252742	287084	275726	239771
12.48	323941	274172	247086	280362	270916	235060
12.485	318794	267513	240613	274826	266291	230532
12.49	312186	261947	233695	269962	260479	225023
12.495	304416	257473	226037	264660	255995	220231
12.5	297202	253480	217810	259382	254635	216709
12.505	291463	249781	210813	255578	255316	213298
12.51	287526	246902	206499	254087	256169	210198
12.515	285741	245191	203954	254753	256526	208820
12.52	285801	244544	201552	256572	257612	210232
12.525	286849	244462	199600	258416	260523	214313
12.53	288932	245235	198773	260207	263765	219141
12.535	292832	247466	198861	263370	266073	222753
12.54	297729	250245	199728	268221	268951	225383
12.545	300772	253648	201049	273352	273798	227843
12.55	301020	258430	202249	278440	280814	230704
12.555	301779	263044	203973	283284	290747	235135
12.56	305939	266685	206919	288316	304170	242017
12.565	312797	271811	210102	295232	321546	251244
12.57	321020	280042	212330	304408	345751	264328
12.575	330740	291488	214697	316553	382110	283029
12.58	344778	308324	220424	332500	436921	308709
12.585	367003	333570	230448	352549	517819	344973
12.59	400123	368988	242501	380683	638908	397788
12.595	450857	418823	256526	423488	822781	475536
12.6	533522	492912	275492	487761	1090817	591685
12.605	670673	607388	301768	585693	1452961	763359
12.61	894164	785827	338240	737574	1902120	1007238
12.615	1237401	1054668	393089	966975	2414621	1337415
12.62	1715558	1430865	482393	1290749	2963141	1768549
12.625	2315008	1917827	629778	1714710	3528526	2321486
12.63	3003074	2503156	866242	2237818	4091540	3014674
12.635	3748481	3162718	1232354	2843007	4626490	3844283
12.64	4537722	3883581	1775790	3502936	5123153	4788999
12.645	5361069	4659707	2531292	4204659	5596413	5833917
12.65	6201073	5481582	3501184	4942548	6063102	6959480
12.655	7054285	6354164	4662395	5708735	6540955	8108912
12.66	7921294	7257597	5977143	6507756	7022687	9205778
12.665	8781716	8113201	7400777	7347874	7436418	10197725
12.67	9596721	8851705	8901593	8172881	7687925	11031653
12.675	10295617	9426847	10434985	8863037	7723585	11591633
12.68	10792174	9767129	11893028	9350435	7530375	11757467
12.685	11016465	9798871	13149625	9596607	7095284	11514291
12.69	10931892	9496657	14089694	9491952	6421458	10884805
12.695	10554743	8887558	14565092	8960268	5577169	9884723
12.7	9908239	8014660	14507928	8080786	4673453	8618432
12.705	8975671	6941600	13986220	7015605	3802427	7244349
12.71	7763886	5777767	13038922	5902301	3016542	5871364
12.715	6384109	4646825	11668303	4819889	2345475	4580050
12.72	5014996	3630049	9989016	3822700	1803467	3460275
12.725	3808837	2762292	8204799	2966747	1384598	2558351
12.73	2831430	2070933	6481899	2279069	1073609	1865570
12.735	2083652	1564891	4932514	1756822	856684	1362252
12.74	1547871	1213976	3640896	1384456	715260	1021443
12.745	1182900	973889	2643895	1129371	623673	801149
12.75	933993	809399	1919627	955126	559872	659360
12.755	765083	695840	1417198	839301	513450	569022
12.76	655308	614308	1085670	767157	481017	514233
12.765	584445	553400	874101	722748	459243	481764
12.77	536548	509299	739782	692263	443980	461266
12.775	501825	478129	655096	670261	431874	446207
12.78	473837	454654	599804	656939	421532	433015
12.785	451005	436101	560830	649647	413094	420428
12.79	434960	421198	532656	644066	406837	409656
12.795	423158	409114	511278	638459	402630	402351
12.8	410568	398423	492590	632746	399011	397556
12.805	397688	386365	473950	627162	392630	392796
12.81	387951	372792	454231	622234	382728	386480
12.815	381696	359531	433633	617846	371474	377860
12.82	377571	346430	414308	611281	360713	367075
12.825	373098	334181	398694	600541	351165	355179
12.83	366662	325709	385979	588841	342751	343605
12.835	359080	321920	372932	580493	337260	334414
12.84	352254	320998	359960	576045	337546	329207
12.845	350120	322762	350609	574350	343816	328592
12.85	355670	329377	345538	575717	354846	333100
12.855	368142	342377	343833	582286	371940	342925
12.86	386789	362054	345658	596401	397182	357658
12.865	412475	389454	351235	618333	429073	377193
12.87	446320	425082	361107	647473	464277	401550
12.875	488666	466796	375236	681297	501238	429231
12.88	537653	512030	393629	715938	538509	458502
12.885	587914	558274	417216	750755	571048	486831
12.89	634159	600170	444221	785214	594255	510466
12.895	675191	630864	471513	814641	607646	528782
12.9	709270	649434	498029	835444	612699	544431
12.905	733430	659667	522142	847999	610484	557316
12.91	747012	661208	541262	853714	602295	563513
12.915	747582	652326	554124	853521	590682	560705
12.92	733555	636596	561461	848218	575230	551303
12.925	708535	618784	564157	837075	553826	538321
12.93	675954	598742	562014	820020	529064	521325
12.935	639173	574926	554579	800055	505271	499890
12.94	602630	547834	539964	777237	482311	476621
12.945	567209	517768	517869	751545	458484	454203
12.95	531810	486373	493073	727823	434432	431305
12.955	497659	458162	469019	707223	412009	406222
12.96	466046	435217	445134	686155	393304	382198
12.965	437363	413999	421546	664633	378452	363033
12.97	412834	391915	400443	645393	365142	348838
12.975	393314	371246	383041	628646	353645	339710
12.98	378578	355046	368454	614340	347012	336002
12.985	367871	345241	356506	605885	345755	335934
12.99	360306	342575	347767	604598	348516	338246
12.995	356531	346441	341890	607289	354861	344148
13	358818	354815	338279	613128	363197	354166
13.005	368894	364086	339355	622886	369595	366772
13.01	385051	372114	347510	633101	371771	379126
13.015	400991	378997	359243	639522	370204	387177
13.02	411989	383246	369691	641607	365093	389585
13.025	418296	382135	377576	641087	355922	389368
13.03	420081	375811	382723	636783	343482	386303
13.035	415220	365534	384948	624210	329910	376240
13.04	404119	351503	383734	603491	315953	359222
13.045	388663	335291	376744	580577	301493	340040
13.05	368872	318277	362547	559293	287073	322417
13.055	345973	300747	343136	538883	272461	307505
13.06	323800	284516	322438	518262	257652	293693
13.065	305413	270676	303935	498424	243808	280227
13.07	289726	257678	287822	480322	230822	269280
13.075	274359	244596	272654	462908	218912	261380
13.08	259855	232491	258635	446108	210226	255222
13.085	246981	222104	245510	431144	205094	250515
13.09	235758	213072	233193	417051	200987	247610
13.095	226288	205521	222924	401937	196502	246168
13.1	218163	200104	214363	386735	192456	245027
13.105	211505	196428	206258	373970	189198	243037
13.11	207690	192713	199154	364286	186206	241764
13.115	206529	188036	193359	355351	184299	243230
13.12	205916	184508	188383	345317	185993	246511
13.125	205431	185129	184832	336485	192494	251384
13.13	206624	191024	183785	331827	202004	260243
13.135	210660	201063	185122	331630	212409	274325
13.14	218468	212381	189150	335292	223247	291193
13.145	229987	222454	197273	341302	234125	306972
13.15	243685	231189	208852	346389	243560	320791
13.155	256917	239338	221360	348073	249374	332525
13.16	266320	245617	233459	346455	250591	340307
13.165	269995	247653	244289	342034	246149	342344
13.17	269215	245538	252466	333364	235397	338634
13.175	265120	240608	256156	320173	222034	332055
13.18	257091	233047	254242	305406	210785	325767
13.185	246529	222932	247728	290839	201798	320228
13.19	236783	212162	238421	276821	193758	314546
13.195	228806	203240	227731	263648	187017	308024
13.2	220531	196929	216637	250801	182241	302089
13.205	211673	192037	205359	238724	179893	298630
13.21	204824	187968	195285	229060	179391	297389
13.215	200916	185327	188340	222411	179245	298121
13.22	198987	183639	184137	217729	178602	300332
13.225	197689	182033	180413	214158	178350	302319
13.23	196204	180350	177074	211375	178778	303131
13.235	194415	178804	174467	207875	179236	304139
13.24	193101	178283	172092	202943	180453	306647
13.245	193199	179951	170220	199004	183635	310392
13.25	195290	184653	168624	198630	188944	315567
13.255	200922	192400	167113	201114	197317	324508
13.26	211303	202968	166959	204845	209918	339289
13.265	227029	217401	168917	211429	226226	358792
13.27	250518	237973	173300	223634	246381	381568
13.275	284974	266417	181666	241348	272971	409582
13.28	332197	303289	195445	263415	306129	445225
13.285	391868	347518	214647	289387	341604	487919
13.29	461481	396749	239203	319314	376480	536108
13.295	537806	447212	268735	352977	412779	587125
13.3	617269	494477	301683	389396	451217	637957
13.305	694002	535932	337549	426075	488364	688437
13.31	761267	571753	374249	459913	522693	740970
13.315	818140	602393	407477	490089	555970	799859
13.32	866869	627139	437190	518038	592356	866484
13.325	908515	649642	467198	546900	639592	936377
13.33	946770	678209	497803	580550	704016	1006176
13.335	988321	717985	527509	620857	783749	1077472
13.34	1038305	767055	557545	666214	869505	1151606
13.345	1097708	818260	593152	714780	950360	1222962
13.35	1160928	866845	638022	766664	1018713	1280066
13.355	1219581	910450	687963	818797	1069418	1313733
13.36	1270962	942658	737908	862231	1099543	1322667
13.365	1311531	957808	785820	888529	1108382	1308475
13.37	1329405	955496	828306	892389	1095342	1269987
13.375	1312178	935385	859711	873534	1060423	1208837
13.38	1258046	898401	872203	837065	1005554	1133321
13.385	1177407	849904	862344	788537	938496	1055165
13.39	1081353	795223	835179	733354	871598	985876
13.395	975301	738340	795647	675684	813027	932942
13.4	866949	684616	747243	619288	770171	902297
13.405	771177	637961	697585	572328	756180	901539
13.41	701791	602750	655431	544486	777834	935394
13.415	667574	587099	627586	540392	831242	1007988
13.42	674590	595983	622180	559614	916482	1129463
13.425	727726	627756	650171	601676	1042450	1309542
13.43	831585	681588	722087	665645	1213288	1549917
13.435	991406	758308	846407	748684	1422589	1844228
13.44	1210226	853676	1034308	849505	1662561	2184098
13.445	1483315	961186	1291038	965856	1918141	2565455
13.45	1797119	1079573	1601070	1088511	2161466	2964153
13.455	2136452	1207689	1937303	1204210	2366588	3315014
13.46	2484866	1334072	2275999	1302450	2518353	3556902
13.465	2811054	1439242	2599878	1375138	2604978	3673285
13.47	3068997	1505070	2896391	1413349	2610189	3671982
13.475	3215230	1521880	3141952	1410769	2522236	3553565
13.48	3232572	1490693	3293930	1369446	2348405	3317470
13.485	3135465	1414093	3313720	1298804	2113188	2987644
13.49	2945912	1293691	3188396	1207300	1849202	2610120
13.495	2685054	1141988	2937307	1096502	1583747	2230000
13.5	2368076	984081	2595646	968143	1332494	1876762
13.505	2007005	839763	2201380	831734	1104994	1563326
13.51	1643541	716121	1805491	701066	910576	1296850
13.515	1329639	614090	1453430	589214	751957	1084225
13.52	1076167	531387	1159493	503148	626346	924005
13.525	869620	464920	921019	441056	533282	806836
13.53	706579	411453	735562	395522	468247	723130
13.535	587070	368098	598395	360276	421717	665061
13.54	504653	334176	502107	333876	387822	624273
13.545	448149	309529	437220	315850	363494	594065
13.55	406397	292869	393908	303001	346620	571684
13.555	374258	282553	364926	292969	335295	557152
13.56	351842	277279	344699	286465	328609	550362
13.565	338614	275938	330582	284783	325866	547314
13.57	332084	277293	322041	287484	324722	543348
13.575	330261	280801	318467	292258	324456	539819
13.58	332736	286040	320371	298236	327318	541550
13.585	339842	293289	327710	307139	336393	550211
13.59	350948	304167	339584	321235	352844	564595
13.595	366519	320295	357185	341456	375587	585955
13.6	391057	344609	384872	368600	405252	619184
13.605	431492	382371	428681	406221	446014	668351
13.61	492603	438781	492314	460408	505500	733682
13.615	577269	516542	575360	537008	592258	816177
13.62	689307	615596	678338	639743	709662	918258
13.625	830658	734624	806118	768620	851615	1036598
13.63	997944	871893	961402	918411	1002507	1160972
13.635	1182588	1022125	1137954	1081864	1143854	1279422
13.64	1368957	1175262	1315419	1246973	1264988	1384532
13.645	1537339	1320746	1465000	1396251	1360319	1468876
13.65	1670349	1447680	1564078	1516659	1417965	1512227
13.655	1751842	1540216	1599789	1596591	1423099	1492687
13.66	1766341	1584578	1571342	1620274	1373332	1409778
13.665	1704408	1576618	1493013	1580543	1281037	1282739
13.67	1572458	1511800	1385057	1487080	1160905	1134651
13.675	1396521	1383727	1257713	1358123	1026650	983966
13.68	1207775	1207542	1112894	1206503	890987	842956
13.685	1024147	1022390	958924	1039940	761062	718273
13.69	853204	858471	810101	872657	643849	612739
13.695	704097	721402	678682	721010	546649	527686
13.7	584469	605941	570592	593490	470700	462471
13.705	494550	511056	485599	493430	413906	413596
13.71	428577	438684	421426	422298	372861	377404
13.715	380454	386374	374225	376315	342384	351641
13.72	346345	348953	339297	347200	319345	333467
13.725	322576	322290	313347	327760	302221	319653
13.73	306193	302782	294502	313850	288933	308716
13.735	295464	287542	281355	302031	278055	299138
13.74	287378	275540	272316	290240	268787	288838
13.745	279403	265818	265405	278728	259664	277513
13.75	271461	256318	258497	267891	249441	266250
13.755	264139	245753	250702	257348	238377	255852
13.76	256710	235122	242805	246784	228283	246561
13.765	248350	226003	234719	236920	221360	238438
13.77	240159	219123	226104	227935	217795	231986
13.775	233607	214495	218004	219261	216384	228592
13.78	229553	211614	211655	213202	218287	229540
13.785	228878	211605	207438	212588	224926	234592
13.79	233229	216833	206432	216668	235606	243042
13.795	242854	226285	210196	224325	249115	255622
13.8	255486	237755	219189	235950	263916	272147
13.805	269655	251562	233416	251508	277990	289127
13.81	286189	267637	251862	269443	289705	303866
13.815	304639	283725	271520	286821	297332	315697
13.82	321322	297102	289457	300801	300057	322977
13.825	332103	306065	304510	309133	298536	324115
13.83	338362	309128	316241	311045	292803	318853
13.835	342107	305668	323319	307109	281894	307963
13.84	339872	296742	324987	297640	266751	293259
13.845	328507	284302	321522	283352	251709	276926
13.85	311044	269873	312481	267177	242142	262636
13.855	292465	256345	298198	253374	240499	253564
13.86	277131	247600	281691	245285	246795	250696
13.865	268339	246647	267331	244433	263738	256158
13.87	267729	255713	259490	252060	295882	274764
13.875	276736	277119	262462	271533	345843	310694
13.88	297644	312755	279457	306682	412350	365431
13.885	333851	363248	313526	359730	494238	438983
13.89	387179	428571	367773	430169	594652	531452
13.895	457203	509536	442849	514762	713903	639352
13.9	543864	605781	536725	609433	844910	754295
13.905	645587	715723	648664	711423	978607	869293
13.91	759103	835317	778450	817389	1105002	982224
13.915	878047	952579	917453	922195	1213074	1086337
13.92	986678	1053896	1049624	1022884	1292715	1165706
13.925	1071993	1132547	1162230	1115016	1336752	1210296
13.93	1134633	1182289	1250699	1184666	1346880	1221299
13.935	1178378	1199098	1313039	1215580	1329379	1197125
13.94	1202157	1183516	1339950	1200586	1280980	1136111
13.945	1196572	1134878	1320777	1146123	1196674	1049432
13.95	1152205	1057666	1261136	1063760	1084716	951961
13.955	1073720	963738	1179565	964628	960632	848549
13.96	974213	863926	1083563	861143	835556	741747
13.965	864535	764844	971086	759648	716623	640097
13.97	755301	669258	849580	662273	611803	549791
13.975	655956	579687	732260	572280	526245	469606
13.98	568049	500102	624729	492444	458553	400425
13.985	490257	433390	529621	426332	406077	346468
13.99	424646	380638	451921	375277	366685	307978
13.995	372791	340998	393893	336206	336771	281682
14	332794	312698	351769	306561	313257	264034
14.005	302054	292678	319841	284889	294349	251063
14.01	279990	278051	295382	268796	278200	239063
14.015	266045	266756	277267	256780	264361	228019
14.02	257812	257479	264284	247900	253765	220478
14.025	251676	250308	254871	240821	246509	216282
14.03	244718	244153	247280	235077	241195	212865
14.035	237320	237609	240140	230978	236464	209360
14.04	230729	231840	232507	227174	232627	206362
14.045	225036	227759	224949	222345	230135	204854
14.05	220736	225472	219846	218102	228305	205416
14.055	218384	223998	218043	216228	226350	206787
14.06	217662	222330	217381	215934	224837	207898
14.065	217522	221194	216401	216394	224637	209890
14.07	216760	220105	216117	218181	225812	213253
14.075	215578	218507	216605	220968	227395	217125
14.08	215434	217917	217088	223554	228753	220598
14.085	216458	218926	217629	226223	230541	223179
14.09	217549	220151	218067	229899	232732	225458
14.095	218175	220960	218147	233639	234281	228647
14.1	219009	221622	217896	236240	234879	231936
14.105	220678	221934	217038	238037	234627	233716
14.11	222858	221824	216883	240183	234178	234812
14.115	226210	222643	219481	243999	234652	237189
14.12	232518	225764	224223	250728	236886	242885
14.125	243440	231573	230955	260907	242767	253724
14.13	258530	241250	242972	276720	255124	271244
14.135	277767	256749	263414	301420	275026	296822
14.14	304073	278286	291399	335468	301895	330307
14.145	338678	305021	326108	378738	336681	370136
14.15	379673	337991	370423	433574	380789	416655
14.155	425230	377980	425493	500808	432680	468695
14.16	472045	423041	486222	573986	487045	521195
14.165	516907	469152	545172	640139	536080	572529
14.17	559788	509161	595971	687680	576607	620360
14.175	598720	536659	633146	716995	610458	656965
14.18	625595	553704	653369	737627	634920	678741
14.185	632023	563750	656467	752845	646145	685420
14.19	618036	562277	644446	755532	645474	675300
14.195	592429	547005	620876	739151	634262	649790
14.2	560415	524205	591014	706712	612374	617537
14.205	521640	498888	558992	667533	581181	588232
14.21	479982	471124	525797	627793	545906	563054
14.215	442101	442702	493292	587032	513058	536893
14.22	410510	416100	463056	546774	485254	508085
14.225	384598	391477	434055	511157	461467	480224
14.23	364331	370584	407878	479355	439594	455450
14.235	349734	355058	386735	449676	417970	432332
14.24	339486	342658	368873	423693	397055	409201
14.245	330931	331038	352167	402262	377218	385899
14.25	322885	320610	336139	384235	357752	363639
14.255	315620	310915	321818	367717	340255	345326
14.26	308819	301132	310871	352451	326740	331247
14.265	302169	292411	303235	339556	314686	317958
14.27	294774	284717	295856	326656	300628	303863
14.275	285782	275316	285577	311701	284630	290391
14.28	276138	263450	273418	297369	268774	278005
14.285	267152	251135	261761	283720	254810	265383
14.29	258189	239165	250933	268240	242103	251667
14.295	247888	227526	240041	250977	229224	237774
14.3	235992	216646	228499	234015	216651	224848
14.305	223180	206319	216243	218945	205352	213165
14.31	210594	196662	204428	206010	195450	203660
14.315	199225	187953	194043	195398	187363	196860
14.32	190461	180401	184368	187263	181660	191220
14.325	184987	174613	175815	181493	178066	186079
14.33	182131	170963	169726	178048	177312	183205
14.335	180619	169479	166376	176560	180221	184746
14.34	180965	169807	165852	177064	185550	190564
14.345	184710	171850	168352	180402	191537	198560
14.35	191635	176172	172997	186930	198587	208073
14.355	200409	183783	178693	194953	207285	219572
14.36	210452	194495	185896	203374	216949	232188
14.365	221026	206912	194471	214564	227284	245611
14.37	231799	219783	202975	228985	237867	259607
14.375	242666	231489	212781	242353	246118	271778
14.38	253026	240110	225394	252425	249716	280010
14.385	261601	245605	238049	259002	248897	283681
14.39	266641	248404	246493	261671	245280	282722
14.395	267438	247623	250571	260443	239835	276592
14.4	264750	242753	251015	255371	232972	265358
14.405	259775	234331	246255	246098	224742	250884
14.41	252805	224564	236668	233645	215643	235983
14.415	243514	215244	226194	220180	206447	222290
14.42	232756	205306	217709	208013	197211	209914
14.425	222128	194979	209132	198616	188891	199169
14.43	212486	186240	199081	191340	182717	191176
14.435	203955	180327	190095	185647	178499	186159
14.44	197181	176843	183863	182110	176151	182972
14.445	193987	175571	179845	180812	176449	182033
14.45	193605	176352	177623	180890	179210	184696
14.455	193850	178715	177830	182182	182939	190250
14.46	196007	182551	180954	185539	188229	196914
14.465	201716	187830	185880	190895	195620	203451
14.47	208417	194145	191273	196558	203313	209517
14.475	213656	201034	196505	201857	210103	215826
14.48	218736	207805	201320	208186	216439	221958
14.485	224847	214554	206113	215457	223044	227528
14.49	231029	220806	211835	221025	229169	232876
14.495	236461	225822	218543	224800	233369	236707
14.5	241085	230284	225081	228858	235918	238550
14.505	244867	234191	229846	232321	237892	240474
14.51	248022	236527	232398	234686	239505	243626
14.515	250315	237571	233707	238266	240243	245779
14.52	250726	238405	234359	243182	239780	244958
14.525	249304	238875	233999	247094	239128	242236
14.53	248928	238289	232175	249898	240349	240034
14.535	251007	237767	229305	254216	243615	241264
14.54	254241	238953	226446	259886	247206	245805
14.545	258151	242803	223939	264381	250320	250763
14.55	262096	248986	222259	268067	253138	254882
14.555	264690	255275	221730	272201	255394	257271
14.56	265870	259907	221369	276011	255037	256709
14.565	266880	261819	220119	278103	250717	254114
14.57	267835	260148	217554	276254	244185	250055
14.575	267185	255033	214130	269792	237101	241970
14.58	263100	246303	210598	259666	228658	229176
14.585	254421	234182	205714	246951	217751	215119
14.59	243131	220565	198226	232840	205574	201606
14.595	230779	207111	189406	218055	194011	188600
14.6	216527	193515	180690	202833	182650	177692
14.605	201827	180672	172107	188496	171253	169744
14.61	190067	170815	164644	177245	162219	163455
14.615	181950	164022	160025	169246	157428	158304
14.62	175224	159072	157960	162835	154794	155518
14.625	168722	155691	156248	157883	152167	155440
14.63	164021	153581	154264	155197	150815	156809
14.635	162227	152614	153609	154589	152136	158544
14.64	162593	152871	154757	154865	155346	160142
14.645	164094	154210	156593	155490	159117	161336
14.65	166401	156332	158803	157362	161712	162361
14.655	168582	158195	161255	160493	162459	162799
14.66	169746	158643	163614	163198	162757	162820
14.665	169941	158124	165938	164022	163436	163516
14.67	170327	157918	168097	163407	163964	164477
14.675	170938	158174	169059	162744	163715	165235
14.68	170966	157853	168722	162710	162403	166523
14.685	171013	156708	168017	163336	160734	167745
14.69	171944	156205	167818	164087	159746	167269
14.695	172840	157017	168974	164240	160318	165767
14.7	173706	157701	170952	164007	162663	165581
14.705	175989	157983	173247	164415	166203	167712
14.71	179188	159485	175732	165878	169219	171259
14.715	181124	162656	178129	168322	170446	175040
14.72	181175	165946	179379	171803	170871	177862
14.725	180846	167622	178560	175535	171939	179379
14.73	181227	168065	177372	178125	173706	180343
14.735	182201	169290	177623	179106	176395	181679
14.74	183818	172047	178849	179788	179819	183156
14.745	186044	175333	180297	181578	182773	184654
14.75	188582	178213	181562	184354	185142	186706
14.755	191028	180697	182916	186827	188001	189200
14.76	193282	183708	184671	188658	191388	191166
14.765	195941	187017	185916	190428	194029	192239
14.77	199334	188699	186372	193014	195155	192411
14.775	202518	188960	186669	196406	194950	191595
14.78	204043	189422	186686	198537	193086	190313
14.785	203147	189514	186854	197256	190019	188738
14.79	200950	188607	186928	194008	186910	187319
14.795	198610	187785	186182	191354	184536	187231
14.8	195976	187401	184610	188984	183191	188709
14.805	193559	186804	183090	186699	182792	190891
14.81	191890	185579	182074	185984	183113	192907
14.815	191058	184266	181292	186714	183426	193341
14.82	191250	184056	181308	186563	183105	191547
14.825	191959	184689	182030	184348	181692	189165
14.83	192553	185054	182357	181576	179190	186885
14.835	192945	184340	182271	179300	176549	183827
14.84	192721	181989	181219	177221	174024	180267
14.845	191241	178213	177770	175458	171275	177481
14.85	188839	174275	172873	173894	168224	175845
14.855	186088	171286	169217	171737	165921	175196
14.86	183630	169254	166493	168783	165547	175791
14.865	181967	167821	163415	166113	167495	177862
14.87	180941	167144	161106	165002	171816	181664
14.875	181049	167708	160687	166687	178797	187940
14.88	183928	170214	161997	171237	187948	196595
14.885	190267	175513	164401	176730	199044	206610
14.89	199209	183934	167989	182383	212584	217969
14.895	209897	194590	173631	189694	228302	230856
14.9	221269	207176	180673	199078	246129	244200
14.905	232319	222167	186975	209436	267062	256957
14.91	242390	237371	191044	220139	290335	267334
14.915	251480	249895	191665	230978	311997	273377
14.92	260775	261322	189487	241566	328601	275343
14.925	270237	274706	187950	251262	340861	275810
14.93	277082	289768	188355	259779	353356	278263
14.935	280766	305322	188439	268448	369831	285443
14.94	284774	320911	188266	279442	389153	298178
14.945	293187	335927	190608	293728	411084	316002
14.95	306998	352012	197094	311576	439795	340126
14.955	325639	373999	207832	335929	477805	373577
14.96	351436	405935	223612	370383	526605	418794
14.965	389121	448377	248691	416288	590616	477055
14.97	440353	501349	287411	478497	674626	551051
14.975	505008	570674	340101	564887	778240	643690
14.98	587590	664645	409373	673963	895978	757062
14.985	693261	780808	503278	794483	1021212	893729
14.99	817953	906863	624245	921190	1149210	1051042
14.995	953592	1036072	761952	1059509	1279428	1219340
15	1095452	1168479	905939	1213036	1414244	1392391
15.005	1241487	1302764	1060428	1374028	1556806	1571039
15.01	1394242	1439046	1238127	1531513	1711391	1759152
15.015	1556410	1584327	1443653	1682689	1882553	1967707
15.02	1728725	1749586	1668265	1832818	2070899	2205379
15.025	1922377	1945743	1903150	1997161	2264953	2460116
15.03	2151962	2176890	2151454	2197160	2452498	2718899
15.035	2419087	2433889	2422793	2440763	2646407	2990021
15.04	2713423	2704266	2723293	2716421	2865103	3275572
15.045	3015525	2977683	3056974	2999953	3092846	3548667
15.05	3309777	3238524	3414121	3256481	3297378	3770293
15.055	3583293	3466818	3752086	3460444	3459926	3910049
15.06	3815030	3640490	4012291	3608404	3558905	3968170
15.065	3987500	3739411	4159618	3690230	3567184	3955471
15.07	4081615	3742213	4198807	3677468	3474057	3836542
15.075	4070696	3625946	4129630	3558437	3278033	3570107
15.08	3933676	3393411	3922256	3352894	2988223	3187876
15.085	3660165	3077742	3576296	3073088	2639944	2754694
15.09	3271968	2708833	3146078	2719271	2272355	2304848
15.095	2817383	2305873	2681158	2316624	1900655	1861647
15.1	2338369	1896998	2204005	1906320	1534146	1458450
15.105	1872238	1516132	1743225	1521566	1200373	1119489
15.11	1451069	1182395	1337722	1185713	922647	849530
15.115	1094470	904418	1009375	909942	701122	644450
15.12	814299	688801	757920	693601	533403	497725
15.125	611631	531901	573543	531854	417184	397479
15.13	473497	420574	444074	417223	339827	329973
15.135	380349	342493	357259	338740	287136	284767
15.14	316211	289508	301840	285543	250496	253863
15.145	273001	254991	267694	250241	225232	231964
15.15	244947	231645	245224	227445	208482	216621
15.155	226626	214942	227743	211933	195735	205826
15.16	214093	202935	213426	200170	185159	197250
15.165	204431	193511	202644	191106	178044	189384
15.17	197019	185927	195720	184419	174997	183077
15.175	193159	181354	192256	180710	175379	180016
15.18	192982	180484	191080	180430	178670	180747
15.185	195223	183204	192027	182699	184835	185479
15.19	199836	190175	196705	187628	195050	195798
15.195	209409	202837	207495	198647	211041	213422
15.2	226784	222781	225792	218340	233572	237988
15.205	252341	250864	251984	245144	262603	269607
15.21	285292	286634	286565	277447	298425	309774
15.215	326004	329505	330716	316623	340729	357100
15.22	376211	379268	385039	363221	385662	407701
15.225	435131	434028	446672	415716	429598	458699
15.23	496386	490657	508266	470814	472509	506577
15.235	553400	545203	562603	522801	513294	545146
15.24	603459	591556	606528	567296	547520	567882
15.245	643716	624377	639468	601467	571894	574217
15.25	670162	642729	660968	621810	584045	567615
15.255	680149	646946	669347	628129	580739	548214
15.26	671041	635371	662339	622713	561626	517461
15.265	643759	607663	639430	604571	528879	481287
15.27	603703	567782	602178	571086	486783	442640
15.275	554904	522615	553694	523810	442778	401305
15.28	501084	476871	500255	470243	401447	359819
15.285	447629	430413	448151	418652	362448	322160
15.29	398146	383518	400582	371840	326066	289196
15.295	355167	339182	359328	329912	294171	260993
15.3	319646	300956	325681	294783	267027	238057
15.305	289592	270820	299382	267520	244774	219838
15.31	264091	248436	279479	246375	229007	205401
15.315	243722	232469	264381	230080	219718	195668
15.32	228093	220959	252830	217998	213798	191638
15.325	216547	212327	245008	208944	209612	192096
15.33	208377	206521	241619	204078	208758	195060
15.335	203647	204241	243054	206259	212733	199170
15.34	204041	206214	249635	214606	221863	204932
15.345	209978	212834	260868	226187	236548	215411
15.35	218936	223912	276603	241714	257423	233152
15.355	230101	239538	297893	264326	284338	258584
15.36	247156	261066	325737	296096	317165	293079
15.365	275341	290564	363057	338800	357659	337073
15.37	317350	327891	415945	395692	407943	389280
15.375	373179	371868	490320	471188	468015	449767
15.38	442117	424354	588989	567390	535407	518307
15.385	523433	488926	710175	681983	607087	592385
15.39	615862	563726	846766	809217	680570	668518
15.395	716258	641341	988855	942688	751622	739665
15.4	818162	715583	1129485	1074708	813878	794764
15.405	916218	779954	1261092	1191231	862310	826719
15.41	1003532	827366	1372500	1278931	895173	835065
15.415	1067167	857121	1455638	1335173	908736	821176
15.42	1099281	866231	1501044	1360062	895444	788660
15.425	1097773	847251	1494258	1347622	851042	743315
15.43	1064251	802401	1433615	1293610	781209	685885
15.435	1007293	740355	1334559	1202032	697539	615358
15.44	930496	668612	1214334	1078049	610412	538388
15.445	831821	595107	1086071	933434	529295	464310
15.45	720124	523155	957952	790582	460294	397705
15.455	611583	453504	836405	666505	402458	341698
15.46	516673	390617	727358	564851	351983	298642
15.465	439703	339045	636090	481992	308656	266150
15.47	380037	299500	565494	414404	274037	240476
15.475	333994	269414	512687	361092	248372	221138
15.48	298897	247147	471996	320400	231360	208738
15.485	273292	231857	441090	289443	221187	201442
15.49	255622	221007	419398	266828	214064	196459
15.495	243758	212192	404877	251942	207635	192704
15.5	235408	204922	395317	242378	201842	189460
15.505	229401	198942	388844	234773	197015	185631
15.51	224959	194439	383517	228300	193391	182706
15.515	220864	191732	380090	223682	191235	182730
15.52	215829	189799	380205	219702	190474	183931
15.525	209898	187485	380703	215226	190058	184221
15.53	204271	185862	377557	211060	188915	184685
15.535	200447	186607	371409	207840	187531	186364
15.54	198825	188524	365583	205397	187535	189423
15.545	198733	190440	362283	203373	190070	194936
15.55	200207	194214	360905	202257	195445	203657
15.555	203622	201080	360877	204066	204177	216357
15.56	209241	210030	363522	210720	216769	234379
15.565	218239	221244	369153	222706	233205	257905
15.57	232219	236355	376652	239501	253048	286336
15.575	250807	255892	387654	260471	276016	319185
15.58	273075	279416	404455	284656	302267	355565
15.585	299617	306378	425934	310829	330910	393293
15.59	330558	335922	449338	338887	360146	428352
15.595	364170	366716	473406	368211	386749	456803
15.6	398122	393512	495795	395440	405804	477542
15.605	428533	408460	511700	415582	415155	489438
15.61	448967	410395	518198	424287	415910	489788
15.615	455759	404583	515026	419678	407543	476705
15.62	449097	393463	502561	403945	388489	449985
15.625	430216	375187	481940	381161	361424	412632
15.63	403275	350624	454662	355047	331684	371047
15.635	372199	323989	422479	328702	303042	331956
15.64	339624	297678	388564	304851	279179	300429
15.645	310429	273921	356988	284931	263098	278207
15.65	287977	255988	331033	268900	254330	264843
15.655	271942	245485	313568	257257	251041	260570
15.66	262338	242230	306315	252028	253918	265109
15.665	261699	246134	308900	255228	264707	277108
15.67	271739	257290	319727	266438	282945	295779
15.675	290450	274399	336317	284418	304807	320195
15.68	313714	295433	357089	308225	326584	346500
15.685	338564	318495	380844	334659	347412	369510
15.69	364322	342063	404201	359185	366393	387125
15.695	390242	365293	423353	380175	380412	399714
15.7	413468	386554	436631	397938	387981	406702
15.705	430536	401611	443434	409491	390701	405493
15.71	439221	406779	443198	410487	389494	394208
15.715	437555	401511	435513	401764	382056	376427
15.72	424306	387669	420903	387943	367021	357834
15.725	401923	368997	400819	371547	347919	338883
15.73	375365	348673	376670	352507	329165	318209
15.735	348421	328242	351549	330944	311091	297978
15.74	324518	308134	329836	309296	292690	280901
15.745	305147	288525	313226	289600	274733	266529
15.75	289005	270563	299215	271853	258652	254165
15.755	276157	256460	285335	256957	245764	244160
15.76	266965	246364	272605	245964	237086	236314
15.765	260080	238246	261997	237935	231395	230289
15.77	254373	231428	252927	231695	226668	225444
15.775	249682	226752	245346	226710	222864	220709
15.78	245219	223454	239349	222451	219549	215663
15.785	239808	219495	233992	219144	215855	210991
15.79	233762	214968	228652	216628	213126	207468
15.795	227555	210997	223478	213941	213339	205932
15.8	221496	207137	217818	211300	215891	206275
15.805	216576	203740	211204	209509	219089	206655
15.81	213551	202369	204893	208660	223196	206898
15.815	211923	203447	200765	209398	229184	210346
15.82	211624	206746	200024	212984	238399	220064
15.825	213900	212976	203258	219930	253128	236830
15.83	219376	223594	210701	231862	275887	261605
15.835	228724	240769	223545	251593	308498	298595
15.84	244593	267911	244914	281918	354312	354200
15.845	271321	310163	279915	325964	418844	431695
15.85	314344	373337	336587	388620	509168	531846
15.855	378429	461421	423205	477646	633399	659051
15.86	467853	577957	544210	602727	794156	821673
15.865	585900	725589	700213	765431	983839	1024219
15.87	737308	903975	887930	958956	1191788	1257881
15.875	931380	1108067	1101645	1181481	1411559	1509272
15.88	1168809	1323748	1339342	1427487	1637901	1768919
15.885	1428796	1539361	1595368	1678667	1860176	2017868
15.89	1683877	1752591	1845311	1914496	2055564	2228210
15.895	1910998	1951145	2056955	2115628	2198089	2378420
15.9	2089206	2111324	2215502	2258700	2285629	2463661
15.905	2210445	2215840	2319230	2326808	2329665	2485903
15.91	2280085	2255104	2354591	2328121	2321356	2434175
15.915	2296059	2228609	2307667	2278330	2246578	2302756
15.92	2247360	2147732	2191763	2184699	2118469	2111955
15.925	2136590	2029977	2036096	2056192	1961624	1895349
15.93	1983207	1889278	1860495	1903258	1788301	1680128
15.935	1807361	1732723	1675849	1732940	1612697	1477647
15.94	1625178	1568107	1492780	1554289	1451372	1289580
15.945	1447998	1406768	1320128	1379539	1308185	1119757
15.95	1283135	1261400	1163560	1224872	1183769	979124
15.955	1137035	1143544	1026345	1102076	1081708	874250
15.96	1017981	1056200	909493	1009240	1004151	800351
15.965	932641	996537	816894	941060	955657	751813
15.97	881476	959746	753321	896698	941620	729215
15.975	861268	941386	715910	876524	956253	733676
15.98	865730	946082	698424	881817	990070	759684
15.985	889983	980948	698292	913932	1044023	799594
15.99	938170	1043926	716752	976256	1121857	851577
15.995	1017481	1128829	759859	1068949	1225812	920691
16	1127645	1233772	831080	1189045	1361175	1013413
16.005	1261719	1358251	922105	1335180	1526133	1130184
16.01	1417935	1499343	1019689	1498981	1707678	1264666
16.015	1607670	1655332	1123439	1671567	1900181	1408003
16.02	1841327	1824877	1247629	1857092	2107013	1559650
16.025	2105811	2008976	1397496	2065392	2323830	1724894
16.03	2375926	2211893	1562394	2299345	2540745	1900246
16.035	2645150	2430055	1732175	2546858	2754526	2080877
16.04	2919079	2661762	1902307	2790344	2965346	2262463
16.045	3194333	2910084	2072812	3030218	3169129	2426638
16.05	3454311	3154303	2244538	3274136	3355341	2555469
16.055	3685001	3367697	2408233	3494871	3509638	2648512
16.06	3891047	3542182	2541939	3652966	3621518	2703542
16.065	4069314	3656888	2627660	3754832	3671107	2711942
16.07	4194020	3679941	2662761	3804149	3628167	2675193
16.075	4235552	3620059	2646960	3762304	3487848	2590078
16.08	4168309	3516872	2576354	3617281	3277546	2449983
16.085	3993620	3374212	2458717	3400636	3030767	2263396
16.09	3742827	3167383	2309459	3131038	2761471	2042303
16.095	3441670	2888858	2126617	2814035	2467921	1795781
16.1	3096513	2555831	1899289	2475683	2156337	1539708
16.105	2714712	2200306	1638816	2145104	1841726	1292317
16.11	2315980	1849184	1376533	1827238	1538296	1068659
16.115	1925422	1519177	1139139	1521158	1260343	878169
16.12	1565042	1229427	937729	1237916	1020111	719859
16.125	1249254	990816	770928	990959	822190	589486
16.13	985902	795953	634016	787253	662237	483712
16.135	774191	636404	524705	627298	534921	401843
16.14	608935	513049	440363	506102	437741	343518
16.145	487543	423919	375522	416762	366017	302940
16.15	403094	358092	325057	351709	314049	272282
16.155	343456	306580	287349	303190	278610	248528
16.16	299946	268524	261209	267393	256384	231041
16.165	268216	243330	243517	244001	243893	219672
16.17	246314	226315	230526	230405	238913	214659
16.175	233768	214756	221217	223318	240083	215961
16.18	228889	209881	218837	222105	247411	222593
16.185	229707	211760	224878	226895	260644	232676
16.19	236135	217541	237596	237029	279324	246396
16.195	249326	225896	255953	252031	304695	265703
16.2	269342	239081	280028	272520	335222	290009
16.205	293913	257330	309878	297774	366710	315524
16.21	320813	277591	344770	323995	397821	339937
16.215	350131	297442	381619	348113	428806	363177
16.22	381309	315826	416061	370498	457381	383021
16.225	409794	333180	443611	391988	480046	396850
16.23	430697	348884	460302	411447	495066	403028
16.235	443123	359514	466435	426210	500824	399802
16.24	448560	362556	465531	433210	494981	388102
16.245	446930	358444	457927	430539	477931	371916
16.25	436361	348513	442307	418989	452413	354261
16.255	417132	334103	420446	399740	420856	335802
16.26	392349	317554	393995	374231	386225	315399
16.265	365132	300248	363601	345847	352532	293107
16.27	338047	282254	332216	318817	321970	271998
16.275	313395	266212	304643	295613	294884	255016
16.28	292494	254209	283124	276049	272738	243051
16.285	275614	244539	266700	259958	257531	235170
16.29	262765	236299	254610	247373	248405	228898
16.295	252962	229736	246811	237322	242086	223377
16.3	245016	224347	241956	229468	236521	220452
16.305	239459	220606	238968	224468	231815	220715
16.31	237152	219388	237879	221680	229428	222241
16.315	236986	218951	237770	220518	230059	223447
16.32	236928	218258	237752	220806	232616	224733
16.325	236783	218812	238587	222282	235222	227101
16.33	237074	221842	240614	224643	236822	230503
16.335	237715	227147	242998	228193	238368	234525
16.34	239153	233407	245367	233290	242238	239210
16.345	243043	240343	248277	238703	249165	245792
16.35	250276	248743	252117	243401	259409	256205
16.355	260160	259044	257594	249937	274070	270974
16.36	271255	271964	264905	261221	293217	289951
16.365	284262	289783	274376	277450	316518	315268
16.37	302575	314958	288823	299797	346935	352042
16.375	329147	347964	312398	332074	390308	404300
16.38	366417	390582	348747	379101	450276	474471
16.385	419405	448636	401039	445612	527555	567137
16.39	493791	529816	475638	533028	624549	684323
16.395	591410	638655	579766	639726	743456	820510
16.4	709852	773438	713008	764684	880582	968335
16.405	847943	933090	867957	907856	1026047	1124038
16.41	1006938	1116051	1036829	1070046	1171974	1282175
16.415	1184385	1309248	1213328	1246573	1317169	1431235
16.42	1373793	1495632	1386977	1417422	1455633	1557955
16.425	1565262	1661207	1540726	1558238	1569835	1652276
16.43	1737507	1784604	1661500	1659621	1642363	1704527
16.435	1857368	1845052	1744923	1720814	1664939	1703625
16.44	1901704	1845732	1785433	1737429	1635931	1651967
16.445	1881823	1804743	1770350	1709037	1560373	1564356
16.45	1817917	1725770	1693457	1638657	1448557	1450690
16.455	1707301	1604826	1566810	1523329	1311499	1314253
16.46	1553965	1453349	1409930	1367115	1160650	1158518
16.465	1382081	1288633	1238606	1192917	1009028	994450
16.47	1208651	1120201	1067912	1025297	869639	841322
16.475	1040730	957372	914840	876502	748919	713491
16.48	885595	813345	788969	750860	648084	613719
16.485	751840	697308	687164	648740	568888	539020
16.49	645422	608548	605195	568945	510426	483709
16.495	565713	540640	541994	508738	467657	441431
16.5	509681	488891	494669	463252	437053	409620
16.505	472446	449601	459840	429102	417399	387752
16.51	446377	420085	433838	404818	405990	373787
16.515	426939	400212	412867	388425	398593	366063
16.52	412961	389191	395927	378396	393403	363642
16.525	402776	385148	384354	374032	390982	363822
16.53	395268	386175	377292	373542	391928	364766
16.535	390744	389332	373323	374885	395642	367880
16.54	389987	392232	373391	376599	401569	373428
16.545	391970	394721	377532	378800	410068	380336
16.55	395384	399087	383684	383880	421024	390662
16.555	400300	406733	390002	391856	434001	406569
16.56	407181	416330	397241	400800	447238	425716
16.565	417100	426768	408063	411310	459252	444183
16.57	430134	438748	423316	424746	472199	460253
16.575	446537	453871	439426	441269	487408	475280
16.58	467684	471722	451817	459970	502773	493275
16.585	491241	490304	460640	479908	518004	514154
16.59	512453	508636	469110	499081	534566	532113
16.595	530009	526023	480453	514051	551974	544817
16.6	543904	541894	495264	525984	569405	556856
16.605	553475	557204	509758	538917	588141	573078
16.61	561463	572331	519288	552607	609946	594261
16.615	570910	586802	523221	564592	634578	618032
16.62	583043	601402	528426	577254	661130	644411
16.625	599328	617045	545725	597330	689276	678215
16.63	620835	635602	578788	629989	720472	725243
16.635	649233	662394	622816	673403	757471	790979
16.64	687455	704566	677561	722807	802746	879501
16.645	737300	764881	749119	781668	860809	990282
16.65	799691	838606	840422	859349	937972	1116492
16.655	877228	921422	952989	957652	1036471	1252313
16.66	978288	1020481	1090718	1073279	1155502	1401569
16.665	1113747	1149012	1252938	1210577	1297893	1566281
16.67	1286080	1308465	1436672	1375878	1465343	1733292
16.675	1490332	1486378	1645832	1564123	1653125	1892343
16.68	1722542	1677701	1875498	1762420	1854070	2057318
16.685	1974986	1887132	2110673	1960473	2056899	2238374
16.69	2228978	2100925	2336663	2152772	2242228	2402643
16.695	2461643	2288794	2517765	2326899	2393621	2502242
16.7	2655979	2434065	2621104	2457114	2496251	2522918
16.705	2793759	2531398	2655255	2519656	2522080	2476966
16.71	2843735	2563728	2634878	2505814	2455137	2376896
16.715	2778858	2502887	2546394	2415525	2311956	2221566
16.72	2599287	2342802	2374437	2252582	2118078	2012694
16.725	2338827	2119238	2136111	2035970	1896731	1771589
16.73	2042745	1871689	1863039	1793683	1666164	1519270
16.735	1737371	1614500	1578014	1547448	1434707	1273184
16.74	1437886	1360216	1303381	1313340	1215366	1054887
16.745	1166513	1130295	1060863	1103668	1028194	877625
16.75	945983	940183	862028	927381	886059	746851
16.755	783372	796055	709719	790727	789498	666989
16.76	670714	698627	604368	697928	732605	637644
16.765	599889	644973	547279	650858	712724	654399
16.77	566413	630178	538732	646707	730542	712045
16.775	567171	649619	574456	680922	783904	805570
16.78	601610	699480	649207	752165	866435	934419
16.785	673230	778065	764023	859227	973100	1100259
16.79	788237	886155	925436	997254	1105929	1299334
16.795	947188	1022740	1136537	1162625	1268568	1520669
16.8	1141762	1186769	1387722	1355280	1459851	1750737
16.805	1366963	1381778	1658213	1571236	1673041	1978026
16.81	1621742	1607074	1926936	1803785	1894439	2193757
16.815	1891330	1846885	2177143	2048890	2103802	2384597
16.82	2150328	2074963	2391482	2284100	2284661	2521228
16.825	2373604	2261467	2544589	2455235	2422857	2577151
16.83	2527493	2373790	2611487	2521379	2491491	2555056
16.835	2579582	2385796	2586237	2492234	2462491	2464515
16.84	2531690	2296013	2478814	2395408	2326886	2300959
16.845	2411456	2130160	2304689	2238957	2104222	2069184
16.85	2224555	1920762	2078433	2021556	1839429	1793202
16.855	1964193	1688488	1812143	1759180	1570590	1498448
16.86	1657275	1441060	1520461	1480604	1309781	1207352
16.865	1346083	1186108	1226610	1206316	1059635	943855
16.87	1057366	940282	963401	951239	829260	726451
16.875	808976	725868	750623	732254	635546	558812
16.88	612779	556767	584437	560833	488856	433095
16.885	469736	431982	455968	435814	383768	342399
16.89	371250	343450	361358	347635	310745	283003
16.895	305431	283488	296689	286930	263098	246461
16.9	261892	245474	255016	246944	233574	222455
16.905	233624	222749	229368	221694	215805	207058
16.91	216613	209348	214129	205994	206207	200326
16.915	207010	201192	204767	196968	201689	200409
16.92	202297	196375	199306	193434	199870	204207
16.925	201291	195368	198091	193693	199823	209961
16.93	202041	198813	201587	195872	202122	216123
16.935	203682	204560	208142	199031	207600	222483
16.94	207106	209583	215028	203068	214406	230277
16.945	212394	214253	221071	208233	219993	238284
16.95	218518	220770	226780	214469	224942	243804
16.955	225207	228244	232609	220418	230352	247450
16.96	232257	233140	237994	223840	235037	250569
16.965	238064	233756	241160	224208	237632	251612
16.97	240602	231474	240953	222937	236884	249199
16.975	239557	228527	237926	220877	232415	244396
16.98	236314	226126	232263	217754	225772	237889
16.985	231954	223640	224182	213325	218200	228898
16.99	226278	219342	215528	208288	210496	218053
[truncated: 10,002 more rows]

## Sheet: System_2
	ID	Annotation	Std.Ret.Time	01	02	03	04	05	06
	175	Lauric acid-TMS	29.317	25199	22006	24727	18276	17720	20700	23977.3	18898.7	1723.46	1584.58	0.0200736
	175	Lauric acid-TMS	29.317	25199	22049.9	24975.8	18385.9	17826.5	20700	24074.9	18970.8	1757.23	1523.42	0.019791

## Sheet: SampleList
	No.	Sample name	Weight(mg)	Internal Standard Area	correction value	Target DB Search Detect ( x/428 )	Analyzer Pro Peak Detect	試料名称	備考	備考２
	1	01	50.2	1	1	61	273	カタバミ-照射-1	葉部のみの磨砕済み凍結サンプルを弊所にて秤量	Internal Standardは未添加となります。 代入値として１を記載してあります
	2	02	50.1	1	0.998008	61	262	カタバミ-照射-2
	3	03	49.7	1	0.99004	61	257	カタバミ-照射-3
	4	04	49.9	1	0.994024	61	276	カタバミ-非照射-1
	5	05	49.9	1	0.994024	61	285	カタバミ-非照射-2
	6	06	50.2	1	1	61	272	カタバミ-非照射-3

## Sheet: TargetDBsearch_Ret.Time
		Area	←ドロップダウンリストより表示切替が可能です。 Ret.Time:保持時間 Area:面積値 CorrectionValue:重量及び内部標準による補正面積値 SI:ライブラリーとの類似度
		Retention Time
	ID	Annotation	Std.Ret.Time	01	02	03	04	05	06
	1	Boric acid-3TMS	7.444
	2	2-Aminoethanol-2TMS	8.738
	3	Pyruvic acid-meto-TMS	9.323	9.452	9.453	9.478	9.458	9.443	9.457
	4	Trichloroacetic acid-TMS	9.713
	5	Phenol-TMS	9.745
	6	Lactic acid-2TMS	9.778	9.92	9.917	9.941	9.921	9.913	9.921
	7	2-Hydroxyisobutyric acid-2TMS	9.973
	8	Caproic acid-TMS	10.103	10.238	10.235	10.255	10.24	10.225	10.237
	9	Glycolic acid-2TMS	10.2	10.362	10.362	10.378	10.364	10.344	10.356
	10	Pyruvic acid-2TMS	10.786
	11	Alanine-2TMS	11.28	11.382	11.379	11.396	11.382	11.369	11.378
	12	2-Keto-isovaleric acid-meto-TMS	11.454
	13	Glycine-2TMS	11.803
	14	Glyoxylic acid-oxime-2TMS	12.047
	15	Oxalic acid-2TMS	12.082	12.221	12.215	12.224	12.22	12.204	12.209
	16	2-Hydroxybutyric acid-2TMS	12.082
	17	Acetoacetic acid-meto-TMS	12.256
	18	2-Furoic acid-TMS	12.326
	19	Sarcosine-2TMS	12.5
	20	3-Hydroxypropionic acid-2TMS	12.64	12.719	12.715	12.727	12.677	12.703	12.712
	21	2-Aminoisobutyric acid-2TMS	12.779
	22	Pyruvic acid-oxime-2TMS	12.884
	23	Valproic acid-TMS	12.919
	24	4-Cresol-TMS	13.197
	25	3-Hydroxybutyric acid-2TMS	13.232
	26	3-Hydroxyisobutyric acid-2TMS	13.302
	27	2-Hydroxyisovaleric acid-2TMS	13.511
	28	2-Aminobutyric acid-2TMS	13.755
	29	3-Methyl-2-oxovaleric acid-meto-TMS(1)	14.034
	30	3-Aminopropanoic acid-2TMS	14.383	14.394	14.39	14.396	14.389	14.383	14.388
	31	3-Methyl-2-oxovaleric acid-meto-TMS(2)	14.731
	32	2-Methyl-3-hydroxybutyric acid-2TMS	14.731
	33	Malonic acid-2TMS	14.801
	34	Glyceraldehyde-meto-2TMS(1)	14.94	15.024	15.025	15.025	15.017	15.017	15.019
	35	Acetoacetic acid-2TMS(1)	15.01
	36	3-Aminoisobutyric acid-2TMS	15.045
	37	3-Hydroxyisovaleric acid-2TMS	15.079
	38	2-Keto-isovaleric acid-oxime-2TMS	15.149
	39	Methylmalonic acid-2TMS	15.219
	40	Valine-2TMS	15.358	15.424	15.42	15.421	15.421	15.416	15.411
	41	Glyceraldehyde-meto-2TMS(2)	15.393
	42	Dihydroxyacetone-2TMS	15.428
	43	Ethylhydracrylic acid-2TMS	15.776
	44	Urea-2TMS	15.95	15.913	15.91	15.908	15.907	15.906	15.905
	45	4-Hydroxybutyric acid-2TMS	15.985
	46	3-Hydroxyvaleric acid-2TMS	16.125
	47	2-Hydroxyisocaproic acid-2TMS	16.125
	48	Norvaline-2TMS	16.159
	49	Acetoacetic acid-2TMS(2)	16.368
	50	2-Hydroxy-3-methylvaleric acid-2TMS	16.403
	51	Benzoic acid-TMS	16.438	16.455	16.455	16.451	16.451	16.445	16.446
	52	Dihydroxyacetone-meto-2TMS	16.577
	53	Acetoacetic acid-oxime-2TMS	16.786
	54	Octanoic acid-TMS	16.821
	55	2-Keto-isovaleric acid-2TMS	16.856
	56	2-Aminoethanol-3TMS	17.204
	57	Cyclohexanediol-2TMS	17.274
	58	2-Methyl-3-hydroxyvaleric acid-2TMS	17.309
	59	2-Propylhydroxyglutaric acid-oxime-2TMS	17.309
	60	Leucine-2TMS	17.344	17.367	17.364	17.366	17.363	17.36	17.358
	61	Glycerol-3TMS	17.378	17.427	17.427	17.422	17.427	17.421	17.421
	62	Acetylglycine-TMS	17.413
	63	Phosphoric acid-3TMS	17.413	17.433	17.43	17.425	17.431	17.425	17.421
	64	Ethylmalonic acid-2TMS	17.553
	65	2-Ketoisocaproic acid-oxime-2TMS	17.831
	66	allo-Isoleucine-2TMS	18.145
	67	Isoleucine-2TMS	18.145	18.166	18.162	18.161	18.163	18.16	18.156
	68	Phenylacetic acid-TMS	18.212
	69	4-Aminobutyric acid-2TMS	18.212
	70	Proline-2TMS	18.347
	71	Maleic acid-2TMS	18.347
	72	2-Octenoic acid-TMS	18.583
	73	Succinic acid-2TMS	18.583	18.614	18.608	18.608	18.609	18.608	18.605
	74	Glycine-3TMS	18.684	18.699	18.696	18.697	18.695	18.689	18.688
	75	Catechol-2TMS	19.055
	76	Methylsuccinic acid-TMS	19.055
	77	Glyceric acid-3TMS	19.459	19.416	19.413	19.416	19.415	19.413	19.412
	78	Fumaric acid-2TMS	19.661	19.689	19.698	19.69	19.689	19.691	19.684
	79	Uracil-2TMS	19.695
	80	Citraconic acid-2TMS	19.998
	81	Nonanoic acid-TMS	20.099	20.157	20.162	20.158	20.159	20.156	20.156
	82	Propionylglycine-TMS	20.133
	83	Serine-3TMS	20.403	20.435	20.436	20.433	20.432	20.432	20.429
	84	Acetylglycine-2TMS	20.538
	85	Mevalonic lactone-TMS	20.773
	86	Isobutyrylglycine-TMS	21.245
	87	2-Propyl-3-hydroxy-pentanoic acid-2TMS	21.279
	88	Threonine-3TMS	21.38	21.394	21.394	21.392	21.394	21.39	21.384
	89	Mesaconic acid-2TMS	21.481
	90	5-Aminovaleric acid-2TMS	21.515
	91	Glutaric acid-2TMS	21.611
	92	Thymine-2TMS	21.804
	93	3-Methylglutaconic acid-2TMS	22.061
	94	3-Methylglutaric acid-2TMS	22.35
	95	Propionylglycine-2TMS	22.414
	96	Isobutyrylglycine-2TMS	22.478
	97	3-Aminopropanoic acid-3TMS	22.671	22.681	22.679	22.678	22.68	22.68	22.672
	98	2-Deoxytetronic acid-3TMS	22.767
	99	3-Methylglutaconic acid(E)-2TMS	22.928
	100	Glutaconic acid-2TMS	23.025
	101	Succinylacetone-ox-origin fragment	23.217
	102	Decanoic acid-TMS	23.346
	103	Homoserine-3TMS	23.378
	104	Oxalacetic acid-meto-2TMS	23.699
	105	3-Aminoisobutyric acid-3TMS	23.795	23.838	23.842	23.838	23.846	23.845	23.834
	106	Erythrulose-meto-3TMS(1)	24.052
	107	3-Methylglutaconic acid(Z)-2TMS	24.213
	108	2-Propyl-5-hydroxy-pentanoic acid-2TMS	24.213
	109	Citramalic acid-3TMS	24.245
	110	Niacinamide-TMS	24.277
	111	Mandelic acid-2TMS	24.277
	112	Isovalerylglycine-TMS	24.309
	113	Erythrulose-meto-3TMS(2)	24.374
	114	Anthranilic acid-TMS	24.566
	115	Malic acid-3TMS	24.599	24.584	24.585	24.586	24.582	24.583	24.58
	116	Adipic acid-2TMS	24.941
	117	Threitol-4TMS	25.093
	118	N-Acetylserine-2TMS	25.124
	119	Phenyllactic acid-2TMS	25.246
	120	p-Nitrophenol-TMS	25.277
	121	Isovalerylglycine-2TMS	25.277
	122	3-Aminoglutaric acid-2TMS	25.338
	123	meso-Erythritol-4TMS	25.368
	124	2-Hexenedioic acid-2TMS	25.399
	125	N-Acetylserine-3TMS	25.521
	126	Aspartic acid-3TMS	25.613	25.619	25.617	25.616	25.615	25.616	25.616
	127	Methionine-2TMS	25.643	25.621	25.621	25.621	25.623	25.622	25.617
	128	Cytosine-2TMS	25.765
	129	5-Oxoproline-2TMS	25.765	25.731	25.729	25.73	25.728	25.725	25.724
	130	Thiodiglycolic acid-2TMS	25.857
	131	4-Hydroxyproline-3TMS	25.887
	132	3-Methyladipic acid-2TMS	25.918
	133	Acetylsalicylic acid-TMS	25.949
	134	4-Aminobutyric acid-3TMS	25.979	25.987	25.985	25.99	25.985	25.983	25.983
	135	7-Hydroxoctanoic acid-2TMS	26.284
	136	2-Propyl-glutaric acid-2TMS	26.284
	137	Cinnamic acid-TMS	26.315
	138	5-Hydroxy-2-furoic acid-2TMS	26.437
	139	Pyrogallol-3TMS	26.529
	140	Oxalacetic acid-3TMS	26.56
	141	3-Methylcrotonoylglycine-TMS	26.682
	142	Tiglylglycine-2TMS	26.682
	143	Cysteine-3TMS	26.804	26.791	26.793	26.789	26.79	26.783	26.783
	144	Tiglylglycine-TMS	26.895
	145	3-Hydroxybenzoic acid-2TMS	26.926
	146	Creatinine-3TMS	26.987
	147	Threonic acid-4TMS	26.987
	148	3-Methylcrotonoylglycine-2TMS	27.109
	149	2-Hydroxyphenylacetic acid-2TMS	27.14
	150	2-Ketoglutaric acid-meto-2TMS	27.201	27.181	27.183	27.181	27.179	27.182	27.181
	151	2-Hydroxyglutaric acid-3TMS	27.262
	152	O-Phosphoethanolamine-3TMS	27.384
	153	2-Isopropylmalic acid-3TMS	27.567
	154	Tropic acid-2TMS	27.781
	155	Pimelic acid-2TMS	27.926
	156	Phosphoenolpyruvic acid-3TMS	28.1
	157	2-Ketoglutaric acid-3TMS	28.129
	158	3-Hydroxy-3-methylglutaric acid-3TMS	28.158
	159	3-Hydroxyphenylacetic acid-2TMS	28.274
	160	Hypotaurine-3TMS	28.274
	161	3-Aminoglutaric acid-3TMS	28.39
	162	Anthranilic acid-2TMS	28.448
	163	Ornithine-3TMS	28.477
	164	Lyxose-4TMS(1)	28.477
	165	Cadaverine-3TMS	28.593
	166	Glutamic acid-3TMS	28.593	28.585	28.586	28.588	28.585	28.581	28.58
	167	Arabinose-4TMS(1)	28.767
	168	4-Hydroxybenzoic acid-2TMS	28.825	28.789	28.795	28.799	28.793	28.791	28.789
	169	2-Ketoglutaric acid-oxime-3TMS(1)	28.854
	170	5-Aminovaleric acid-3TMS	28.941
	171	Phenylalanine-2TMS	28.999	28.989	28.989	28.992	28.986	28.986	28.983
	172	Asparagine-4TMS	29.115
	173	Rhamnose-4TMS(1)	29.115
	174	4-Hydroxyphenylacetic acid-2TMS	29.144
	175	Lauric acid-TMS	29.317	29.304	29.305	29.304	29.304	29.301	29.295
	176	Tartaric acid-4TMS	29.346
	177	Hexanoylglycine-2TMS	29.375
	178	2-Ketoglutaric acid-oxime-3TMS(2)	29.375
	179	Ribose-4TMS(1)	29.433
	180	N-Acetylaspartic acid-2TMS	29.665
	181	Ribose-4TMS(2)	29.694
	182	Arabinose-4TMS(2)	29.723
	183	Glutaconic acid-3TMS(1)	29.81
	184	Lyxose-meto-4TMS(1)	29.839
	185	Ribose-4TMS(3)	29.897
	186	Threo-b-hydroxyaspartic acid-4TMS	29.926
	187	Lyxose-4TMS(2)	29.955
	188	Xylose-meto-4TMS	29.984
	189	Homocysteine-3TMS	30.013
	190	N-Acetylaspartic acid-3TMS	30.129
	191	Lyxose-meto-4TMS(2)	30.129
	192	Asparagine-3TMS	30.158	30.14	30.144	30.145	30.137	30.145	30.136
	193	2-Hydroxyadipic acid-3TMS	30.187
	194	Arabinose-meto-4TMS	30.187
	195	Octenedioic acid-2TMS	30.274
	196	Taurine-3TMS	30.361
	197	3-Hydroxyadipic acid-3TMS	30.419	30.371	30.381	30.373	30.379	30.386	30.377
	198	Ribose-4TMS(4)	30.419
	199	3-Sulfinoalanine-3TMS	30.477
	200	Fucose-4TMS(1)	30.535
	201	Ribulose-meto-4TMS	30.593
	202	Ribose-meto-4TMS	30.622
	203	Xylulose-meto-4TMS	30.622
	204	Ribonolactone-3TMS	30.651
	205	Suberic acid-2TMS	30.68
	206	Ribulose-4TMS	30.735
	207	Lysine-3TMS	31.148
	208	Rhamnose-4TMS(2)	31.204
	209	2-Ketoadipic acid-oxime-3TMS	31.341
	210	Glyceraldehyde 3-phosphate-meto-3TMS(1)	31.341
	211	1,6-Anhydroglucose-3TMS	31.369	31.366	31.368	31.368	31.367	31.366	31.364
	212	2-Aminoadipic acid-3TMS	31.397
	213	Xylose-4TMS(1)	31.562
	214	Xylitol-5TMS	31.562
	215	Glyceraldehyde 3-phosphate-meto-3TMS(2)	31.617
	216	Tricarballylic acid-3TMS	31.7
	217	Fucose-4TMS(2)	31.727
	218	Glycerol 2-phosphate-4TMS	31.865
	219	Rhamnose-meto-4TMS(1)	31.865
	220	Arabitol-5TMS	31.892
	221	2-Deoxy-glucose-4TMS(1)	31.92
	222	Cysteic acid-3TMS	32.03
	223	Glutamine-4TMS	32.03
	224	Ribitol-5TMS	32.058
	225	Rhamnose-meto-4TMS(2)	32.141
	226	Glutaconic acid-3TMS(2)	32.168
	227	Aconitic acid-3TMS	32.168
	228	Fucose-meto-4TMS(1)	32.168
	229	Orotic acid-3TMS	32.278
	230	Putrescine-4TMS	32.306	32.293	32.291	32.293	32.291	32.289	32.29
	231	Dihydroxyacetone phosphate-meto-3TMS(1)	32.334
	232	Fucose-meto-4TMS(2)	32.554
	233	Mannose-5TMS(1)	32.636
	234	Dihydroxyacetone phosphate-meto-3TMS(2)	32.664
	235	3-Methoxy-4-hydroxybenzoic acid-2TMS	32.747
	236	Glycerol 3-phosphate-4TMS	32.83
	237	Homovanillic acid-2TMS	32.94
	238	Xylose-4TMS(2)	32.995
	239	Glutamine-3TMS	33.022	32.992	32.992	32.992	32.989	32.985	32.983
	240	Azelaic acid-2TMS	33.408	33.382	33.389	33.38	33.382	33.374	33.38
	241	2-Phosphoglyceric acid -4TMS	33.408
	242	O-Phosphoethanolamine-4TMS	33.488
	243	2-Deoxy-glucose-meto-4TMS	33.803
	244	2-Deoxy-glucose-4TMS(2)	33.855
	245	Hippuric acid-2TMS	33.934
	246	Shikimic acid-4TMS	33.934
	247	2-Aminopimelic acid-3TMS	33.96
	248	Hypoxanthine-2TMS	34.012
	249	Galactose-5TMS(1)	34.065
	250	3-Phosphoglyceric acid-4TMS	34.091	34.105	34.107	34.106	34.106	34.103	34.1
	251	Fructose-5TMS(1)	34.248
	252	Glycyl-Glycine-4TMS	34.327
	253	Arginine-3TMS	34.379	34.362	34.383	34.377	34.371	34.366	34.382
	254	Ornithine-4TMS	34.379
	255	Psicose-5TMS(2)	34.405
	256	Citric acid-4TMS	34.458	34.432	34.434	34.433	34.435	34.433	34.426
	257	Isocitric acid-4TMS	34.458
	258	Fructose-5TMS(2)	34.458
	259	Dopamine-3TMS	34.51
	260	Glucuronic acid lactone-3TMS(1)	34.51
	261	Psicose-5TMS(1)	34.51
	262	Tagatose-5TMS(1)	34.589
	263	Hippuric acid-TMS	34.72
	264	Myristic acid-TMS	34.746	34.709	34.717	34.71	34.715	34.707	34.711
	265	Homogentisic acid-3TMS	34.746
	266	Fructose-5TMS(3)	34.798
	267	Tagatose-5TMS(2)	34.824
	268	Glucuronic acid lactone-3TMS(2)	34.851
	269	O-Phospho-Serine-4TMS	34.903
	270	Coniferyl aldehyde-TMS	34.982
	271	Methylcitric acid-4TMS(1)	35.06
	272	3-(3-Hydroxyphenyl)-3-hydroxypropionic acid-3TMS	35.113
	273	Caffeine	35.191
	274	Hydroxylysine (2 isomers)	35.218
	275	Galactose-5TMS(2)	35.218
	276	Methylcitric acid-4TMS(2)	35.296
	277	Mannose-5TMS(2)	35.322
	278	Allose-5TMS	35.375
	279	Psicose-5TMS(3)	35.401
	280	1,5-Anhydro-glucitol-4TMS	35.427
	281	Tagatose-meto-5TMS(1)	35.506
	282	Psicose-meto-5TMS(1)	35.689
	283	Adenine-2TMS	35.715	35.619	35.623	35.624	35.622	35.621	35.619
	284	Histamine-3TMS	35.82
	285	N-Acetyl-Lysine-2TMS	35.899
	286	Vanilmandelic acid-3TMS	35.899
	287	Sorbose-5TMS	35.925
	288	Sebacic acid-2TMS	35.951
	289	Tagatose-5TMS(3)	35.977
	290	Psicose-meto-5TMS(2)	36.004
	291	Tagatose-meto-5TMS(2)	36.004
	292	Sorbose-meto-5TMS(1)	36.131
	293	Fructose-meto-5TMS(1)	36.156	36.141	36.139	36.155	36.138	36.14	36.138
	294	Decadienedioic acid-2TMS	36.181
	295	Galactosamine-5TMS(1)	36.206
	296	Sorbose-meto-5TMS(2)	36.256
	297	5-Dehydroquinic acid-meto-4TMS	36.281
	298	Allose-meto-5TMS(1)	36.306
	299	Fructose-meto-5TMS(2)	36.356	36.39	36.39	36.388	36.391	36.391	36.388
	300	Tagatose-5TMS(4)	36.406
	301	4-Hydroxyphenyllactic acid-3TMS	36.506
	302	Mannose-meto-5TMS(1)	36.506
	303	Tagatose-5TMS(5)	36.531
	304	Glucose-5TMS(1)	36.606
	305	Psicose-5TMS(4)	36.631
	306	Galactose-meto-5TMS(1)	36.681
	307	Erythrose 4-phosphate-meto-4TMS(1)	36.755
	308	Glucose-meto-5TMS(1)	36.806	36.875	36.861	36.862	36.857	36.847	36.867
	309	Erythrose 4-phosphate-meto-4TMS(2)	36.931
	310	Theophylline-TMS	36.956
	311	Allose-meto-5TMS(2)	36.98
	312	Mannose-meto-5TMS(2)	36.98
	313	Lysine-4TMS	37.03	37.032	37.038	37.028	37.029	37.027	37.031
	314	Histidine-3TMS	37.08
	315	3,4-Dihydroxymandelic acid-4TMS	37.105
	316	5-Dehydroquinic acid-5TMS	37.205
	317	Glucosamine-5TMS(1)	37.205
	318	Glucono-1,4-lactone-4TMS	37.255
	319	Galactose-meto-5TMS(2)	37.255
	320	Coniferyl alcohol-2TMS	37.305
	321	Glucose-meto-5TMS(2)	37.33
	322	Coniferyl aldehyde-meto-TMS(1)	37.43
	323	Tyrosine-3TMS	37.505	37.48	37.484	37.478	37.479	37.478	37.477
	324	1-Hexadecanol-TMS	37.555
	325	Coniferyl aldehyde-meto-TMS(2)	37.605
	326	Mannitol-6TMS	37.705
	327	Glucuronic acid-meto-5TMS(1)	37.88
	328	Ascorbic acid-4TMS	37.93	37.932	37.936	37.932	37.932	37.929	37.929
	329	Glucosamine-5TMS(2)	37.955
	330	Sorbitol-6TMS	37.955
	331	Galactitol-6TMS	38.005
	332	Galacturonic acid-meto-5TMS(1)	38.055
	333	Tryptamine-2TMS	38.105
	334	ParaXanthine-TMS	38.13
	335	Indol-3-acetic acid-2TMS	38.155
	336	Galacturonic acid-5TMS(1)	38.205
	337	Galactosamine-5TMS(2)	38.33
	338	Glucuronic acid-meto-5TMS(2)	38.33
	339	Glucuronic acid-5TMS(1)	38.455
	340	N-Acetyl-Ornithine-4TMS	38.48
	341	Galacturonic acid-meto-5TMS(2)	38.555
	342	Glucose-5TMS(2)	38.602
	343	Pantothenic acid-3TMS	38.889
	344	S-Benzyl-Cysteine-4TMS	38.913
	345	Inositol-6TMS(1)	39.033
	346	Palmitoleic acid-TMS	39.224
	347	Xanthine-3TMS	39.511
	348	Gluconic acid-6TMS	39.607
	349	Glucuronic acid-5TMS(2)	39.63
	350	Palmitic acid-TMS	39.654	39.655	39.652	39.654	39.65	39.649	39.651
	351	2-Hydroxysebacic acid -3TMS	39.965
	352	Glucaric acid-6TMS	39.965
	353	Galacturonic acid-5TMS(2)	39.989
	354	3-Hydroxysebacic acid -3TMS	40.324
	355	2-Hydroxyhippuric acid-2TMS	40.611
	356	Kynurenic acid-2TMS	40.682
	357	Dodecanedioic acid-2TMS	40.754
	358	Naproxen-TMS	41.037
	359	Dopamine-4TMS	41.037
	360	Citrulline-3TMS	41.22
	361	N-Acetylmannosamine-meto-4TMS	41.265
	362	N-Acetyltyrosine-3TMS	41.38
	363	Dopa-4TMS	41.471
	364	Uric acid-4TMS	41.562
	365	Inositol-6TMS(2)	41.677	41.704	41.708	41.703	41.699	41.702	41.7
	366	Ribulose 5-phosphate-meto-5TMS(1)	41.791
	367	Ribose 5-phosphate-meto-5TMS(1)	41.905
	368	Guanine-3TMS	41.974
	369	Margaric acid-TMS	41.996
	370	Kynurenine-2TMS	42.042
	371	Ribose 5-phosphate-meto-5TMS(2)	42.042
	372	Ribulose 5-phosphate-meto-5TMS(2)	42.134
	373	Octadecanol-TMS	42.225	42.233	42.235	42.233	42.231	42.233	42.23
	374	3,6-Epoxydodecanedioic acid-2TMS	42.568
	375	7-Methylguanine-2TMS	43.383
	376	Indolelactic acid-3TMS	43.405
	377	Kynurenine-3TMS	43.58
	378	Linoleic acid-TMS	43.624
	379	Oleic acid-TMS	43.712	43.666	43.672	43.673	43.67	43.662	43.665
	380	2,3-Bisphosphoglyceric acid-5TMS	43.777
	381	Elaidic acid-TMS	43.821
	382	Cystathionine-4TMS	43.953
	383	Cystamine-nTMS	44.04
	384	Stearic acid-TMS	44.193	44.187	44.188	44.182	44.18	44.183	44.178
	385	Tryptophan-3TMS	44.346	44.294	44.295	44.293	44.294	44.29	44.295
	386	Tryptamine-3TMS	44.5
	387	3-Hydroxydodecanedioic acid-3TMS	44.587
	388	Spermidine-5TMS	45.091
	389	Cystine-4TMS	45.882
	390	Fructose 1-phosphate-meto-6TMS(1)	46.281
	391	Fructose 1-phosphate-meto-6TMS(2)	46.386
	392	Fructose 6-phosphate-meto-6TMS	46.554
	393	Glucose 6-phosphate-meto-6TMS(1)	46.849
	394	3-Hydroxy-kynurenine-3TMS	46.996
	395	Arachidonic acid-TMS	47.122
	396	Eicosapentaenoic acid-TMS	47.29
	397	Glucose 6-phosphate-meto-6TMS(2)	47.311
	398	p-Aminohippuric acid-2TMS	48.653
	399	5-Methoxytryptamine-2TMS	48.834
	400	2'-Deoxyuridine-3TMS	48.834
	401	5-Hydroxy-tryptophan-4TMS	48.855
	402	Uridine-4TMS	49.097
	403	Chloramphenicol-2TMS	49.697
	404	Thymidine-3TMS	49.716
	405	Homocystine-4TMS	50.63
	406	Inosine-4TMS	51.578
	407	Sedoheptulose 7-phosphate-meto-7TMS	51.785
	408	Adenosine-4TMS	52.797
	409	Sucrose-8TMS	53.449	53.438	53.435	53.438	53.43	53.437	53.426
	410	Xanthosine-5TMS	53.611
	411	Cytidine-4TMS	53.863
	412	Lactose-meto-8TMS(1)	54.439
	413	Lactose-meto-8TMS(2)	54.782
	414	Monostearin-2TMS	54.98	54.978	54.979	54.972	54.959	54.979	54.962
	415	Guanosine-5TMS	55.3
	416	Trehalose-8TMS	55.37
	417	Maltose-meto-8TMS(1)	55.457
	418	5'-Methylthioadenosine-3TMS	55.773
	419	Lactitol-9TMS	55.947
	420	Maltose-meto-8TMS(2)	55.965
	421	Uridine monophosphate-5TMS	56.823
	422	Maltitol-9TMS	57.298
	423	Isomaltose-meto-8TMS(1)	57.703
	424	Isomaltose-meto-8TMS(2)	58.311
	425	Inosine monophosphate-5TMS	59.233
	426	Cholecalciferol-TMS	59.507
	427	Adenosine monophosphate-5TMS	60.567
	428	Cholesterol-TMS	62.738

## Sheet: TargetDBsearch_Area
		Area	←ドロップダウンリストより表示切替が可能です。 Ret.Time:保持時間 Area:面積値 CorrectionValue:重量及び内部標準による補正面積値 SI:ライブラリーとの類似度
		Peak Area		Double Click Calc. t-test
				A	A	A	B	B	B
	ID	Annotation	Std.Ret.Time	01	02	03	04	05	06	Average A	Average B	StdDev A	StdDev B	p-value
	1	Boric acid-3TMS	7.444
	2	2-Aminoethanol-2TMS	8.738
	3	Pyruvic acid-meto-TMS	9.323	12097	13747	13865	11966	15235	13697	13236.3	13632.7	988.454	1635.45	0.741264
	4	Trichloroacetic acid-TMS	9.713
	5	Phenol-TMS	9.745
	6	Lactic acid-2TMS	9.778	144643	78952	118728	112248	95119	213110	114108	140159	33088.3	63755.3	0.574393
	7	2-Hydroxyisobutyric acid-2TMS	9.973
	8	Caproic acid-TMS	10.103	38548	33497	41801	55337	57735	60520	37948.7	57864	4184.32	2593.91	0.00416943
	9	Glycolic acid-2TMS	10.2	10336	8582	9039	9497	9910	10928	9319	10111.7	909.906	736.507	0.308552
	10	Pyruvic acid-2TMS	10.786
	11	Alanine-2TMS	11.28	481460	421188	659360	787028	547601	905372	520669	746667	123833	182268	0.159965
	12	2-Keto-isovaleric acid-meto-TMS	11.454
	13	Glycine-2TMS	11.803
	14	Glyoxylic acid-oxime-2TMS	12.047
	15	Oxalic acid-2TMS	12.082	6805478	6664430	6003416	6935807	6689943	5601301	6491108	6409017	428201	710223	0.873899
	16	2-Hydroxybutyric acid-2TMS	12.082
	17	Acetoacetic acid-meto-TMS	12.256
	18	2-Furoic acid-TMS	12.326
	19	Sarcosine-2TMS	12.5
	20	3-Hydroxypropionic acid-2TMS	12.64	11730	12375	13101	12933	11293	15284	12402	13170	685.899	2006.03	0.583667
	21	2-Aminoisobutyric acid-2TMS	12.779
	22	Pyruvic acid-oxime-2TMS	12.884
	23	Valproic acid-TMS	12.919
	24	4-Cresol-TMS	13.197
	25	3-Hydroxybutyric acid-2TMS	13.232
	26	3-Hydroxyisobutyric acid-2TMS	13.302
	27	2-Hydroxyisovaleric acid-2TMS	13.511
	28	2-Aminobutyric acid-2TMS	13.755
	29	3-Methyl-2-oxovaleric acid-meto-TMS(1)	14.034
	30	3-Aminopropanoic acid-2TMS	14.383	28030	26589	26772	32483	29284	35534	27130.3	32433.7	784.489	3125.29	0.0910131
	31	3-Methyl-2-oxovaleric acid-meto-TMS(2)	14.731
	32	2-Methyl-3-hydroxybutyric acid-2TMS	14.731
	33	Malonic acid-2TMS	14.801
	34	Glyceraldehyde-meto-2TMS(1)	14.94	9653	11387	10967	11593	12400	10590	10669	11527.7	904.595	906.767	0.310146
	35	Acetoacetic acid-2TMS(1)	15.01
	36	3-Aminoisobutyric acid-2TMS	15.045
	37	3-Hydroxyisovaleric acid-2TMS	15.079
	38	2-Keto-isovaleric acid-oxime-2TMS	15.149
	39	Methylmalonic acid-2TMS	15.219
	40	Valine-2TMS	15.358	219985	173375	312495	312290	187525	161312	235285	220376	70810.7	80672	0.8219
	41	Glyceraldehyde-meto-2TMS(2)	15.393
	42	Dihydroxyacetone-2TMS	15.428
	43	Ethylhydracrylic acid-2TMS	15.776
	44	Urea-2TMS	15.95	40305	40350	42984	41891	42350	41355	41213	41865.3	1533.9	497.996	0.544915
	45	4-Hydroxybutyric acid-2TMS	15.985
	46	3-Hydroxyvaleric acid-2TMS	16.125
	47	2-Hydroxyisocaproic acid-2TMS	16.125
	48	Norvaline-2TMS	16.159
	49	Acetoacetic acid-2TMS(2)	16.368
	50	2-Hydroxy-3-methylvaleric acid-2TMS	16.403
	51	Benzoic acid-TMS	16.438	98432	84309	101945	92027	94865	97586	94895.3	94826	9334.78	2779.71	0.991131
	52	Dihydroxyacetone-meto-2TMS	16.577
	53	Acetoacetic acid-oxime-2TMS	16.786
	54	Octanoic acid-TMS	16.821
	55	2-Keto-isovaleric acid-2TMS	16.856
	56	2-Aminoethanol-3TMS	17.204
	57	Cyclohexanediol-2TMS	17.274
	58	2-Methyl-3-hydroxyvaleric acid-2TMS	17.309
	59	2-Propylhydroxyglutaric acid-oxime-2TMS	17.309
	60	Leucine-2TMS	17.344	487567	342076	721966	870072	405109	520319	517203	598500	191671	242140	0.673252
	61	Glycerol-3TMS	17.378	148091	132978	159590	184204	171656	155147	146886	170336	13346.8	14573.4	0.109574
	62	Acetylglycine-TMS	17.413
	63	Phosphoric acid-3TMS	17.413	1873981	1628034	2061441	2536868	2210644	1690295	1.85449e+06	2.14594e+06	217360	426980	0.370096
	64	Ethylmalonic acid-2TMS	17.553
	65	2-Ketoisocaproic acid-oxime-2TMS	17.831
	66	allo-Isoleucine-2TMS	18.145
	67	Isoleucine-2TMS	18.145	1324292	1001711	2042296	1860074	961883	955618	1.4561e+06	1.25919e+06	532667	520389	0.670746
	68	Phenylacetic acid-TMS	18.212
	69	4-Aminobutyric acid-2TMS	18.212
	70	Proline-2TMS	18.347
	71	Maleic acid-2TMS	18.347
	72	2-Octenoic acid-TMS	18.583
	73	Succinic acid-2TMS	18.583	19340	23615	21502	23958	29633	26092	21485.7	26561	2137.55	2866.42	0.0749474
	74	Glycine-3TMS	18.684	89801	83593	112209	126818	85815	72815	95201	95149.3	15052.9	28185.6	0.997938
	75	Catechol-2TMS	19.055
	76	Methylsuccinic acid-TMS	19.055
	77	Glyceric acid-3TMS	19.459	96413	304914	121141	127631	394952	57626	174156	193403	113913	178022	0.883572
	78	Fumaric acid-2TMS	19.661	30103	67104	29626	30116	80908	26613	42277.7	45879	21501.6	30386.5	0.875903
	79	Uracil-2TMS	19.695
	80	Citraconic acid-2TMS	19.998
	81	Nonanoic acid-TMS	20.099	38331	50418	62496	77299	80975	97701	50415	85325	12082.5	10874.4	0.020882
	82	Propionylglycine-TMS	20.133
	83	Serine-3TMS	20.403	430177	418238	674751	767490	573803	1255938	507722	865744	144774	351522	0.212798
	84	Acetylglycine-2TMS	20.538
	85	Mevalonic lactone-TMS	20.773
	86	Isobutyrylglycine-TMS	21.245
	87	2-Propyl-3-hydroxy-pentanoic acid-2TMS	21.279
	88	Threonine-3TMS	21.38	140395	139404	194616	238380	160922	152049	158138	183784	31594.5	47489.5	0.485653
	89	Mesaconic acid-2TMS	21.481
	90	5-Aminovaleric acid-2TMS	21.515
	91	Glutaric acid-2TMS	21.611
	92	Thymine-2TMS	21.804
	93	3-Methylglutaconic acid-2TMS	22.061
	94	3-Methylglutaric acid-2TMS	22.35
	95	Propionylglycine-2TMS	22.414
	96	Isobutyrylglycine-2TMS	22.478
	97	3-Aminopropanoic acid-3TMS	22.671	528795	535499	534167	540948	540229	528107	532820	536428	3549.09	7215.16	0.495257
	98	2-Deoxytetronic acid-3TMS	22.767
	99	3-Methylglutaconic acid(E)-2TMS	22.928
	100	Glutaconic acid-2TMS	23.025
	101	Succinylacetone-ox-origin fragment	23.217
	102	Decanoic acid-TMS	23.346
	103	Homoserine-3TMS	23.378
	104	Oxalacetic acid-meto-2TMS	23.699
	105	3-Aminoisobutyric acid-3TMS	23.795	48602	46473	46094	45295	47326	48116	47056.3	46912.3	1351.93	1455.28	0.906166
	106	Erythrulose-meto-3TMS(1)	24.052
	107	3-Methylglutaconic acid(Z)-2TMS	24.213
	108	2-Propyl-5-hydroxy-pentanoic acid-2TMS	24.213
	109	Citramalic acid-3TMS	24.245
	110	Niacinamide-TMS	24.277
	111	Mandelic acid-2TMS	24.277
	112	Isovalerylglycine-TMS	24.309
	113	Erythrulose-meto-3TMS(2)	24.374
	114	Anthranilic acid-TMS	24.566
	115	Malic acid-3TMS	24.599	403234	1022521	429896	456736	1384461	403053	618550	748083	350103	551772	0.751582
	116	Adipic acid-2TMS	24.941
	117	Threitol-4TMS	25.093
	118	N-Acetylserine-2TMS	25.124
	119	Phenyllactic acid-2TMS	25.246
	120	p-Nitrophenol-TMS	25.277
	121	Isovalerylglycine-2TMS	25.277
	122	3-Aminoglutaric acid-2TMS	25.338
	123	meso-Erythritol-4TMS	25.368
	124	2-Hexenedioic acid-2TMS	25.399
	125	N-Acetylserine-3TMS	25.521
	126	Aspartic acid-3TMS	25.613	1317048	1930529	2405163	1886384	2490367	3536826	1.88425e+06	2637859	545532	835048	0.27114
	127	Methionine-2TMS	25.643	32059	32724	64157	57350	37761	49907	42980	48339.3	18342.8	9888.15	0.685515
	128	Cytosine-2TMS	25.765
	129	5-Oxoproline-2TMS	25.765	473149	487271	578693	628373	537680	483653	513038	549902	57295.9	73130	0.531703
	130	Thiodiglycolic acid-2TMS	25.857
	131	4-Hydroxyproline-3TMS	25.887
	132	3-Methyladipic acid-2TMS	25.918
	133	Acetylsalicylic acid-TMS	25.949
	134	4-Aminobutyric acid-3TMS	25.979	188753	88729	72366	265524	151186	177580	116616	198097	63005.9	59866.5	0.179925
	135	7-Hydroxoctanoic acid-2TMS	26.284
	136	2-Propyl-glutaric acid-2TMS	26.284
	137	Cinnamic acid-TMS	26.315
	138	5-Hydroxy-2-furoic acid-2TMS	26.437
	139	Pyrogallol-3TMS	26.529
	140	Oxalacetic acid-3TMS	26.56
	141	3-Methylcrotonoylglycine-TMS	26.682
	142	Tiglylglycine-2TMS	26.682
	143	Cysteine-3TMS	26.804	22334	24553	38387	32111	29236	36979	28424.7	32775.3	8698.68	3914.02	0.491393
	144	Tiglylglycine-TMS	26.895
	145	3-Hydroxybenzoic acid-2TMS	26.926
	146	Creatinine-3TMS	26.987
	147	Threonic acid-4TMS	26.987
	148	3-Methylcrotonoylglycine-2TMS	27.109
	149	2-Hydroxyphenylacetic acid-2TMS	27.14
	150	2-Ketoglutaric acid-meto-2TMS	27.201	13179	25481	16644	13495	38354	8602	18434.7	20150.3	6343.47	15953.5	0.875085
	151	2-Hydroxyglutaric acid-3TMS	27.262
	152	O-Phosphoethanolamine-3TMS	27.384
	153	2-Isopropylmalic acid-3TMS	27.567
	154	Tropic acid-2TMS	27.781
	155	Pimelic acid-2TMS	27.926
	156	Phosphoenolpyruvic acid-3TMS	28.1
	157	2-Ketoglutaric acid-3TMS	28.129
	158	3-Hydroxy-3-methylglutaric acid-3TMS	28.158
	159	3-Hydroxyphenylacetic acid-2TMS	28.274
	160	Hypotaurine-3TMS	28.274
	161	3-Aminoglutaric acid-3TMS	28.39
	162	Anthranilic acid-2TMS	28.448
	163	Ornithine-3TMS	28.477
	164	Lyxose-4TMS(1)	28.477
	165	Cadaverine-3TMS	28.593
	166	Glutamic acid-3TMS	28.593	1038266	1244865	1362569	1527528	1493141	1059623	1.21523e+06	1.3601e+06	164170	260786	0.4691
	167	Arabinose-4TMS(1)	28.767
	168	4-Hydroxybenzoic acid-2TMS	28.825	18430	21491	24556	23753	27771	30341	21492.3	27288.3	3063	3320.42	0.0908207
	169	2-Ketoglutaric acid-oxime-3TMS(1)	28.854
	170	5-Aminovaleric acid-3TMS	28.941
	171	Phenylalanine-2TMS	28.999	341351	332433	709691	495724	312360	379446	461158	395843	215282	92775.2	0.665554
	172	Asparagine-4TMS	29.115
	173	Rhamnose-4TMS(1)	29.115
	174	4-Hydroxyphenylacetic acid-2TMS	29.144
	175	Lauric acid-TMS	29.317	25199	22006	24727	18276	17720	20700	23977.3	18898.7	1723.46	1584.58	0.0200736
	176	Tartaric acid-4TMS	29.346
	177	Hexanoylglycine-2TMS	29.375
	178	2-Ketoglutaric acid-oxime-3TMS(2)	29.375
	179	Ribose-4TMS(1)	29.433
	180	N-Acetylaspartic acid-2TMS	29.665
	181	Ribose-4TMS(2)	29.694
	182	Arabinose-4TMS(2)	29.723
	183	Glutaconic acid-3TMS(1)	29.81
	184	Lyxose-meto-4TMS(1)	29.839
	185	Ribose-4TMS(3)	29.897
	186	Threo-b-hydroxyaspartic acid-4TMS	29.926
	187	Lyxose-4TMS(2)	29.955
	188	Xylose-meto-4TMS	29.984
	189	Homocysteine-3TMS	30.013
	190	N-Acetylaspartic acid-3TMS	30.129
	191	Lyxose-meto-4TMS(2)	30.129
	192	Asparagine-3TMS	30.158	8092	8184	16961	12411	10005	13374	11079	11930	5094.17	1735.24	0.80552
	193	2-Hydroxyadipic acid-3TMS	30.187
	194	Arabinose-meto-4TMS	30.187
	195	Octenedioic acid-2TMS	30.274
	196	Taurine-3TMS	30.361
	197	3-Hydroxyadipic acid-3TMS	30.419	1312	2296	3758	909	3016	1952	2455.33	1959	1230.76	1053.52	0.624396
	198	Ribose-4TMS(4)	30.419
	199	3-Sulfinoalanine-3TMS	30.477
	200	Fucose-4TMS(1)	30.535
	201	Ribulose-meto-4TMS	30.593
	202	Ribose-meto-4TMS	30.622
	203	Xylulose-meto-4TMS	30.622
	204	Ribonolactone-3TMS	30.651
	205	Suberic acid-2TMS	30.68
	206	Ribulose-4TMS	30.735
	207	Lysine-3TMS	31.148
	208	Rhamnose-4TMS(2)	31.204
	209	2-Ketoadipic acid-oxime-3TMS	31.341
	210	Glyceraldehyde 3-phosphate-meto-3TMS(1)	31.341
	211	1,6-Anhydroglucose-3TMS	31.369	126152	88246	65885	131318	123255	63028	93427.7	105867	30465.8	37318.1	0.67873
	212	2-Aminoadipic acid-3TMS	31.397
	213	Xylose-4TMS(1)	31.562
	214	Xylitol-5TMS	31.562
	215	Glyceraldehyde 3-phosphate-meto-3TMS(2)	31.617
	216	Tricarballylic acid-3TMS	31.7
	217	Fucose-4TMS(2)	31.727
	218	Glycerol 2-phosphate-4TMS	31.865
	219	Rhamnose-meto-4TMS(1)	31.865
	220	Arabitol-5TMS	31.892
	221	2-Deoxy-glucose-4TMS(1)	31.92
	222	Cysteic acid-3TMS	32.03
	223	Glutamine-4TMS	32.03
	224	Ribitol-5TMS	32.058
	225	Rhamnose-meto-4TMS(2)	32.141
	226	Glutaconic acid-3TMS(2)	32.168
	227	Aconitic acid-3TMS	32.168
	228	Fucose-meto-4TMS(1)	32.168
	229	Orotic acid-3TMS	32.278
	230	Putrescine-4TMS	32.306	172823	185151	150799	228318	181811	98317	169591	169482	17402.6	65871.6	0.998013
	231	Dihydroxyacetone phosphate-meto-3TMS(1)	32.334
	232	Fucose-meto-4TMS(2)	32.554
	233	Mannose-5TMS(1)	32.636
	234	Dihydroxyacetone phosphate-meto-3TMS(2)	32.664
	235	3-Methoxy-4-hydroxybenzoic acid-2TMS	32.747
	236	Glycerol 3-phosphate-4TMS	32.83
	237	Homovanillic acid-2TMS	32.94
	238	Xylose-4TMS(2)	32.995
	239	Glutamine-3TMS	33.022	44700	51591	155336	76950	52669	179226	83875.7	102948	61982.3	67164.7	0.736155
	240	Azelaic acid-2TMS	33.408	4439	8301	5074	12445	9238	42048	5938	21243.7	2070.9	18088.3	0.279646
	241	2-Phosphoglyceric acid -4TMS	33.408
	242	O-Phosphoethanolamine-4TMS	33.488
	243	2-Deoxy-glucose-meto-4TMS	33.803
	244	2-Deoxy-glucose-4TMS(2)	33.855
	245	Hippuric acid-2TMS	33.934
	246	Shikimic acid-4TMS	33.934
	247	2-Aminopimelic acid-3TMS	33.96
	248	Hypoxanthine-2TMS	34.012
	249	Galactose-5TMS(1)	34.065
	250	3-Phosphoglyceric acid-4TMS	34.091	13242	18871	26577	26857	19580	21312	19563.3	22583	6694.4	3801.35	0.543226
	251	Fructose-5TMS(1)	34.248
	252	Glycyl-Glycine-4TMS	34.327
	253	Arginine-3TMS	34.379	3982	2347	16828	9979	2339	11606	7719	7974.67	7930.87	4947.96	0.9649
	254	Ornithine-4TMS	34.379
	255	Psicose-5TMS(2)	34.405
	256	Citric acid-4TMS	34.458	14173	24907	26303	26289	34020	32419	21794.3	30909.3	6637.07	4080.61	0.126893
	257	Isocitric acid-4TMS	34.458
	258	Fructose-5TMS(2)	34.458
	259	Dopamine-3TMS	34.51
	260	Glucuronic acid lactone-3TMS(1)	34.51
	261	Psicose-5TMS(1)	34.51
	262	Tagatose-5TMS(1)	34.589
	263	Hippuric acid-TMS	34.72
	264	Myristic acid-TMS	34.746	34992	39641	42968	32074	36352	64967	39200.3	44464.3	4006.22	17884.2	0.664163
	265	Homogentisic acid-3TMS	34.746
	266	Fructose-5TMS(3)	34.798
	267	Tagatose-5TMS(2)	34.824
	268	Glucuronic acid lactone-3TMS(2)	34.851
	269	O-Phospho-Serine-4TMS	34.903
	270	Coniferyl aldehyde-TMS	34.982
	271	Methylcitric acid-4TMS(1)	35.06
	272	3-(3-Hydroxyphenyl)-3-hydroxypropionic acid-3TMS	35.113
	273	Caffeine	35.191
	274	Hydroxylysine (2 isomers)	35.218
	275	Galactose-5TMS(2)	35.218
	276	Methylcitric acid-4TMS(2)	35.296
	277	Mannose-5TMS(2)	35.322
	278	Allose-5TMS	35.375
	279	Psicose-5TMS(3)	35.401
	280	1,5-Anhydro-glucitol-4TMS	35.427
	281	Tagatose-meto-5TMS(1)	35.506
	282	Psicose-meto-5TMS(1)	35.689
	283	Adenine-2TMS	35.715	76914	92500	99871	104060	112639	119651	89761.7	112117	11720.9	7808.61	0.0599289
	284	Histamine-3TMS	35.82
	285	N-Acetyl-Lysine-2TMS	35.899
	286	Vanilmandelic acid-3TMS	35.899
	287	Sorbose-5TMS	35.925
	288	Sebacic acid-2TMS	35.951
	289	Tagatose-5TMS(3)	35.977
	290	Psicose-meto-5TMS(2)	36.004
	291	Tagatose-meto-5TMS(2)	36.004
	292	Sorbose-meto-5TMS(1)	36.131
	293	Fructose-meto-5TMS(1)	36.156	6030	11693	3890	13156	31896	2386	7204.33	15812.7	4031.87	14933.3	0.425533
	294	Decadienedioic acid-2TMS	36.181
	295	Galactosamine-5TMS(1)	36.206
	296	Sorbose-meto-5TMS(2)	36.256
	297	5-Dehydroquinic acid-meto-4TMS	36.281
	298	Allose-meto-5TMS(1)	36.306
	299	Fructose-meto-5TMS(2)	36.356	8858	12634	4152	20148	39402	4174	8548	21241.3	4249.49	17639.4	0.338272
	300	Tagatose-5TMS(4)	36.406
	301	4-Hydroxyphenyllactic acid-3TMS	36.506
	302	Mannose-meto-5TMS(1)	36.506
	303	Tagatose-5TMS(5)	36.531
	304	Glucose-5TMS(1)	36.606
	305	Psicose-5TMS(4)	36.631
	306	Galactose-meto-5TMS(1)	36.681
	307	Erythrose 4-phosphate-meto-4TMS(1)	36.755
	308	Glucose-meto-5TMS(1)	36.806	6026	11830	4228	15558	35376	2652	7361.33	17862	3973.03	16483.2	0.385579
	309	Erythrose 4-phosphate-meto-4TMS(2)	36.931
	310	Theophylline-TMS	36.956
	311	Allose-meto-5TMS(2)	36.98
	312	Mannose-meto-5TMS(2)	36.98
	313	Lysine-4TMS	37.03	18226	17948	31795	33294	21208	26751	22656.3	27084.3	7915.54	6049.89	0.487112
	314	Histidine-3TMS	37.08
	315	3,4-Dihydroxymandelic acid-4TMS	37.105
	316	5-Dehydroquinic acid-5TMS	37.205
	317	Glucosamine-5TMS(1)	37.205
	318	Glucono-1,4-lactone-4TMS	37.255
	319	Galactose-meto-5TMS(2)	37.255
	320	Coniferyl alcohol-2TMS	37.305
	321	Glucose-meto-5TMS(2)	37.33
	322	Coniferyl aldehyde-meto-TMS(1)	37.43
	323	Tyrosine-3TMS	37.505	24623	18778	40405	46098	17554	27766	27935.3	30472.7	11187.5	14463.2	0.822583
	324	1-Hexadecanol-TMS	37.555
	325	Coniferyl aldehyde-meto-TMS(2)	37.605
	326	Mannitol-6TMS	37.705
	327	Glucuronic acid-meto-5TMS(1)	37.88
	328	Ascorbic acid-4TMS	37.93	1628886	1165420	1195763	1869158	1528581	738050	1330023	1.3786e+06	259267	580278	0.903718
	329	Glucosamine-5TMS(2)	37.955
	330	Sorbitol-6TMS	37.955
	331	Galactitol-6TMS	38.005
	332	Galacturonic acid-meto-5TMS(1)	38.055
	333	Tryptamine-2TMS	38.105
	334	ParaXanthine-TMS	38.13
	335	Indol-3-acetic acid-2TMS	38.155
	336	Galacturonic acid-5TMS(1)	38.205
	337	Galactosamine-5TMS(2)	38.33
	338	Glucuronic acid-meto-5TMS(2)	38.33
	339	Glucuronic acid-5TMS(1)	38.455
	340	N-Acetyl-Ornithine-4TMS	38.48
	341	Galacturonic acid-meto-5TMS(2)	38.555
	342	Glucose-5TMS(2)	38.602
	343	Pantothenic acid-3TMS	38.889
	344	S-Benzyl-Cysteine-4TMS	38.913
	345	Inositol-6TMS(1)	39.033
	346	Palmitoleic acid-TMS	39.224
	347	Xanthine-3TMS	39.511
	348	Gluconic acid-6TMS	39.607
	349	Glucuronic acid-5TMS(2)	39.63
	350	Palmitic acid-TMS	39.654	312305	427220	288170	247004	353589	645144	342565	415246	74299.9	206107	0.612933
	351	2-Hydroxysebacic acid -3TMS	39.965
	352	Glucaric acid-6TMS	39.965
	353	Galacturonic acid-5TMS(2)	39.989
	354	3-Hydroxysebacic acid -3TMS	40.324
	355	2-Hydroxyhippuric acid-2TMS	40.611
	356	Kynurenic acid-2TMS	40.682
	357	Dodecanedioic acid-2TMS	40.754
	358	Naproxen-TMS	41.037
	359	Dopamine-4TMS	41.037
	360	Citrulline-3TMS	41.22
	361	N-Acetylmannosamine-meto-4TMS	41.265
	362	N-Acetyltyrosine-3TMS	41.38
	363	Dopa-4TMS	41.471
	364	Uric acid-4TMS	41.562
	365	Inositol-6TMS(2)	41.677	2975067	3315415	2144784	3479332	4778653	1717817	2.81176e+06	3.32527e+06	602160	1.53622e+06	0.632535
	366	Ribulose 5-phosphate-meto-5TMS(1)	41.791
	367	Ribose 5-phosphate-meto-5TMS(1)	41.905
	368	Guanine-3TMS	41.974
	369	Margaric acid-TMS	41.996
	370	Kynurenine-2TMS	42.042
	371	Ribose 5-phosphate-meto-5TMS(2)	42.042
	372	Ribulose 5-phosphate-meto-5TMS(2)	42.134
	373	Octadecanol-TMS	42.225	24509	41618	39241	25000	31639	33558	35122.7	30065.7	9268.22	4490.7	0.459708
	374	3,6-Epoxydodecanedioic acid-2TMS	42.568
	375	7-Methylguanine-2TMS	43.383
	376	Indolelactic acid-3TMS	43.405
	377	Kynurenine-3TMS	43.58
	378	Linoleic acid-TMS	43.624
	379	Oleic acid-TMS	43.712	7137	9803	12125	9572	5073	56449	9688.33	23698	2495.98	28452.3	0.483861
	380	2,3-Bisphosphoglyceric acid-5TMS	43.777
	381	Elaidic acid-TMS	43.821
	382	Cystathionine-4TMS	43.953
	383	Cystamine-nTMS	44.04
	384	Stearic acid-TMS	44.193	217238	312456	232095	180303	281719	457070	253930	306364	51226.8	140020	0.592784
	385	Tryptophan-3TMS	44.346	30314	16135	37709	50708	18431	26292	28052.7	31810.3	10963.3	16831.2	0.764657
	386	Tryptamine-3TMS	44.5
	387	3-Hydroxydodecanedioic acid-3TMS	44.587
	388	Spermidine-5TMS	45.091
	389	Cystine-4TMS	45.882
	390	Fructose 1-phosphate-meto-6TMS(1)	46.281
	391	Fructose 1-phosphate-meto-6TMS(2)	46.386
	392	Fructose 6-phosphate-meto-6TMS	46.554
	393	Glucose 6-phosphate-meto-6TMS(1)	46.849
	394	3-Hydroxy-kynurenine-3TMS	46.996
	395	Arachidonic acid-TMS	47.122
	396	Eicosapentaenoic acid-TMS	47.29
	397	Glucose 6-phosphate-meto-6TMS(2)	47.311
	398	p-Aminohippuric acid-2TMS	48.653
	399	5-Methoxytryptamine-2TMS	48.834
	400	2'-Deoxyuridine-3TMS	48.834
	401	5-Hydroxy-tryptophan-4TMS	48.855
	402	Uridine-4TMS	49.097
	403	Chloramphenicol-2TMS	49.697
	404	Thymidine-3TMS	49.716
	405	Homocystine-4TMS	50.63
	406	Inosine-4TMS	51.578
	407	Sedoheptulose 7-phosphate-meto-7TMS	51.785
	408	Adenosine-4TMS	52.797
	409	Sucrose-8TMS	53.449	5569419	5611110	4475468	6386012	8329510	4810690	5.21867e+06	6.50874e+06	643966	1.76262e+06	0.33362
	410	Xanthosine-5TMS	53.611
	411	Cytidine-4TMS	53.863
	412	Lactose-meto-8TMS(1)	54.439
	413	Lactose-meto-8TMS(2)	54.782
	414	Monostearin-2TMS	54.98	13213	7591	10475	7664	14650	15224	10426.3	12512.7	2811.32	4208.87	0.520088
	415	Guanosine-5TMS	55.3
	416	Trehalose-8TMS	55.37
	417	Maltose-meto-8TMS(1)	55.457
	418	5'-Methylthioadenosine-3TMS	55.773
	419	Lactitol-9TMS	55.947
	420	Maltose-meto-8TMS(2)	55.965
	421	Uridine monophosphate-5TMS	56.823
	422	Maltitol-9TMS	57.298
	423	Isomaltose-meto-8TMS(1)	57.703
	424	Isomaltose-meto-8TMS(2)	58.311
	425	Inosine monophosphate-5TMS	59.233
	426	Cholecalciferol-TMS	59.507
	427	Adenosine monophosphate-5TMS	60.567
	428	Cholesterol-TMS	62.738

## Sheet: TargetDBsearch_CorrectionValue
		Area	←ドロップダウンリストより表示切替が可能です。 Ret.Time:保持時間 Area:面積値 CorrectionValue:重量及び内部標準による補正面積値 SI:ライブラリーとの類似度
		Correction Value		Double Click Calc. t-test
				A	A	A	B	B	B
	ID	Annotation	Std.Ret.Time	01	02	03	04	05	06	Average A	Average B	StdDev A	StdDev B	p-value
	1	Boric acid-3TMS	7.444
	2	2-Aminoethanol-2TMS	8.738
	3	Pyruvic acid-meto-TMS	9.323	12097	13774.4	14004.5	12037.9	15326.6	13697	13292	13687.2	1041.25	1644.35	0.745858
	4	Trichloroacetic acid-TMS	9.713
	5	Phenol-TMS	9.745
	6	Lactic acid-2TMS	9.778	144643	79109.6	119922	112923	95690.9	213110	114558	140575	33094.4	63405.7	0.573197
	7	2-Hydroxyisobutyric acid-2TMS	9.973
	8	Caproic acid-TMS	10.103	38548	33563.9	42221.5	55669.7	58082.1	60520	38111.1	58090.6	4345.34	2425.17	0.00527615
	9	Glycolic acid-2TMS	10.2	10336	8599.13	9129.94	9554.1	9969.58	10928	9355.02	10150.6	890.043	704.605	0.294826
	10	Pyruvic acid-2TMS	10.786
	11	Alanine-2TMS	11.28	481460	422029	665993	791760	550893	905372	523161	749342	127216	181006	0.15948
	12	2-Keto-isovaleric acid-meto-TMS	11.454
	13	Glycine-2TMS	11.803
	14	Glyoxylic acid-oxime-2TMS	12.047
	15	Oxalic acid-2TMS	12.082	6805478	6.67773e+06	6.06381e+06	6.97751e+06	6.73016e+06	5601301	6.51567e+06	6.43632e+06	396502	733649	0.879331
	16	2-Hydroxybutyric acid-2TMS	12.082
	17	Acetoacetic acid-meto-TMS	12.256
	18	2-Furoic acid-TMS	12.326
	19	Sarcosine-2TMS	12.5
	20	3-Hydroxypropionic acid-2TMS	12.64	11730	12399.7	13232.8	13010.8	11360.9	15284	12454.2	13218.5	752.879	1969.79	0.581374
	21	2-Aminoisobutyric acid-2TMS	12.779
	22	Pyruvic acid-oxime-2TMS	12.884
	23	Valproic acid-TMS	12.919
	24	4-Cresol-TMS	13.197
	25	3-Hydroxybutyric acid-2TMS	13.232
	26	3-Hydroxyisobutyric acid-2TMS	13.302
	27	2-Hydroxyisovaleric acid-2TMS	13.511
	28	2-Aminobutyric acid-2TMS	13.755
	29	3-Methyl-2-oxovaleric acid-meto-TMS(1)	14.034
	30	3-Aminopropanoic acid-2TMS	14.383	28030	26642.1	27041.3	32678.3	29460.1	35534	27237.8	32557.4	714.518	3038.77	0.086662
	31	3-Methyl-2-oxovaleric acid-meto-TMS(2)	14.731
	32	2-Methyl-3-hydroxybutyric acid-2TMS	14.731
	33	Malonic acid-2TMS	14.801
	34	Glyceraldehyde-meto-2TMS(1)	14.94	9653	11409.7	11077.3	11662.7	12474.5	10590	10713.4	11575.7	933.212	945.278	0.32372
	35	Acetoacetic acid-2TMS(1)	15.01
	36	3-Aminoisobutyric acid-2TMS	15.045
	37	3-Hydroxyisovaleric acid-2TMS	15.079
	38	2-Keto-isovaleric acid-oxime-2TMS	15.149
	39	Methylmalonic acid-2TMS	15.219
	40	Valine-2TMS	15.358	219985	173721	315639	314167	188652	161312	236448	221377	72377.1	81513.1	0.822671
	41	Glyceraldehyde-meto-2TMS(2)	15.393
	42	Dihydroxyacetone-2TMS	15.428
	43	Ethylhydracrylic acid-2TMS	15.776
	44	Urea-2TMS	15.95	40305	40430.5	43416.4	42142.8	42604.6	41355	41384	42034.2	1761.27	631.856	0.597302
	45	4-Hydroxybutyric acid-2TMS	15.985
	46	3-Hydroxyvaleric acid-2TMS	16.125
	47	2-Hydroxyisocaproic acid-2TMS	16.125
	48	Norvaline-2TMS	16.159
	49	Acetoacetic acid-2TMS(2)	16.368
	50	2-Hydroxy-3-methylvaleric acid-2TMS	16.403
	51	Benzoic acid-TMS	16.438	98432	84477.3	102971	92580.3	95435.3	97586	95293.3	95200.5	9637.91	2511.11	0.988437
	52	Dihydroxyacetone-meto-2TMS	16.577
	53	Acetoacetic acid-oxime-2TMS	16.786
	54	Octanoic acid-TMS	16.821
	55	2-Keto-isovaleric acid-2TMS	16.856
	56	2-Aminoethanol-3TMS	17.204
	57	Cyclohexanediol-2TMS	17.274
	58	2-Methyl-3-hydroxyvaleric acid-2TMS	17.309
	59	2-Propylhydroxyglutaric acid-oxime-2TMS	17.309
	60	Leucine-2TMS	17.344	487567	342759	729229	875303	407545	520319	519852	601055	195247	244107	0.677114
	61	Glycerol-3TMS	17.378	148091	133243	161196	185311	172688	155147	147510	171049	13985.1	15148.9	0.119593
	62	Acetylglycine-TMS	17.413
	63	Phosphoric acid-3TMS	17.413	1873981	1.63128e+06	2.08218e+06	2.55212e+06	2.22393e+06	1690295	1.86248e+06	2.15545e+06	225668	434975	0.376484
	64	Ethylmalonic acid-2TMS	17.553
	65	2-Ketoisocaproic acid-oxime-2TMS	17.831
	66	allo-Isoleucine-2TMS	18.145
	67	Isoleucine-2TMS	18.145	1324292	1.00371e+06	2.06284e+06	1.87126e+06	967666	955618	1.46361e+06	1.26485e+06	543137	525201	0.672292
	68	Phenylacetic acid-TMS	18.212
	69	4-Aminobutyric acid-2TMS	18.212
	70	Proline-2TMS	18.347
	71	Maleic acid-2TMS	18.347
	72	2-Octenoic acid-TMS	18.583
	73	Succinic acid-2TMS	18.583	19340	23662.1	21718.3	24102	29811.2	26092	21573.5	26668.4	2164.7	2897.88	0.0763479
	74	Glycine-3TMS	18.684	89801	83759.9	113338	127580	86330.9	72815	95632.9	95575.5	15627.6	28529.1	0.997745
	75	Catechol-2TMS	19.055
	76	Methylsuccinic acid-TMS	19.055
	77	Glyceric acid-3TMS	19.459	96413	305523	122360	128398	397326	57626	174765	194450	113980	179224	0.881563
	78	Fumaric acid-2TMS	19.661	30103	67237.9	29924	30297.1	81394.4	26613	42421.7	46101.5	21491.7	30620	0.873889
	79	Uracil-2TMS	19.695
	80	Citraconic acid-2TMS	19.998
	81	Nonanoic acid-TMS	20.099	38331	50518.6	63124.7	77763.7	81461.8	97701	50658.1	85642.2	12397.5	10605.7	0.0214642
	82	Propionylglycine-TMS	20.133
	83	Serine-3TMS	20.403	430177	419073	681539	772104	577253	1255938	510263	868432	148433	349446	0.210762
	84	Acetylglycine-2TMS	20.538
	85	Mevalonic lactone-TMS	20.773
	86	Isobutyrylglycine-TMS	21.245
	87	2-Propyl-3-hydroxy-pentanoic acid-2TMS	21.279
	88	Threonine-3TMS	21.38	140395	139682	196574	239813	161889	152049	158884	184584	32642.6	48082.4	0.49181
	89	Mesaconic acid-2TMS	21.481
	90	5-Aminovaleric acid-2TMS	21.515
	91	Glutaric acid-2TMS	21.611
	92	Thymine-2TMS	21.804
	93	3-Methylglutaconic acid-2TMS	22.061
	94	3-Methylglutaric acid-2TMS	22.35
	95	Propionylglycine-2TMS	22.414
	96	Isobutyrylglycine-2TMS	22.478
	97	3-Aminopropanoic acid-3TMS	22.671	528795	536568	539541	544200	543477	528107	534968	538595	5548.74	9089.8	0.593167
	98	2-Deoxytetronic acid-3TMS	22.767
	99	3-Methylglutaconic acid(E)-2TMS	22.928
	100	Glutaconic acid-2TMS	23.025
	101	Succinylacetone-ox-origin fragment	23.217
	102	Decanoic acid-TMS	23.346
	103	Homoserine-3TMS	23.378
	104	Oxalacetic acid-meto-2TMS	23.699
	105	3-Aminoisobutyric acid-3TMS	23.795	48602	46565.8	46557.7	45567.3	47610.5	48116	47241.8	47097.9	1177.95	1349.45	0.896191
	106	Erythrulose-meto-3TMS(1)	24.052
	107	3-Methylglutaconic acid(Z)-2TMS	24.213
	108	2-Propyl-5-hydroxy-pentanoic acid-2TMS	24.213
	109	Citramalic acid-3TMS	24.245
	110	Niacinamide-TMS	24.277
	111	Mandelic acid-2TMS	24.277
	112	Isovalerylglycine-TMS	24.309
	113	Erythrulose-meto-3TMS(2)	24.374
	114	Anthranilic acid-TMS	24.566
	115	Malic acid-3TMS	24.599	403234	1.02456e+06	434221	459482	1.39278e+06	403053	620672	751773	350122	555849	0.750063
	116	Adipic acid-2TMS	24.941
	117	Threitol-4TMS	25.093
	118	N-Acetylserine-2TMS	25.124
	119	Phenyllactic acid-2TMS	25.246
	120	p-Nitrophenol-TMS	25.277
	121	Isovalerylglycine-2TMS	25.277
	122	3-Aminoglutaric acid-2TMS	25.338
	123	meso-Erythritol-4TMS	25.368
	124	2-Hexenedioic acid-2TMS	25.399
	125	N-Acetylserine-3TMS	25.521
	126	Aspartic acid-3TMS	25.613	1317048	1.93438e+06	2.42936e+06	1.89772e+06	2.50534e+06	3536826	1.8936e+06	2.64663e+06	557276	828635	0.270685
	127	Methionine-2TMS	25.643	32059	32789.3	64802.4	57694.8	37988	49907	43216.9	48529.9	18697.2	9925.29	0.692737
	128	Cytosine-2TMS	25.765
	129	5-Oxoproline-2TMS	25.765	473149	488244	584515	632151	540913	483653	515302	552239	60413	74894	0.544036
	130	Thiodiglycolic acid-2TMS	25.857
	131	4-Hydroxyproline-3TMS	25.887
	132	3-Methyladipic acid-2TMS	25.918
	133	Acetylsalicylic acid-TMS	25.949
	134	4-Aminobutyric acid-3TMS	25.979	188753	88906.1	73094	267120	152095	177580	116918	198932	62711.5	60412.2	0.178252
	135	7-Hydroxoctanoic acid-2TMS	26.284
	136	2-Propyl-glutaric acid-2TMS	26.284
	137	Cinnamic acid-TMS	26.315
	138	5-Hydroxy-2-furoic acid-2TMS	26.437
	139	Pyrogallol-3TMS	26.529
	140	Oxalacetic acid-3TMS	26.56
	141	3-Methylcrotonoylglycine-TMS	26.682
	142	Tiglylglycine-2TMS	26.682
	143	Cysteine-3TMS	26.804	22334	24602	38773.2	32304.1	29411.8	36979	28569.7	32898.3	8908.92	3818.45	0.50103
	144	Tiglylglycine-TMS	26.895
	145	3-Hydroxybenzoic acid-2TMS	26.926
	146	Creatinine-3TMS	26.987
	147	Threonic acid-4TMS	26.987
	148	3-Methylcrotonoylglycine-2TMS	27.109
	149	2-Hydroxyphenylacetic acid-2TMS	27.14
	150	2-Ketoglutaric acid-meto-2TMS	27.201	13179	25531.9	16811.4	13576.1	38584.6	8602	18507.4	20254.2	6348.67	16068.2	0.873669
	151	2-Hydroxyglutaric acid-3TMS	27.262
	152	O-Phosphoethanolamine-3TMS	27.384
	153	2-Isopropylmalic acid-3TMS	27.567
	154	Tropic acid-2TMS	27.781
	155	Pimelic acid-2TMS	27.926
	156	Phosphoenolpyruvic acid-3TMS	28.1
	157	2-Ketoglutaric acid-3TMS	28.129
	158	3-Hydroxy-3-methylglutaric acid-3TMS	28.158
	159	3-Hydroxyphenylacetic acid-2TMS	28.274
	160	Hypotaurine-3TMS	28.274
	161	3-Aminoglutaric acid-3TMS	28.39
	162	Anthranilic acid-2TMS	28.448
	163	Ornithine-3TMS	28.477
	164	Lyxose-4TMS(1)	28.477
	165	Cadaverine-3TMS	28.593
	166	Glutamic acid-3TMS	28.593	1038266	1.24735e+06	1.37628e+06	1.53671e+06	1.50212e+06	1059623	1.22063e+06	1.36615e+06	170582	266024	0.476981
	167	Arabinose-4TMS(1)	28.767
	168	4-Hydroxybenzoic acid-2TMS	28.825	18430	21533.9	24803	23895.8	27938	30341	21589	27391.6	3186.88	3257.15	0.0921143
	169	2-Ketoglutaric acid-oxime-3TMS(1)	28.854
	170	5-Aminovaleric acid-3TMS	28.941
	171	Phenylalanine-2TMS	28.999	341351	333097	716831	498704	314238	379446	463759	397463	219205	93543.6	0.666202
	172	Asparagine-4TMS	29.115
	173	Rhamnose-4TMS(1)	29.115
	174	4-Hydroxyphenylacetic acid-2TMS	29.144
	175	Lauric acid-TMS	29.317	25199	22049.9	24975.8	18385.9	17826.5	20700	24074.9	18970.8	1757.23	1523.42	0.019791
	176	Tartaric acid-4TMS	29.346
	177	Hexanoylglycine-2TMS	29.375
	178	2-Ketoglutaric acid-oxime-3TMS(2)	29.375
	179	Ribose-4TMS(1)	29.433
	180	N-Acetylaspartic acid-2TMS	29.665
	181	Ribose-4TMS(2)	29.694
	182	Arabinose-4TMS(2)	29.723
	183	Glutaconic acid-3TMS(1)	29.81
	184	Lyxose-meto-4TMS(1)	29.839
	185	Ribose-4TMS(3)	29.897
	186	Threo-b-hydroxyaspartic acid-4TMS	29.926
	187	Lyxose-4TMS(2)	29.955
	188	Xylose-meto-4TMS	29.984
	189	Homocysteine-3TMS	30.013
	190	N-Acetylaspartic acid-3TMS	30.129
	191	Lyxose-meto-4TMS(2)	30.129
	192	Asparagine-3TMS	30.158	8092	8200.34	17131.6	12485.6	10065.2	13374	11141.3	11974.9	5188.04	1712.52	0.812337
	193	2-Hydroxyadipic acid-3TMS	30.187
	194	Arabinose-meto-4TMS	30.187
	195	Octenedioic acid-2TMS	30.274
	196	Taurine-3TMS	30.361
	197	3-Hydroxyadipic acid-3TMS	30.419	1312	2300.58	3795.81	914.465	3034.13	1952	2469.46	1966.87	1250.49	1059.91	0.624214
	198	Ribose-4TMS(4)	30.419
	199	3-Sulfinoalanine-3TMS	30.477
	200	Fucose-4TMS(1)	30.535
	201	Ribulose-meto-4TMS	30.593
	202	Ribose-meto-4TMS	30.622
	203	Xylulose-meto-4TMS	30.622
	204	Ribonolactone-3TMS	30.651
	205	Suberic acid-2TMS	30.68
	206	Ribulose-4TMS	30.735
	207	Lysine-3TMS	31.148
	208	Rhamnose-4TMS(2)	31.204
	209	2-Ketoadipic acid-oxime-3TMS	31.341
	210	Glyceraldehyde 3-phosphate-meto-3TMS(1)	31.341
	211	1,6-Anhydroglucose-3TMS	31.369	126152	88422.1	66547.8	132107	123996	63028	93707.3	106377	30151.5	37759.9	0.674365
	212	2-Aminoadipic acid-3TMS	31.397
	213	Xylose-4TMS(1)	31.562
	214	Xylitol-5TMS	31.562
	215	Glyceraldehyde 3-phosphate-meto-3TMS(2)	31.617
	216	Tricarballylic acid-3TMS	31.7
	217	Fucose-4TMS(2)	31.727
	218	Glycerol 2-phosphate-4TMS	31.865
	219	Rhamnose-meto-4TMS(1)	31.865
	220	Arabitol-5TMS	31.892
	221	2-Deoxy-glucose-4TMS(1)	31.92
	222	Cysteic acid-3TMS	32.03
	223	Glutamine-4TMS	32.03
	224	Ribitol-5TMS	32.058
	225	Rhamnose-meto-4TMS(2)	32.141
	226	Glutaconic acid-3TMS(2)	32.168
	227	Aconitic acid-3TMS	32.168
	228	Fucose-meto-4TMS(1)	32.168
	229	Orotic acid-3TMS	32.278
	230	Putrescine-4TMS	32.306	172823	185521	152316	229691	182904	98317	170220	170304	16754.6	66587	0.998482
	231	Dihydroxyacetone phosphate-meto-3TMS(1)	32.334
	232	Fucose-meto-4TMS(2)	32.554
	233	Mannose-5TMS(1)	32.636
	234	Dihydroxyacetone phosphate-meto-3TMS(2)	32.664
	235	3-Methoxy-4-hydroxybenzoic acid-2TMS	32.747
	236	Glycerol 3-phosphate-4TMS	32.83
	237	Homovanillic acid-2TMS	32.94
	238	Xylose-4TMS(2)	32.995
	239	Glutamine-3TMS	33.022	44700	51694	156899	77412.6	52985.6	179226	84430.9	103208	62856.3	66956.8	0.741184
	240	Azelaic acid-2TMS	33.408	4439	8317.57	5125.05	12519.8	9293.54	42048	5960.54	21287.1	2069.87	18051.7	0.278459
	241	2-Phosphoglyceric acid -4TMS	33.408
	242	O-Phosphoethanolamine-4TMS	33.488
	243	2-Deoxy-glucose-meto-4TMS	33.803
	244	2-Deoxy-glucose-4TMS(2)	33.855
	245	Hippuric acid-2TMS	33.934
	246	Shikimic acid-4TMS	33.934
	247	2-Aminopimelic acid-3TMS	33.96
	248	Hypoxanthine-2TMS	34.012
	249	Galactose-5TMS(1)	34.065
	250	3-Phosphoglyceric acid-4TMS	34.091	13242	18908.7	26844.4	27018.5	19697.7	21312	19665	22676.1	6832.66	3846.28	0.551409
	251	Fructose-5TMS(1)	34.248
	252	Glycyl-Glycine-4TMS	34.327
	253	Arginine-3TMS	34.379	3982	2351.68	16997.3	10039	2353.06	11606	7776.99	7999.35	8026.52	4952.2	0.969754
	254	Ornithine-4TMS	34.379
	255	Psicose-5TMS(2)	34.405
	256	Citric acid-4TMS	34.458	14173	24956.7	26567.6	26447.1	34224.5	32419	21899.1	31030.2	6739.31	4070.49	0.130097
	257	Isocitric acid-4TMS	34.458
	258	Fructose-5TMS(2)	34.458
	259	Dopamine-3TMS	34.51
	260	Glucuronic acid lactone-3TMS(1)	34.51
	261	Psicose-5TMS(1)	34.51
	262	Tagatose-5TMS(1)	34.589
	263	Hippuric acid-TMS	34.72
	264	Myristic acid-TMS	34.746	34992	39720.1	43400.3	32266.8	36570.5	64967	39370.8	44601.5	4215.01	17767.9	0.664539
	265	Homogentisic acid-3TMS	34.746
	266	Fructose-5TMS(3)	34.798
	267	Tagatose-5TMS(2)	34.824
	268	Glucuronic acid lactone-3TMS(2)	34.851
	269	O-Phospho-Serine-4TMS	34.903
	270	Coniferyl aldehyde-TMS	34.982
	271	Methylcitric acid-4TMS(1)	35.06
	272	3-(3-Hydroxyphenyl)-3-hydroxypropionic acid-3TMS	35.113
	273	Caffeine	35.191
	274	Hydroxylysine (2 isomers)	35.218
	275	Galactose-5TMS(2)	35.218
	276	Methylcitric acid-4TMS(2)	35.296
	277	Mannose-5TMS(2)	35.322
	278	Allose-5TMS	35.375
	279	Psicose-5TMS(3)	35.401
	280	1,5-Anhydro-glucitol-4TMS	35.427
	281	Tagatose-meto-5TMS(1)	35.506
	282	Psicose-meto-5TMS(1)	35.689
	283	Adenine-2TMS	35.715	76914	92684.6	100876	104686	113316	119651	90158.1	112551	12179	7511.99	0.0652774
	284	Histamine-3TMS	35.82
	285	N-Acetyl-Lysine-2TMS	35.899
	286	Vanilmandelic acid-3TMS	35.899
	287	Sorbose-5TMS	35.925
	288	Sebacic acid-2TMS	35.951
	289	Tagatose-5TMS(3)	35.977
	290	Psicose-meto-5TMS(2)	36.004
	291	Tagatose-meto-5TMS(2)	36.004
	292	Sorbose-meto-5TMS(1)	36.131
	293	Fructose-meto-5TMS(1)	36.156	6030	11716.3	3929.13	13235.1	32087.8	2386	7225.16	15903	4028.83	15029.5	0.424846
	294	Decadienedioic acid-2TMS	36.181
	295	Galactosamine-5TMS(1)	36.206
	296	Sorbose-meto-5TMS(2)	36.256
	297	5-Dehydroquinic acid-meto-4TMS	36.281
	298	Allose-meto-5TMS(1)	36.306
	299	Fructose-meto-5TMS(2)	36.356	8858	12659.2	4193.77	20269.1	39638.9	4174	8570.33	21360.7	4240.05	17757.6	0.337906
	300	Tagatose-5TMS(4)	36.406
	301	4-Hydroxyphenyllactic acid-3TMS	36.506
	302	Mannose-meto-5TMS(1)	36.506
	303	Tagatose-5TMS(5)	36.531
	304	Glucose-5TMS(1)	36.606
	305	Psicose-5TMS(4)	36.631
	306	Galactose-meto-5TMS(1)	36.681
	307	Erythrose 4-phosphate-meto-4TMS(1)	36.755
	308	Glucose-meto-5TMS(1)	36.806	6026	11853.6	4270.54	15651.5	35588.7	2652	7383.38	17964.1	3969.59	16589.7	0.385103
	309	Erythrose 4-phosphate-meto-4TMS(2)	36.931
	310	Theophylline-TMS	36.956
	311	Allose-meto-5TMS(2)	36.98
	312	Mannose-meto-5TMS(2)	36.98
	313	Lysine-4TMS	37.03	18226	17983.8	32114.9	33494.2	21335.5	26751	22774.9	27193.6	8089.56	6091.4	0.494849
	314	Histidine-3TMS	37.08
	315	3,4-Dihydroxymandelic acid-4TMS	37.105
	316	5-Dehydroquinic acid-5TMS	37.205
	317	Glucosamine-5TMS(1)	37.205
	318	Glucono-1,4-lactone-4TMS	37.255
	319	Galactose-meto-5TMS(2)	37.255
	320	Coniferyl alcohol-2TMS	37.305
	321	Glucose-meto-5TMS(2)	37.33
	322	Coniferyl aldehyde-meto-TMS(1)	37.43
	323	Tyrosine-3TMS	37.505	24623	18815.5	40811.5	46375.1	17659.5	27766	28083.3	30600.2	11399	14566.1	0.825881
	324	1-Hexadecanol-TMS	37.555
	325	Coniferyl aldehyde-meto-TMS(2)	37.605
	326	Mannitol-6TMS	37.705
	327	Glucuronic acid-meto-5TMS(1)	37.88
	328	Ascorbic acid-4TMS	37.93	1628886	1.16775e+06	1.20779e+06	1.8804e+06	1.53777e+06	738050	1.33481e+06	1.38541e+06	255465	586216	0.900456
	329	Glucosamine-5TMS(2)	37.955
	330	Sorbitol-6TMS	37.955
	331	Galactitol-6TMS	38.005
	332	Galacturonic acid-meto-5TMS(1)	38.055
	333	Tryptamine-2TMS	38.105
	334	ParaXanthine-TMS	38.13
	335	Indol-3-acetic acid-2TMS	38.155
	336	Galacturonic acid-5TMS(1)	38.205
	337	Galactosamine-5TMS(2)	38.33
	338	Glucuronic acid-meto-5TMS(2)	38.33
	339	Glucuronic acid-5TMS(1)	38.455
	340	N-Acetyl-Ornithine-4TMS	38.48
	341	Galacturonic acid-meto-5TMS(2)	38.555
	342	Glucose-5TMS(2)	38.602
	343	Pantothenic acid-3TMS	38.889
	344	S-Benzyl-Cysteine-4TMS	38.913
	345	Inositol-6TMS(1)	39.033
	346	Palmitoleic acid-TMS	39.224
	347	Xanthine-3TMS	39.511
	348	Gluconic acid-6TMS	39.607
	349	Glucuronic acid-5TMS(2)	39.63
	350	Palmitic acid-TMS	39.654	312305	428073	291069	248489	355715	645144	343816	416449	73737.3	205184	0.611578
	351	2-Hydroxysebacic acid -3TMS	39.965
	352	Glucaric acid-6TMS	39.965
	353	Galacturonic acid-5TMS(2)	39.989
	354	3-Hydroxysebacic acid -3TMS	40.324
	355	2-Hydroxyhippuric acid-2TMS	40.611
	356	Kynurenic acid-2TMS	40.682
	357	Dodecanedioic acid-2TMS	40.754
	358	Naproxen-TMS	41.037
	359	Dopamine-4TMS	41.037
	360	Citrulline-3TMS	41.22
	361	N-Acetylmannosamine-meto-4TMS	41.265
	362	N-Acetyltyrosine-3TMS	41.38
	363	Dopa-4TMS	41.471
	364	Uric acid-4TMS	41.562
	365	Inositol-6TMS(2)	41.677	2975067	3.32203e+06	2.16636e+06	3.50025e+06	4.80738e+06	1717817	2.82115e+06	3.34182e+06	593010	1.55086e+06	0.630501
	366	Ribulose 5-phosphate-meto-5TMS(1)	41.791
	367	Ribose 5-phosphate-meto-5TMS(1)	41.905
	368	Guanine-3TMS	41.974
	369	Margaric acid-TMS	41.996
	370	Kynurenine-2TMS	42.042
	371	Ribose 5-phosphate-meto-5TMS(2)	42.042
	372	Ribulose 5-phosphate-meto-5TMS(2)	42.134
	373	Octadecanol-TMS	42.225	24509	41701.1	39635.8	25150.3	31829.2	33558	35281.9	30179.2	9386.62	4440.08	0.46016
	374	3,6-Epoxydodecanedioic acid-2TMS	42.568
	375	7-Methylguanine-2TMS	43.383
	376	Indolelactic acid-3TMS	43.405
	377	Kynurenine-3TMS	43.58
	378	Linoleic acid-TMS	43.624
	379	Oleic acid-TMS	43.712	7137	9822.57	12247	9629.55	5103.5	56449	9735.52	23727.3	2556.1	28428	0.484036
	380	2,3-Bisphosphoglyceric acid-5TMS	43.777
	381	Elaidic acid-TMS	43.821
	382	Cystathionine-4TMS	43.953
	383	Cystamine-nTMS	44.04
	384	Stearic acid-TMS	44.193	217238	313080	234430	181387	283413	457070	254916	307290	51099.5	139384	0.591651
	385	Tryptophan-3TMS	44.346	30314	16167.2	38088.4	51012.9	18541.8	26292	28189.9	31948.9	11113.9	16958.6	0.766613
	386	Tryptamine-3TMS	44.5
	387	3-Hydroxydodecanedioic acid-3TMS	44.587
	388	Spermidine-5TMS	45.091
	389	Cystine-4TMS	45.882
	390	Fructose 1-phosphate-meto-6TMS(1)	46.281
	391	Fructose 1-phosphate-meto-6TMS(2)	46.386
	392	Fructose 6-phosphate-meto-6TMS	46.554
	393	Glucose 6-phosphate-meto-6TMS(1)	46.849
	394	3-Hydroxy-kynurenine-3TMS	46.996
	395	Arachidonic acid-TMS	47.122
	396	Eicosapentaenoic acid-TMS	47.29
	397	Glucose 6-phosphate-meto-6TMS(2)	47.311
	398	p-Aminohippuric acid-2TMS	48.653
	399	5-Methoxytryptamine-2TMS	48.834
	400	2'-Deoxyuridine-3TMS	48.834
	401	5-Hydroxy-tryptophan-4TMS	48.855
	402	Uridine-4TMS	49.097
	403	Chloramphenicol-2TMS	49.697
	404	Thymidine-3TMS	49.716
	405	Homocystine-4TMS	50.63
	406	Inosine-4TMS	51.578
	407	Sedoheptulose 7-phosphate-meto-7TMS	51.785
	408	Adenosine-4TMS	52.797
	409	Sucrose-8TMS	53.449	5569419	5.62231e+06	4.52049e+06	6.4244e+06	8.37959e+06	4810690	5.23741e+06	6.53823e+06	621429	1.78717e+06	0.335301
	410	Xanthosine-5TMS	53.611
	411	Cytidine-4TMS	53.863
	412	Lactose-meto-8TMS(1)	54.439
	413	Lactose-meto-8TMS(2)	54.782
	414	Monostearin-2TMS	54.98	13213	7606.15	10580.4	7710.08	14738.1	15224	10466.5	12557.4	2805.16	4204.92	0.51875
	415	Guanosine-5TMS	55.3
	416	Trehalose-8TMS	55.37
	417	Maltose-meto-8TMS(1)	55.457
	418	5'-Methylthioadenosine-3TMS	55.773
	419	Lactitol-9TMS	55.947
	420	Maltose-meto-8TMS(2)	55.965
	421	Uridine monophosphate-5TMS	56.823
	422	Maltitol-9TMS	57.298
	423	Isomaltose-meto-8TMS(1)	57.703
	424	Isomaltose-meto-8TMS(2)	58.311
	425	Inosine monophosphate-5TMS	59.233
	426	Cholecalciferol-TMS	59.507
	427	Adenosine monophosphate-5TMS	60.567
	428	Cholesterol-TMS	62.738

## Sheet: TargetDBsearch_SI
		Ret.Time	←ドロップダウンリストより表示切替が可能です。 Ret.Time:保持時間 Area:面積値 CorrectionValue:重量及び内部標準による補正面積値 SI:ライブラリーとの類似度
		Similarity
	ID	Annotation	Std.Ret.Time	01	02	03	04	05	06
	1	Boric acid-3TMS	7.444
	2	2-Aminoethanol-2TMS	8.738
	3	Pyruvic acid-meto-TMS	9.323	66	66	70	68	71	74
	4	Trichloroacetic acid-TMS	9.713
	5	Phenol-TMS	9.745
	6	Lactic acid-2TMS	9.778	96	96	96	96	96	96
	7	2-Hydroxyisobutyric acid-2TMS	9.973
	8	Caproic acid-TMS	10.103	74	75	80	79	80	79
	9	Glycolic acid-2TMS	10.2	83	84	86	86	86	88
	10	Pyruvic acid-2TMS	10.786
	11	Alanine-2TMS	11.28	94	88	95	95	92	97
	12	2-Keto-isovaleric acid-meto-TMS	11.454
	13	Glycine-2TMS	11.803
	14	Glyoxylic acid-oxime-2TMS	12.047
	15	Oxalic acid-2TMS	12.082	88	88	90	87	90	91
	16	2-Hydroxybutyric acid-2TMS	12.082
	17	Acetoacetic acid-meto-TMS	12.256
	18	2-Furoic acid-TMS	12.326
	19	Sarcosine-2TMS	12.5
	20	3-Hydroxypropionic acid-2TMS	12.64	83	84	84	84	69	84
	21	2-Aminoisobutyric acid-2TMS	12.779
	22	Pyruvic acid-oxime-2TMS	12.884
	23	Valproic acid-TMS	12.919
	24	4-Cresol-TMS	13.197
	25	3-Hydroxybutyric acid-2TMS	13.232
	26	3-Hydroxyisobutyric acid-2TMS	13.302
	27	2-Hydroxyisovaleric acid-2TMS	13.511
	28	2-Aminobutyric acid-2TMS	13.755
	29	3-Methyl-2-oxovaleric acid-meto-TMS(1)	14.034
	30	3-Aminopropanoic acid-2TMS	14.383	90	89	90	91	90	92
	31	3-Methyl-2-oxovaleric acid-meto-TMS(2)	14.731
	32	2-Methyl-3-hydroxybutyric acid-2TMS	14.731
	33	Malonic acid-2TMS	14.801
	34	Glyceraldehyde-meto-2TMS(1)	14.94	81	84	82	55	83	81
	35	Acetoacetic acid-2TMS(1)	15.01
	36	3-Aminoisobutyric acid-2TMS	15.045
	37	3-Hydroxyisovaleric acid-2TMS	15.079
	38	2-Keto-isovaleric acid-oxime-2TMS	15.149
	39	Methylmalonic acid-2TMS	15.219
	40	Valine-2TMS	15.358	98	98	98	98	98	99
	41	Glyceraldehyde-meto-2TMS(2)	15.393
	42	Dihydroxyacetone-2TMS	15.428
	43	Ethylhydracrylic acid-2TMS	15.776
	44	Urea-2TMS	15.95	78	80	81	80	80	80
	45	4-Hydroxybutyric acid-2TMS	15.985
	46	3-Hydroxyvaleric acid-2TMS	16.125
	47	2-Hydroxyisocaproic acid-2TMS	16.125
	48	Norvaline-2TMS	16.159
	49	Acetoacetic acid-2TMS(2)	16.368
	50	2-Hydroxy-3-methylvaleric acid-2TMS	16.403
	51	Benzoic acid-TMS	16.438	59	58	60	58	59	59
	52	Dihydroxyacetone-meto-2TMS	16.577
	53	Acetoacetic acid-oxime-2TMS	16.786
	54	Octanoic acid-TMS	16.821
	55	2-Keto-isovaleric acid-2TMS	16.856
	56	2-Aminoethanol-3TMS	17.204
	57	Cyclohexanediol-2TMS	17.274
	58	2-Methyl-3-hydroxyvaleric acid-2TMS	17.309
	59	2-Propylhydroxyglutaric acid-oxime-2TMS	17.309
	60	Leucine-2TMS	17.344	90	83	81	85	78	85
	61	Glycerol-3TMS	17.378	64	64	64	63	64	64
	62	Acetylglycine-TMS	17.413
	63	Phosphoric acid-3TMS	17.413	98	98	98	97	98	97
	64	Ethylmalonic acid-2TMS	17.553
	65	2-Ketoisocaproic acid-oxime-2TMS	17.831
	66	allo-Isoleucine-2TMS	18.145
	67	Isoleucine-2TMS	18.145	94	91	97	94	82	90
	68	Phenylacetic acid-TMS	18.212
	69	4-Aminobutyric acid-2TMS	18.212
	70	Proline-2TMS	18.347
	71	Maleic acid-2TMS	18.347
	72	2-Octenoic acid-TMS	18.583
	73	Succinic acid-2TMS	18.583	90	77	89	75	90	82
	74	Glycine-3TMS	18.684	69	69	69	72	68	69
	75	Catechol-2TMS	19.055
	76	Methylsuccinic acid-TMS	19.055
	77	Glyceric acid-3TMS	19.459	81	91	88	91	92	88
	78	Fumaric acid-2TMS	19.661	66	67	65	65	68	65
	79	Uracil-2TMS	19.695
	80	Citraconic acid-2TMS	19.998
	81	Nonanoic acid-TMS	20.099	87	89	91	92	92	92
	82	Propionylglycine-TMS	20.133
	83	Serine-3TMS	20.403	95	95	94	94	94	96
	84	Acetylglycine-2TMS	20.538
	85	Mevalonic lactone-TMS	20.773
	86	Isobutyrylglycine-TMS	21.245
	87	2-Propyl-3-hydroxy-pentanoic acid-2TMS	21.279
	88	Threonine-3TMS	21.38	97	96	96	96	96	96
	89	Mesaconic acid-2TMS	21.481
	90	5-Aminovaleric acid-2TMS	21.515
	91	Glutaric acid-2TMS	21.611
	92	Thymine-2TMS	21.804
	93	3-Methylglutaconic acid-2TMS	22.061
	94	3-Methylglutaric acid-2TMS	22.35
	95	Propionylglycine-2TMS	22.414
	96	Isobutyrylglycine-2TMS	22.478
	97	3-Aminopropanoic acid-3TMS	22.671	96	95	94	95	95	95
	98	2-Deoxytetronic acid-3TMS	22.767
	99	3-Methylglutaconic acid(E)-2TMS	22.928
	100	Glutaconic acid-2TMS	23.025
	101	Succinylacetone-ox-origin fragment	23.217
	102	Decanoic acid-TMS	23.346
	103	Homoserine-3TMS	23.378
	104	Oxalacetic acid-meto-2TMS	23.699
	105	3-Aminoisobutyric acid-3TMS	23.795	45	85	45	45	46	76
	106	Erythrulose-meto-3TMS(1)	24.052
	107	3-Methylglutaconic acid(Z)-2TMS	24.213
	108	2-Propyl-5-hydroxy-pentanoic acid-2TMS	24.213
	109	Citramalic acid-3TMS	24.245
	110	Niacinamide-TMS	24.277
	111	Mandelic acid-2TMS	24.277
	112	Isovalerylglycine-TMS	24.309
	113	Erythrulose-meto-3TMS(2)	24.374
	114	Anthranilic acid-TMS	24.566
	115	Malic acid-3TMS	24.599	97	96	96	97	96	97
	116	Adipic acid-2TMS	24.941
	117	Threitol-4TMS	25.093
	118	N-Acetylserine-2TMS	25.124
	119	Phenyllactic acid-2TMS	25.246
	120	p-Nitrophenol-TMS	25.277
	121	Isovalerylglycine-2TMS	25.277
	122	3-Aminoglutaric acid-2TMS	25.338
	123	meso-Erythritol-4TMS	25.368
	124	2-Hexenedioic acid-2TMS	25.399
	125	N-Acetylserine-3TMS	25.521
	126	Aspartic acid-3TMS	25.613	88	81	85	84	86	87
	127	Methionine-2TMS	25.643	57	64	63	64	61	66
	128	Cytosine-2TMS	25.765
	129	5-Oxoproline-2TMS	25.765	92	92	92	92	91	91
	130	Thiodiglycolic acid-2TMS	25.857
	131	4-Hydroxyproline-3TMS	25.887
	132	3-Methyladipic acid-2TMS	25.918
	133	Acetylsalicylic acid-TMS	25.949
	134	4-Aminobutyric acid-3TMS	25.979	97	96	95	98	97	97
	135	7-Hydroxoctanoic acid-2TMS	26.284
	136	2-Propyl-glutaric acid-2TMS	26.284
	137	Cinnamic acid-TMS	26.315
	138	5-Hydroxy-2-furoic acid-2TMS	26.437
	139	Pyrogallol-3TMS	26.529
	140	Oxalacetic acid-3TMS	26.56
	141	3-Methylcrotonoylglycine-TMS	26.682
	142	Tiglylglycine-2TMS	26.682
	143	Cysteine-3TMS	26.804	76	73	75	72	72	87
	144	Tiglylglycine-TMS	26.895
	145	3-Hydroxybenzoic acid-2TMS	26.926
	146	Creatinine-3TMS	26.987
	147	Threonic acid-4TMS	26.987
	148	3-Methylcrotonoylglycine-2TMS	27.109
	149	2-Hydroxyphenylacetic acid-2TMS	27.14
	150	2-Ketoglutaric acid-meto-2TMS	27.201	93	94	93	93	95	90
	151	2-Hydroxyglutaric acid-3TMS	27.262
	152	O-Phosphoethanolamine-3TMS	27.384
	153	2-Isopropylmalic acid-3TMS	27.567
	154	Tropic acid-2TMS	27.781
	155	Pimelic acid-2TMS	27.926
	156	Phosphoenolpyruvic acid-3TMS	28.1
	157	2-Ketoglutaric acid-3TMS	28.129
	158	3-Hydroxy-3-methylglutaric acid-3TMS	28.158
	159	3-Hydroxyphenylacetic acid-2TMS	28.274
	160	Hypotaurine-3TMS	28.274
	161	3-Aminoglutaric acid-3TMS	28.39
	162	Anthranilic acid-2TMS	28.448
	163	Ornithine-3TMS	28.477
	164	Lyxose-4TMS(1)	28.477
	165	Cadaverine-3TMS	28.593
	166	Glutamic acid-3TMS	28.593	93	93	92	92	92	92
	167	Arabinose-4TMS(1)	28.767
	168	4-Hydroxybenzoic acid-2TMS	28.825	88	87	87	84	88	89
	169	2-Ketoglutaric acid-oxime-3TMS(1)	28.854
	170	5-Aminovaleric acid-3TMS	28.941
	171	Phenylalanine-2TMS	28.999	98	98	97	97	98	97
	172	Asparagine-4TMS	29.115
	173	Rhamnose-4TMS(1)	29.115
	174	4-Hydroxyphenylacetic acid-2TMS	29.144
	175	Lauric acid-TMS	29.317	81	81	80	78	78	80
	176	Tartaric acid-4TMS	29.346
	177	Hexanoylglycine-2TMS	29.375
	178	2-Ketoglutaric acid-oxime-3TMS(2)	29.375
	179	Ribose-4TMS(1)	29.433
	180	N-Acetylaspartic acid-2TMS	29.665
	181	Ribose-4TMS(2)	29.694
	182	Arabinose-4TMS(2)	29.723
	183	Glutaconic acid-3TMS(1)	29.81
	184	Lyxose-meto-4TMS(1)	29.839
	185	Ribose-4TMS(3)	29.897
	186	Threo-b-hydroxyaspartic acid-4TMS	29.926
	187	Lyxose-4TMS(2)	29.955
	188	Xylose-meto-4TMS	29.984
	189	Homocysteine-3TMS	30.013
	190	N-Acetylaspartic acid-3TMS	30.129
	191	Lyxose-meto-4TMS(2)	30.129
	192	Asparagine-3TMS	30.158	88	86	93	92	86	94
	193	2-Hydroxyadipic acid-3TMS	30.187
	194	Arabinose-meto-4TMS	30.187
	195	Octenedioic acid-2TMS	30.274
	196	Taurine-3TMS	30.361
	197	3-Hydroxyadipic acid-3TMS	30.419	74	86	85	81	89	83
	198	Ribose-4TMS(4)	30.419
	199	3-Sulfinoalanine-3TMS	30.477
	200	Fucose-4TMS(1)	30.535
	201	Ribulose-meto-4TMS	30.593
	202	Ribose-meto-4TMS	30.622
	203	Xylulose-meto-4TMS	30.622
	204	Ribonolactone-3TMS	30.651
	205	Suberic acid-2TMS	30.68
	206	Ribulose-4TMS	30.735
	207	Lysine-3TMS	31.148
	208	Rhamnose-4TMS(2)	31.204
	209	2-Ketoadipic acid-oxime-3TMS	31.341
	210	Glyceraldehyde 3-phosphate-meto-3TMS(1)	31.341
	211	1,6-Anhydroglucose-3TMS	31.369	70	66	66	71	69	74
	212	2-Aminoadipic acid-3TMS	31.397
	213	Xylose-4TMS(1)	31.562
	214	Xylitol-5TMS	31.562
	215	Glyceraldehyde 3-phosphate-meto-3TMS(2)	31.617
	216	Tricarballylic acid-3TMS	31.7
	217	Fucose-4TMS(2)	31.727
	218	Glycerol 2-phosphate-4TMS	31.865
	219	Rhamnose-meto-4TMS(1)	31.865
	220	Arabitol-5TMS	31.892
	221	2-Deoxy-glucose-4TMS(1)	31.92
	222	Cysteic acid-3TMS	32.03
	223	Glutamine-4TMS	32.03
	224	Ribitol-5TMS	32.058
	225	Rhamnose-meto-4TMS(2)	32.141
	226	Glutaconic acid-3TMS(2)	32.168
	227	Aconitic acid-3TMS	32.168
	228	Fucose-meto-4TMS(1)	32.168
	229	Orotic acid-3TMS	32.278
	230	Putrescine-4TMS	32.306	71	71	70	72	70	67
	231	Dihydroxyacetone phosphate-meto-3TMS(1)	32.334
	232	Fucose-meto-4TMS(2)	32.554
	233	Mannose-5TMS(1)	32.636
	234	Dihydroxyacetone phosphate-meto-3TMS(2)	32.664
	235	3-Methoxy-4-hydroxybenzoic acid-2TMS	32.747
	236	Glycerol 3-phosphate-4TMS	32.83
	237	Homovanillic acid-2TMS	32.94
	238	Xylose-4TMS(2)	32.995
	239	Glutamine-3TMS	33.022	97	97	96	96	96	96
	240	Azelaic acid-2TMS	33.408	75	86	80	86	80	95
	241	2-Phosphoglyceric acid -4TMS	33.408
	242	O-Phosphoethanolamine-4TMS	33.488
	243	2-Deoxy-glucose-meto-4TMS	33.803
	244	2-Deoxy-glucose-4TMS(2)	33.855
	245	Hippuric acid-2TMS	33.934
	246	Shikimic acid-4TMS	33.934
	247	2-Aminopimelic acid-3TMS	33.96
	248	Hypoxanthine-2TMS	34.012
	249	Galactose-5TMS(1)	34.065
	250	3-Phosphoglyceric acid-4TMS	34.091	89	87	93	90	91	94
	251	Fructose-5TMS(1)	34.248
	252	Glycyl-Glycine-4TMS	34.327
	253	Arginine-3TMS	34.379	71	70	72	70	68	88
	254	Ornithine-4TMS	34.379
	255	Psicose-5TMS(2)	34.405
	256	Citric acid-4TMS	34.458	93	92	92	92	93	93
	257	Isocitric acid-4TMS	34.458
	258	Fructose-5TMS(2)	34.458
	259	Dopamine-3TMS	34.51
	260	Glucuronic acid lactone-3TMS(1)	34.51
	261	Psicose-5TMS(1)	34.51
	262	Tagatose-5TMS(1)	34.589
	263	Hippuric acid-TMS	34.72
	264	Myristic acid-TMS	34.746	75	75	88	70	75	91
	265	Homogentisic acid-3TMS	34.746
	266	Fructose-5TMS(3)	34.798
	267	Tagatose-5TMS(2)	34.824
	268	Glucuronic acid lactone-3TMS(2)	34.851
	269	O-Phospho-Serine-4TMS	34.903
	270	Coniferyl aldehyde-TMS	34.982
	271	Methylcitric acid-4TMS(1)	35.06
	272	3-(3-Hydroxyphenyl)-3-hydroxypropionic acid-3TMS	35.113
	273	Caffeine	35.191
	274	Hydroxylysine (2 isomers)	35.218
	275	Galactose-5TMS(2)	35.218
	276	Methylcitric acid-4TMS(2)	35.296
	277	Mannose-5TMS(2)	35.322
	278	Allose-5TMS	35.375
	279	Psicose-5TMS(3)	35.401
	280	1,5-Anhydro-glucitol-4TMS	35.427
	281	Tagatose-meto-5TMS(1)	35.506
	282	Psicose-meto-5TMS(1)	35.689
	283	Adenine-2TMS	35.715	91	92	92	92	93	93
	284	Histamine-3TMS	35.82
	285	N-Acetyl-Lysine-2TMS	35.899
	286	Vanilmandelic acid-3TMS	35.899
	287	Sorbose-5TMS	35.925
	288	Sebacic acid-2TMS	35.951
	289	Tagatose-5TMS(3)	35.977
	290	Psicose-meto-5TMS(2)	36.004
	291	Tagatose-meto-5TMS(2)	36.004
	292	Sorbose-meto-5TMS(1)	36.131
	293	Fructose-meto-5TMS(1)	36.156	86	88	85	89	90	86
	294	Decadienedioic acid-2TMS	36.181
	295	Galactosamine-5TMS(1)	36.206
	296	Sorbose-meto-5TMS(2)	36.256
	297	5-Dehydroquinic acid-meto-4TMS	36.281
	298	Allose-meto-5TMS(1)	36.306
	299	Fructose-meto-5TMS(2)	36.356	72	74	71	73	78	57
	300	Tagatose-5TMS(4)	36.406
	301	4-Hydroxyphenyllactic acid-3TMS	36.506
	302	Mannose-meto-5TMS(1)	36.506
	303	Tagatose-5TMS(5)	36.531
	304	Glucose-5TMS(1)	36.606
	305	Psicose-5TMS(4)	36.631
	306	Galactose-meto-5TMS(1)	36.681
	307	Erythrose 4-phosphate-meto-4TMS(1)	36.755
	308	Glucose-meto-5TMS(1)	36.806	83	80	65	80	80	74
	309	Erythrose 4-phosphate-meto-4TMS(2)	36.931
	310	Theophylline-TMS	36.956
	311	Allose-meto-5TMS(2)	36.98
	312	Mannose-meto-5TMS(2)	36.98
	313	Lysine-4TMS	37.03	71	76	79	77	76	86
	314	Histidine-3TMS	37.08
	315	3,4-Dihydroxymandelic acid-4TMS	37.105
	316	5-Dehydroquinic acid-5TMS	37.205
	317	Glucosamine-5TMS(1)	37.205
	318	Glucono-1,4-lactone-4TMS	37.255
	319	Galactose-meto-5TMS(2)	37.255
	320	Coniferyl alcohol-2TMS	37.305
	321	Glucose-meto-5TMS(2)	37.33
	322	Coniferyl aldehyde-meto-TMS(1)	37.43
	323	Tyrosine-3TMS	37.505	69	69	85	70	67	85
	324	1-Hexadecanol-TMS	37.555
	325	Coniferyl aldehyde-meto-TMS(2)	37.605
	326	Mannitol-6TMS	37.705
	327	Glucuronic acid-meto-5TMS(1)	37.88
	328	Ascorbic acid-4TMS	37.93	92	92	92	91	91	92
	329	Glucosamine-5TMS(2)	37.955
	330	Sorbitol-6TMS	37.955
	331	Galactitol-6TMS	38.005
	332	Galacturonic acid-meto-5TMS(1)	38.055
	333	Tryptamine-2TMS	38.105
	334	ParaXanthine-TMS	38.13
	335	Indol-3-acetic acid-2TMS	38.155
	336	Galacturonic acid-5TMS(1)	38.205
	337	Galactosamine-5TMS(2)	38.33
	338	Glucuronic acid-meto-5TMS(2)	38.33
	339	Glucuronic acid-5TMS(1)	38.455
	340	N-Acetyl-Ornithine-4TMS	38.48
	341	Galacturonic acid-meto-5TMS(2)	38.555
	342	Glucose-5TMS(2)	38.602
	343	Pantothenic acid-3TMS	38.889
	344	S-Benzyl-Cysteine-4TMS	38.913
	345	Inositol-6TMS(1)	39.033
	346	Palmitoleic acid-TMS	39.224
	347	Xanthine-3TMS	39.511
	348	Gluconic acid-6TMS	39.607
	349	Glucuronic acid-5TMS(2)	39.63
	350	Palmitic acid-TMS	39.654	97	97	97	98	97	97
	351	2-Hydroxysebacic acid -3TMS	39.965
	352	Glucaric acid-6TMS	39.965
	353	Galacturonic acid-5TMS(2)	39.989
	354	3-Hydroxysebacic acid -3TMS	40.324
	355	2-Hydroxyhippuric acid-2TMS	40.611
	356	Kynurenic acid-2TMS	40.682
	357	Dodecanedioic acid-2TMS	40.754
	358	Naproxen-TMS	41.037
	359	Dopamine-4TMS	41.037
	360	Citrulline-3TMS	41.22
	361	N-Acetylmannosamine-meto-4TMS	41.265
	362	N-Acetyltyrosine-3TMS	41.38
	363	Dopa-4TMS	41.471
	364	Uric acid-4TMS	41.562
	365	Inositol-6TMS(2)	41.677	96	95	96	95	95	97
	366	Ribulose 5-phosphate-meto-5TMS(1)	41.791
	367	Ribose 5-phosphate-meto-5TMS(1)	41.905
	368	Guanine-3TMS	41.974
	369	Margaric acid-TMS	41.996
	370	Kynurenine-2TMS	42.042
	371	Ribose 5-phosphate-meto-5TMS(2)	42.042
	372	Ribulose 5-phosphate-meto-5TMS(2)	42.134
	373	Octadecanol-TMS	42.225	93	94	96	92	95	96
	374	3,6-Epoxydodecanedioic acid-2TMS	42.568
	375	7-Methylguanine-2TMS	43.383
	376	Indolelactic acid-3TMS	43.405
	377	Kynurenine-3TMS	43.58
	378	Linoleic acid-TMS	43.624
	379	Oleic acid-TMS	43.712	89	93	94	85	87	95
	380	2,3-Bisphosphoglyceric acid-5TMS	43.777
	381	Elaidic acid-TMS	43.821
	382	Cystathionine-4TMS	43.953
	383	Cystamine-nTMS	44.04
	384	Stearic acid-TMS	44.193	97	98	97	97	98	98
	385	Tryptophan-3TMS	44.346	80	77	80	82	79	81
	386	Tryptamine-3TMS	44.5
	387	3-Hydroxydodecanedioic acid-3TMS	44.587
	388	Spermidine-5TMS	45.091
	389	Cystine-4TMS	45.882
	390	Fructose 1-phosphate-meto-6TMS(1)	46.281
	391	Fructose 1-phosphate-meto-6TMS(2)	46.386
	392	Fructose 6-phosphate-meto-6TMS	46.554
	393	Glucose 6-phosphate-meto-6TMS(1)	46.849
	394	3-Hydroxy-kynurenine-3TMS	46.996
	395	Arachidonic acid-TMS	47.122
	396	Eicosapentaenoic acid-TMS	47.29
	397	Glucose 6-phosphate-meto-6TMS(2)	47.311
	398	p-Aminohippuric acid-2TMS	48.653
	399	5-Methoxytryptamine-2TMS	48.834
	400	2'-Deoxyuridine-3TMS	48.834
	401	5-Hydroxy-tryptophan-4TMS	48.855
	402	Uridine-4TMS	49.097
	403	Chloramphenicol-2TMS	49.697
	404	Thymidine-3TMS	49.716
	405	Homocystine-4TMS	50.63
	406	Inosine-4TMS	51.578
	407	Sedoheptulose 7-phosphate-meto-7TMS	51.785
	408	Adenosine-4TMS	52.797
	409	Sucrose-8TMS	53.449	93	93	94	94	94	93
	410	Xanthosine-5TMS	53.611
	411	Cytidine-4TMS	53.863
	412	Lactose-meto-8TMS(1)	54.439
	413	Lactose-meto-8TMS(2)	54.782
	414	Monostearin-2TMS	54.98	87	84	87	82	90	90
	415	Guanosine-5TMS	55.3
	416	Trehalose-8TMS	55.37
	417	Maltose-meto-8TMS(1)	55.457
	418	5'-Methylthioadenosine-3TMS	55.773
	419	Lactitol-9TMS	55.947
	420	Maltose-meto-8TMS(2)	55.965
	421	Uridine monophosphate-5TMS	56.823
	422	Maltitol-9TMS	57.298
	423	Isomaltose-meto-8TMS(1)	57.703
	424	Isomaltose-meto-8TMS(2)	58.311
	425	Inosine monophosphate-5TMS	59.233
	426	Cholecalciferol-TMS	59.507
	427	Adenosine monophosphate-5TMS	60.567
	428	Cholesterol-TMS	62.738

## Sheet: TargetDBsearch_PCA
	Factor
		Std Dev	Proportion	Cumulation
	Factor1	2009.31	52.939	52.939
	Factor2	1383.26	25.09	78.029
	Factor3	1089.31	15.559	93.588
	Factor4	641.754	5.4	98.988
	Factor5	277.791	1.012	100
	Scores
		Factor1	Factor2	Factor3	Factor4	Factor5
	X軸
	Y軸
	01	-284.013	728.178	1432.83	-669.839	-284.645
	02	-382.461	-736.552	1308.49	463.835	381.051
	03	1555.11	1266.68	-299.843	949.08	-189.685
	04	-1094.74	1640	-1048.5	-467.327	278.818
	05	-2753.66	-1457.79	-761.147	207.269	-212.527
	06	2959.76	-1440.52	-631.838	-483.017	26.9881
	Loading
		Factor1	Factor2	Factor3	Factor4	Factor5
	Pyruvic acid-meto-TMS	-4.97821	-24.2487	-9.26626	22.149	-7.78545	1
	Lactic acid-2TMS	163.989	-41.3831	-43.064	-117.706	-55.7892	2
	Caproic acid-TMS	0.109025	-32.1446	-93.4734	-39.1082	-9.31583	3
	Glycolic acid-2TMS	8.26344	-9.22671	-7.51628	-20.9352	-13.8434	4
	Alanine-2TMS	237.958	24.93	-330.906	-135.389	42.5545	5
	Oxalic acid-2TMS	-636.172	254.639	174.909	-118.887	122.203	6
	3-Hydroxypropionic acid-2TMS	32.5173	-4.14091	-14.1516	-5.45778	9.65889	7
	3-Aminopropanoic acid-2TMS	20.4303	-13.4072	-37.8283	-37.2052	10.3552	8
	Glyceraldehyde-meto-2TMS(1)	-18.1256	-7.71634	-17.5957	13.6492	8.93321	9
	Valine-2TMS	-9.07997	241.37	-88.5222	55.771	-12.1248	10
	Urea-2TMS	-1.26266	8.21709	-26.685	18.8099	-10.0418	11
	Benzoic acid-TMS	30.7875	21.8928	-24.6819	1.40178	-65.2758	12
	Leucine-2TMS	71.6463	359.135	-256.249	-35.5957	39.9521	13
	Glycerol-3TMS	-45.2326	45.4374	-116.011	-23.3678	-14.9017	14
	Phosphoric acid-3TMS	-308.858	320.389	-385.792	-37.259	-27.088	15
	Isoleucine-2TMS	80.0762	644.303	-186.217	178.42	-45.1512	16
	Succinic acid-2TMS	-19.9128	-41.7659	-37.5543	4.90556	5.75757	17
	Glycine-3TMS	-29.9545	126.759	-52.7385	20.3505	20.3094	18
	Glyceric acid-3TMS	-276.038	-177.823	13.8888	159.409	36.6329	19
	Fumaric acid-2TMS	-107.395	-91.018	13.8281	59.2178	15.1535	20
	Nonanoic acid-TMS	32.171	-60.0798	-128.405	-18.972	16.454	21
	Serine-3TMS	368.21	-134.136	-356.793	-164.964	44.5458	22
	Threonine-3TMS	-23.0265	135.999	-134.877	8.40876	45.501	23
	3-Aminopropanoic acid-3TMS	-54.1542	21.98	-43.6974	37.1163	17.8697	24
	3-Aminoisobutyric acid-3TMS	6.5384	-16.8234	11.9435	-13.2914	-22.148	25
	Malic acid-3TMS	-456.26	-393.773	-2.35884	238.296	40.1946	26
	Aspartic acid-3TMS	476.283	-503.312	-516.146	87.8238	-5.37688	27
	Methionine-2TMS	50.2364	60.0661	-80.8312	32.0636	2.68601	28
	5-Oxoproline-2TMS	-63.7373	158.033	-172.965	58.2854	42.1954	29
	4-Aminobutyric acid-3TMS	-59.5871	67.8472	-98.6069	-227.849	35.734	30
	Cysteine-3TMS	46.211	7.2929	-61.2721	24.5559	-5.17899	31
	2-Ketoglutaric acid-meto-2TMS	-78.898	-47.3369	-3.1334	49.0036	-9.58379	32
	Glutamic acid-3TMS	-281.973	119.891	-283.77	181.847	87.735	33
	4-Hydroxybenzoic acid-2TMS	17.9499	-35.9104	-51.4168	5.47819	-2.21381	34
	Phenylalanine-2TMS	152.233	265.996	-136.063	201.805	-43.3431	35
	Lauric acid-TMS	27.0978	20.8154	37.7109	11.9572	-20.6468	36
	Asparagine-3TMS	32.7193	19.8149	-37.3649	23.4063	-8.84365	37
	3-Hydroxyadipic acid-3TMS	3.25724	-7.35629	-4.20191	29.0169	-12.1785	38
	1,6-Anhydroglucose-3TMS	-149.38	45.8452	3.92396	-82.4052	-10.8014	39
	Putrescine-4TMS	-165.879	104.467	2.23816	-3.09829	70.5864	40
	Glutamine-3TMS	209.565	-9.07794	-113.466	40.0107	-22.6088	41
	Azelaic acid-2TMS	73.9949	-60.5862	-47.805	-48.2924	21.631	42
	3-Phosphoglyceric acid-4TMS	13.7864	29.2275	-53.6424	28.1944	22.5679	43
	Arginine-3TMS	53.2005	35.5895	-37.9463	19.1473	-7.91627	44
	Citric acid-4TMS	0.595377	-47.5498	-63.9613	23.6391	12.0944	45
	Myristic acid-TMS	89.9913	-56.7055	-22.9208	-7.72663	-0.525431	46
	Adenine-2TMS	21.8333	-58.9637	-104.661	10.0478	15.3043	47
	Fructose-meto-5TMS(1)	-91.2802	-38.4081	-29.8838	13.2288	-7.31483	48
	Fructose-meto-5TMS(2)	-102.628	-34.9828	-41.1736	1.73249	-7.14534	49
	Glucose-meto-5TMS(1)	-96.1408	-37.8448	-37.0151	12.0977	-7.39433	50
	Lysine-4TMS	26.0392	45.4276	-62.6694	9.26859	9.56663	51
	Tyrosine-3TMS	29.4038	88.0329	-54.043	-1.31043	15.5626	52
	Ascorbic acid-4TMS	-490.821	371.251	-31.3249	-156.474	-34.3701	53
	Palmitic acid-TMS	225.472	-289.893	-9.00553	-72.7241	57.2139	54
	Inositol-6TMS(2)	-1024.05	-177.23	-79.9872	40.3416	6.00013	55
	Octadecanol-TMS	26.9476	-27.6515	13.0361	70.7437	21.7229	56
	Oleic acid-TMS	110.697	-61.4188	-39.6479	-42.9711	12.9147	57
	Stearic acid-TMS	176.928	-253.595	-25.8182	-24.4693	36.0115	58
	Tryptophan-3TMS	13.4096	97.9037	-50.0123	-25.5787	8.20802	59
	Sucrose-8TMS	-1060.3	-363.761	-337.958	-111.334	-97.7384	60
	Monostearin-2TMS	9.95336	-33.123	-10.1098	-17.0215	-42.5168	61

## Sheet: Alignment_Name
		Intensity		←ドロップダウンリストより表示切替が可能です。 Name:ピーク名 Intensity:強度値 CorrectionValue:重量及び内部標準による補正面積値 Log10:CorrectionValueの常用対数変換値
		Peak Name
	Align No.	ave. Retention Time	ave. Retention Index	Annotation	Score	delta RI	01	02	03	04	05	06
	No.0001	7.05167	967				01_C1	02_C1				06_C1
	No.0002	7.14	971									06_C2
	No.0003	7.18083	972				01_C2	02_C2	03_C1	04_C1	05_C1	06_C3
	No.0004	7.32	977						03_C2
	No.0005	7.36583	979				01_C3	02_C3	03_C3	04_C2	05_C2	06_C4
	No.0006	7.50583	984.167				01_C4	02_C4	03_C4	04_C3	05_C3	06_C5
	No.0007	7.59417	987.5				01_C5	02_C5	03_C5	04_C4	05_C4	06_C6
	No.0008	7.69083	991				01_C6	02_C6	03_C6	04_C5	05_C5	06_C7
	No.0009	7.84167	997	Boric acid-3TMS ; boric acid	920	5	01_C7	02_C7	03_C7	04_C6	05_C6	06_C8
	No.0010	7.95833	1001.17				01_C8	02_C8	03_C8	04_C7	05_C7	06_C9
	No.0011	8.04667	1004				01_C9				05_C8	06_C10
	No.0012	8.09667	1005.17				01_C10	02_C9	03_C9	04_C8	05_C9	06_C11
	No.0013	8.19083	1008.17				01_C11	02_C10	03_C10	04_C9	05_C10	06_C12
	No.0014	8.245	1010									06_C13
	No.0015	8.2475	1010				01_C12	02_C11
	No.0016	8.25	1010								05_C11
	No.0017	8.26	1010							04_C10
	No.0018	8.29	1011						03_C11
	No.0019	8.41417	1015.17				01_C13	02_C12	03_C12	04_C11	05_C12	06_C14
	No.0020	8.49417	1017.5				01_C14	02_C13	03_C13	04_C12	05_C13	06_C15
	No.0021	8.54	1019				01_C15
	No.0022	8.6275	1022					02_C14			05_C14
	No.0023	8.69	1024					02_C15			05_C15
	No.0024	8.695	1024				01_C16			04_C13		06_C16
	No.0025	8.71	1024						03_C14
	No.0026	8.75667	1026					02_C16	03_C15		05_C16
	No.0027	8.855	1028.5						03_C16	04_C14
	No.0028	8.94	1031						03_C17
	No.0029	8.966	1032				01_C17	02_C17		04_C15	05_C17	06_C17
	No.0030	9.02	1033.83				01_C18	02_C18	03_C18	04_C16	05_C18	06_C18
	No.0031	9.11	1036.33				01_C19	02_C19	03_C19	04_C17	05_C19	06_C19
	No.0032	9.2525	1040.83				01_C20	02_C20	03_C20	04_C18	05_C20	06_C20
	No.0033	9.39333	1045.17				01_C21	02_C21	03_C21	04_C19	05_C21	06_C21
	No.0034	9.555	1050				01_C22	02_C22		04_C20	05_C22	06_C22
	No.0035	9.63833	1052.67				01_C23	02_C23	03_C22	04_C21	05_C23	06_C23
	No.0036	9.69333	1054				01_C24	02_C24			05_C24
	No.0037	9.78167	1057.17				01_C25	02_C25	03_C23	04_C22	05_C25	06_C24
	No.0038	9.84333	1059				01_C26	02_C26	03_C24	04_C23	05_C26	06_C25
	No.0039	9.92083	1061.17	Lactic acid-2TMS ; (2S)-2-hydroxypropanoic acid	991	0.166667	01_C27	02_C27	03_C25	04_C24	05_C27	06_C26
	No.0040	10.035	1065				01_C28		03_C26
	No.0041	10.09	1066.67				01_C29	02_C28	03_C27	04_C25	05_C28	06_C27
	No.0042	10.1825	1069.5						03_C28	04_C26
	No.0043	10.2392	1071.17				01_C30	02_C29	03_C29	04_C27	05_C29	06_C28
	No.0044	10.34	1074.17				01_C31	02_C30	03_C30	04_C28	05_C30	06_C29
	No.0045	10.447	1077.4				01_C32		03_C31	04_C29	05_C31	06_C30
	No.0046	10.455	1078					02_C31
	No.0047	10.49	1079								05_C32
	No.0048	10.54	1080				01_C33
	No.0049	10.635	1083					02_C32
	No.0050	10.7017	1085.17				01_C34	02_C33	03_C32	04_C30	05_C33	06_C31
	No.0051	10.777	1087.8					02_C34	03_C33	04_C31	05_C34	06_C32
	No.0052	10.78	1088				01_C35
	No.0053	10.825	1089				01_C36	02_C35
	No.0054	10.8417	1089.67						03_C34	04_C32	05_C35
	No.0055	10.895	1091									06_C33
	No.0056	10.905	1092					02_C36
	No.0057	10.9067	1091.67						03_C35	04_C33	05_C36
	No.0058	10.91	1092				01_C37
	No.0059	10.99	1094					02_C37
	No.0060	10.992	1094.2				01_C38		03_C36	04_C34	05_C37	06_C34
	No.0061	11.1392	1098.83				01_C39	02_C38	03_C37	04_C35	05_C38	06_C35
	No.0062	11.3375	1105					02_C39				06_C36
	No.0063	11.4192	1107				01_C40	02_C40	03_C38	04_C36	05_C39	06_C37
	No.0064	11.5525	1111				01_C41		03_C39
	No.0065	11.5783	1111.67				01_C42	02_C41	03_C40	04_C37	05_C40	06_C38
	No.0066	11.6	1112									06_C39
	No.0067	11.7083	1115.17				01_C43	02_C42	03_C41	04_C38	05_C41	06_C40
	No.0068	11.845	1119								05_C42
	No.0069	11.85	1119.01								05_C43
	No.0070	11.855	1119									06_C41
	No.0071	11.8617	1119.67				01_C44	02_C43	03_C42
	No.0072	11.91	1121							04_C39
	No.0073	11.9833	1123				01_C45	02_C44	03_C43	04_C40	05_C44	06_C42
	No.0074	12.065	1125.8				01_C46	02_C45		04_C41	05_C45	06_C43
	No.0075	12.08	1126						03_C44
	No.0076	12.2158	1130	Oxalic acid-2TMS ; oxalic acid	974	1	01_C47	02_C46	03_C45	04_C42	05_C46	06_C44
	No.0077	12.28	1131.67				01_C48	02_C47	03_C46	04_C43	05_C47	06_C45
	No.0078	12.41	1135								05_C48
	No.0079	12.457	1136.8				01_C49	02_C48	03_C47	04_C44		06_C46
	No.0080	12.6842	1143.17				01_C50	02_C49	03_C48	04_C45	05_C49	06_C47
	No.0081	12.795	1146				01_C51
	No.0082	12.8	1147						03_C49
	No.0083	12.8083	1147						03_C50		05_C50	06_C48
	No.0084	12.815	1147					02_C50
	No.0085	12.815	1147							04_C46
	No.0086	12.9092	1149.67				01_C52	02_C51	03_C51	04_C47	05_C51	06_C49
	No.0087	12.955	1151								05_C52
	No.0088	12.965	1151							04_C48
	No.0089	12.975	1152						03_C52
	No.0090	13.023	1153				01_C53	02_C52	03_C53		05_C53	06_C50
	No.0091	13.17	1157				01_C54	02_C53	03_C54	04_C49	05_C54	06_C51
	No.0092	13.31	1161							04_C50	05_C55
	No.0093	13.3125	1161				01_C55					06_C52
	No.0094	13.32	1161.5					02_C54	03_C55
	No.0095	13.3683	1163				01_C56				05_C56	06_C53
	No.0096	13.3917	1163.33					02_C55	03_C56	04_C51
	No.0097	13.4742	1166				01_C57	02_C56	03_C57	04_C52	05_C57	06_C54
	No.0098	13.6567	1171				01_C58	02_C57	03_C58	04_C53	05_C58	06_C55
	No.0099	13.73	1173							04_C54	05_C59
	No.0100	13.7425	1174					02_C58				06_C56
	No.0101	13.75	1174				01_C59
	No.0102	13.755	1174						03_C59
	No.0103	13.8317	1176.17				01_C60	02_C59	03_C60	04_C55	05_C60	06_C57
	No.0104	13.9358	1179				01_C61	02_C60	03_C61	04_C56	05_C61	06_C58
	No.0105	14.085	1183				01_C62
	No.0106	14.095	1183.6					02_C61	03_C62	04_C57	05_C62	06_C59
	No.0107	14.185	1186				01_C63	02_C62	03_C63	04_C58	05_C63	06_C60
	No.0108	14.27	1188.75				01_C64	02_C63	03_C64			06_C61
	No.0109	14.3883	1192	3-Aminopropanoic acid-2TMS ; 3-aminopropanoic acid	911	2	01_C65	02_C64	03_C65	04_C59	05_C64	06_C62
	No.0110	14.487	1195				01_C66	02_C65		04_C60	05_C65	06_C63
	No.0111	14.565	1197				01_C67	02_C66	03_C66	04_C61	05_C66	06_C64
	No.0112	14.6583	1200						03_C67	04_C62	05_C67
	No.0113	14.68	1201					02_C67
	No.0114	14.72	1202									06_C65
	No.0115	14.7725	1203.01								05_C69	06_C66
	No.0116	14.778	1203.4				01_C68	02_C68	03_C68	04_C63	05_C68
	No.0117	14.83	1205					02_C69
	No.0118	14.915	1207					02_C70		04_C64	05_C70
	No.0119	14.9183	1207				01_C69		03_C69			06_C67
	No.0120	15	1210						03_C70
	No.0121	15.01	1210								05_C71
	No.0122	15.01	1210									06_C68
	No.0123	15.015	1210					02_C71
	No.0124	15.015	1210							04_C65
	No.0125	15.02	1210				01_C70
	No.0126	15.0692	1212				01_C71	02_C72	03_C71	04_C66	05_C72	06_C69
	No.0127	15.2525	1217				01_C72	02_C73	03_C72	04_C67	05_C73	06_C70
	No.0128	15.4175	1221.83	Valine-2TMS ; (2S)-2-amino-3-methylbutanoic acid	998	0.166667	01_C73	02_C74	03_C73	04_C68	05_C74	06_C71
	No.0129	15.505	1224				01_C74
	No.0130	15.525	1225						03_C74
	No.0131	15.6117	1227				01_C75	02_C75	03_C75	04_C69	05_C75	06_C72
	No.0132	15.7067	1230				01_C76	02_C76	03_C76	04_C70	05_C76	06_C73
	No.0133	15.78	1232				01_C77		03_C77
	No.0134	15.91	1236.17				01_C78	02_C77	03_C78	04_C71	05_C77	06_C74
	No.0135	16.0683	1240.17				01_C79	02_C78	03_C79	04_C72	05_C78	06_C75
	No.0136	16.1308	1242				01_C80	02_C79	03_C80	04_C73	05_C79	06_C76
	No.0137	16.235	1245				01_C81	02_C80	03_C81	04_C74	05_C80	06_C77
	No.0138	16.355	1249									06_C78
	No.0139	16.38	1249				01_C82
	No.0140	16.4367	1251				01_C83	02_C81	03_C82	04_C75	05_C81	06_C79
	No.0141	16.58	1255					02_C82
	No.0142	16.6	1255.6				01_C84		03_C83	04_C76	05_C82	06_C80
	No.0143	16.615	1256					02_C83
	No.0144	16.7058	1259				01_C85	02_C84	03_C84	04_C77	05_C83	06_C81
	No.0145	16.8308	1262				01_C86	02_C85	03_C85	04_C78	05_C84	06_C82
	No.0146	16.97	1266				01_C87	02_C86	03_C86	04_C79	05_C85	06_C83
	No.0147	17.2083	1273				01_C88	02_C87	03_C87	04_C80	05_C86	06_C84
	No.0148	17.3637	1277.75	Leucine-2TMS ; (2S)-2-amino-4-methylpentanoic acid	936	0.25		02_C88			05_C87
	No.0149	17.4292	1279	Phosphoric acid-3TMS ; phosphoric acid	998	1	01_C89		03_C88	04_C81		06_C85
	No.0150	17.54	1282.5				01_C90	02_C89	03_C89	04_C82	05_C88	06_C86
	No.0151	17.5463	1283				01_C91					06_C87
	No.0152	17.7492	1289					02_C90	03_C90	04_C83	05_C89
	No.0153	17.8175	1291				01_C92	02_C91	03_C91	04_C84	05_C90	06_C88
	No.0154	17.82	1291				01_C93		03_C92
	No.0155	17.8275	1291								05_C91	06_C89
	No.0156	18	1296					02_C92		04_C85
	No.0157	18.017	1296.6					02_C93
	No.0158	18.105	1299				01_C94		03_C93	04_C86	05_C92	06_C90
	No.0159	18.16	1300.33	Isoleucine-2TMS ; (2S,3S)-2-amino-3-methylpentanoic acid	998	0.666667		02_C94			05_C93
	No.0160	18.315	1305				01_C95	02_C95	03_C94	04_C87	05_C94	06_C91
	No.0161	18.315	1305				01_C96
	No.0162	18.35	1306						03_C95
	No.0163	18.4175	1308					02_C96		04_C88	05_C95	06_C92
	No.0164	18.5642	1312				01_C97	02_C97	03_C96	04_C89	05_C96	06_C93
	No.0165	18.7175	1316.83				01_C98	02_C98	03_C97	04_C90	05_C97	06_C94
	No.0166	18.8233	1320				01_C99	02_C99	03_C98	04_C91	05_C98	06_C95
	No.0167	18.825	1320				01_C100			04_C92		06_C96
	No.0168	18.8992	1322					02_C100	03_C99		05_C99
	No.0169	18.9792	1325				01_C101	02_C101	03_C100	04_C93	05_C100	06_C97
	No.0170	19.0367	1326.33				01_C102	02_C102	03_C101	04_C94	05_C101	06_C98
	No.0171	19.1142	1328.83					02_C103		04_C95	05_C102
	No.0172	19.2	1331				01_C103	02_C104	03_C102	04_C96	05_C103	06_C99
	No.0173	19.225	1332									06_C100
	No.0174	19.295	1334						03_C103
	No.0175	19.304	1334								05_C104
	No.0176	19.415	1338	Glyceric acid-3TMS ; 2,3-dihydroxypropanoic acid	939	1	01_C104	02_C105	03_C104	04_C97		06_C101
	No.0177	19.5442	1341.83				01_C105	02_C106	03_C105	04_C98	05_C105	06_C102
	No.0178	19.6683	1345				01_C106	02_C107	03_C106	04_C99	05_C106	06_C103
	No.0179	19.8167	1349.5				01_C107	02_C108	03_C107	04_C100	05_C107	06_C104
	No.0180	19.915	1353				01_C108	02_C109	03_C108	04_C101	05_C108	06_C105
	No.0181	19.9333	1353							04_C102
	No.0182	19.945	1353					02_C110	03_C109		05_C109
	No.0183	20.0008	1355				01_C109
	No.0184	20.1542	1359.5	Nonanoic acid-TMS ; nonanoic acid	924	1.5	01_C110	02_C111	03_C110	04_C103	05_C110	06_C106
	No.0185	20.255	1362.83				01_C111	02_C112	03_C111	04_C104	05_C111	06_C107
	No.0186	20.4333	1368	Serine-3TMS ; (2S)-2-amino-3-hydroxypropanoic acid	988	1	01_C112	02_C113	03_C112	04_C105	05_C112	06_C108
	No.0187	20.5067	1370				01_C113	02_C114	03_C113	04_C106	05_C113	06_C109
	No.0188	20.5967	1373				01_C114	02_C115	03_C114	04_C107	05_C114	06_C110
	No.0189	20.69	1376				01_C115	02_C116	03_C115	04_C108	05_C115	06_C111
	No.0190	20.7817	1378					02_C117
	No.0191	20.9167	1382				01_C116	02_C118	03_C116	04_C109	05_C116	06_C112
	No.0192	21.0117	1385				01_C117	02_C119	03_C117	04_C110	05_C117	06_C113
	No.0193	21.1258	1388.17				01_C118				05_C118	06_C114
	No.0194	21.3925	1396	Threonine-3TMS ; (2S,3R)-2-amino-3-hydroxybutanoic acid	988	0	01_C119	02_C120	03_C118	04_C111	05_C119	06_C115
	No.0195	21.5208	1400.17				01_C120	02_C121	03_C119	04_C112	05_C120	06_C116
	No.0196	21.6675	1405				01_C121	02_C122	03_C120	04_C113	05_C121	06_C117
	No.0197	21.7583	1407.67				01_C122	02_C123	03_C121	04_C114	05_C122	06_C118
	No.0198	21.8617	1411				01_C123	02_C124	03_C122	04_C115	05_C123	06_C119
	No.0199	22.015	1415.5				01_C124	02_C125	03_C123	04_C116	05_C124	06_C120
	No.0200	22.0842	1417.83				01_C125				05_C125
	No.0201	22.2767	1423.83				01_C126	02_C126	03_C124	04_C117	05_C126	06_C121
	No.0202	22.355	1426				01_C127	02_C127	03_C125	04_C118	05_C127	06_C122
	No.0203	22.355	1426				01_C128		03_C126	04_C119		06_C123
	No.0204	22.415	1428								05_C128
	No.0205	22.4225	1428.25							04_C120
	No.0206	22.5392	1432				01_C129	02_C128	03_C127			06_C124
	No.0207	22.6783	1436	3-Aminopropanoic acid-3TMS ; 3-aminopropanoic acid	979	0	01_C130	02_C129	03_C128	04_C121	05_C129	06_C125
	No.0208	22.7683	1439				01_C131	02_C130	03_C129	04_C122	05_C130	06_C126
	No.0209	22.8958	1443				01_C132	02_C131	03_C130	04_C123	05_C131	06_C127
	No.0210	23.0508	1448				01_C133	02_C132	03_C131	04_C124	05_C132	06_C128
	No.0211	23.335	1457				01_C134	02_C133	03_C132	04_C125	05_C133	06_C129
	No.0212	23.41	1459				01_C135	02_C134	03_C133	04_C126	05_C134	06_C130
	No.0213	23.42	1459				01_C136
	No.0214	23.4283	1459.67					02_C135
	No.0215	23.456	1460.2						03_C134		05_C135	06_C131
	No.0216	23.5	1462					02_C136	03_C135	04_C127	05_C136	06_C132
	No.0217	23.5892	1464.83				01_C137
	No.0218	23.7	1468				01_C138	02_C137	03_C136	04_C128	05_C137	06_C133
	No.0219	23.72	1469				01_C139
	No.0220	23.7592	1470						03_C137
	No.0221	23.963	1476.2				01_C140	02_C138	03_C138	04_C129	05_C138	06_C134
	No.0222	23.98	1477				01_C141		03_C139	04_C130	05_C139	06_C135
	No.0223	24.1358	1481.5					02_C139
	No.0224	24.2458	1485.17				01_C142	02_C140	03_C140	04_C131	05_C140	06_C136
	No.0225	24.36	1489				01_C143	02_C141	03_C141	04_C132	05_C141	06_C137
	No.0226	24.5875	1495.67	Malic acid-3TMS ; 2-hydroxybutanedioic acid	994	0.333333					05_C142
	No.0227	24.7392	1500.17				01_C144	02_C142	03_C142	04_C133	05_C143	06_C138
	No.0228	24.8583	1504.33				01_C145	02_C143	03_C143	04_C134	05_C144	06_C139
	No.0229	24.9533	1507.17				01_C146			04_C135		06_C140
	No.0230	25.215	1516				01_C147	02_C144	03_C144	04_C136	05_C145	06_C141
	No.0231	25.365	1521				01_C148	02_C145	03_C145	04_C137	05_C146	06_C142
	No.0232	25.4225	1523									06_C143
	No.0233	25.6167	1529	Aspartic acid-3TMS ; (2S)-2-aminobutanedioic acid	982	0	01_C149	02_C146	03_C146	04_C138	05_C147	06_C144
	No.0234	25.73	1533	5-Oxoproline-2TMS ; 5-oxopyrrolidine-2-carboxylic acid	982	1	01_C150	02_C147	03_C147	04_C139	05_C148	06_C145
	No.0235	25.8817	1538				01_C151	02_C148	03_C148	04_C140	05_C149	06_C146
	No.0236	25.89	1538						03_C149	04_C141		06_C147
	No.0237	25.9917	1541.33	4-Aminobutyric acid-3TMS ; 4-aminobutanoic acid	987	0.333333	01_C152	02_C149			05_C150
	No.0238	26.08	1544				01_C153	02_C150	03_C150	04_C142	05_C151	06_C148
	No.0239	26.0833	1544				01_C154
	No.0240	26.085	1544					02_C151	03_C151		05_C152
	No.0241	26.125	1546							04_C143
	No.0242	26.2275	1549									06_C149
	No.0243	26.3542	1553				01_C155	02_C152	03_C152	04_C144	05_C153	06_C150
	No.0244	26.4133	1555				01_C156	02_C153	03_C153	04_C145	05_C154	06_C151
	No.0245	26.5175	1558.67					02_C154		04_C146	05_C155
	No.0246	26.785	1567				01_C157	02_C155	03_C154	04_C147	05_C156	06_C152
	No.0247	26.829	1569							04_C148
	No.0248	26.9175	1572				01_C158	02_C156	03_C155		05_C157	06_C153
	No.0249	27.0058	1574.67				01_C159	02_C157	03_C156	04_C149	05_C158	06_C154
	No.0250	27.1842	1580.17	2-Ketoglutaric acid-meto-2TMS ; 2-oxopentanedioic acid	905	0.833333	01_C160	02_C158	03_C157	04_C150	05_C159	06_C155
	No.0251	27.335	1585.5				01_C161	02_C159	03_C158	04_C151	05_C160	06_C156
	No.0252	27.345	1585.75				01_C162				05_C161
	No.0253	27.47	1589.5					02_C160	03_C159	04_C152		06_C157
	No.0254	27.475	1590				01_C163	02_C161
	No.0255	27.485	1590									06_C158
	No.0256	27.505	1591							04_C153
	No.0257	27.6342	1595								05_C162
	No.0258	27.9567	1605.83				01_C164	02_C162	03_C160	04_C154	05_C163	06_C159
	No.0259	28.045	1609				01_C165	02_C163	03_C161	04_C155	05_C164	06_C160
	No.0260	28.05	1609						03_C162
	No.0261	28.23	1615.4									06_C161
	No.0262	28.5842	1628	Glutamic acid-3TMS ; (2S)-2-aminopentanedioic acid	969	0	01_C166	02_C164	03_C163	04_C156	05_C165
	No.0263	28.69	1631				01_C167	02_C165	03_C164	04_C157	05_C166	06_C162
	No.0264	28.735	1633								05_C167
	No.0265	28.737	1633						03_C165
	No.0266	28.745	1633.01				01_C168	02_C166		04_C158	05_C168	06_C163
	No.0267	28.78	1634.01						03_C166
	No.0268	28.795	1635									06_C164
	No.0269	28.985	1641.83	Phenylalanine-2TMS ; 2-amino-3-phenylpropanoic acid	974	0.166667	01_C169			04_C159
	No.0270	29.185	1648				01_C170	02_C167	03_C167	04_C160	05_C169	06_C165
	No.0271	29.3217	1653									06_C166
	No.0272	29.45	1657.83				01_C171	02_C168	03_C168	04_C161	05_C170	06_C167
	No.0273	29.6425	1664				01_C172	02_C169	03_C169	04_C162	05_C171	06_C168
	No.0274	29.735	1667.5				01_C173	02_C170	03_C170	04_C163	05_C172	06_C169
	No.0275	29.8833	1672.33				01_C174	02_C171	03_C171	04_C164	05_C173	06_C170
	No.0276	30.025	1677				01_C175			04_C165		06_C171
	No.0277	30.03	1678									06_C172
	No.0278	30.075	1679							04_C166
	No.0279	30.1125	1680.33						03_C172
	No.0280	30.395	1690				01_C176	02_C172	03_C173	04_C167	05_C174	06_C173
	No.0281	30.525	1694.5					02_C173			05_C175
	No.0282	30.6737	1699.75				01_C177	02_C174	03_C174	04_C168	05_C176	06_C174
	No.0283	30.7	1701					02_C175		04_C169	05_C177	06_C175
	No.0284	30.835	1705.75						03_C175
	No.0285	30.983	1711				01_C178		03_C176	04_C170		06_C176
	No.0286	31.065	1714				01_C179		03_C177	04_C171	05_C178	06_C177
	No.0287	31.065	1714					02_C176
	No.0288	31.1317	1716.33							04_C172
	No.0289	31.33	1723.83				01_C180	02_C177	03_C178	04_C173	05_C179	06_C178
	No.0290	31.4525	1728				01_C181	02_C178	03_C179	04_C174	05_C180	06_C179
	No.0291	31.545	1731				01_C182	02_C179	03_C180	04_C175	05_C181	06_C180
	No.0292	31.565	1732								05_C182
	No.0293	31.61	1734				01_C183			04_C176
	No.0294	31.615	1734									06_C181
	No.0295	31.785	1740.33						03_C181
	No.0296	31.84	1742				01_C184	02_C180	03_C182	04_C177	05_C183	06_C182
	No.0297	31.995	1748								05_C184
	No.0298	31.998	1747.8								05_C185
	No.0299	32.1008	1752				01_C185	02_C181	03_C183	04_C178		06_C183
	No.0300	32.2008	1755				01_C186	02_C182	03_C184	04_C179	05_C186	06_C184
	No.0301	32.28	1758				01_C187	02_C183	03_C185	04_C180	05_C187	06_C185
	No.0302	32.3683	1761				01_C188	02_C184	03_C186	04_C181	05_C188	06_C186
	No.0303	32.3683	1761.33					02_C185	03_C187			06_C187
	No.0304	32.45	1764				01_C189			04_C182	05_C189
	No.0305	32.7783	1776									06_C188
	No.0306	32.99	1784	Glutamine-3TMS ; (2S)-5-amino-2-azaniumyl-5-oxopentanoate	991	1	01_C190	02_C186	03_C188	04_C183	05_C190	06_C189
	No.0307	33.045	1786				01_C191	02_C187	03_C189	04_C184	05_C191	06_C190
	No.0308	33.05	1786					02_C188		04_C185	05_C192
	No.0309	33.3058	1795.17				01_C192		03_C190			06_C191
	No.0310	33.3825	1798				01_C193	02_C189	03_C191	04_C186	05_C193	06_C192
	No.0311	33.4617	1801				01_C194	02_C190	03_C192	04_C187	05_C194	06_C193
	No.0312	33.6025	1806				01_C195	02_C191	03_C193	04_C188	05_C195	06_C194
	No.0313	33.9283	1819					02_C192	03_C194
	No.0314	34.105	1825.5					02_C193		04_C189	05_C196
	No.0315	34.1362	1826.75					02_C194	03_C195
	No.0316	34.2825	1832.25				01_C196			04_C190	05_C197	06_C195
	No.0317	34.305	1833				01_C197			04_C191	05_C198	06_C196
	No.0318	34.4342	1838.33	Citric acid-4TMS ; 2-hydroxypropane-1,2,3-tricarboxylic acid	952	0.666667		02_C195
	No.0319	34.62	1845				01_C198	02_C196	03_C196	04_C192	05_C199	06_C197
	No.0320	34.7075	1848.67				01_C199	02_C197	03_C197	04_C193	05_C200	06_C198
	No.0321	34.8	1852				01_C200	02_C198	03_C198	04_C194	05_C201	06_C199
	No.0322	34.81	1852							04_C195
	No.0323	35.14	1865								05_C202
	No.0324	35.14	1864.67								05_C203
	No.0325	35.2587	1869.75				01_C201	02_C199		04_C196
	No.0326	35.6217	1883.33				01_C202	02_C200		04_C197	05_C204
	No.0327	35.8	1890				01_C203	02_C201	03_C199	04_C198	05_C205	06_C200
	No.0328	36.13	1903									06_C201
	No.0329	36.3067	1909.83	Glucono-1,5-lactone-4TMS ; (3R,4S,5S,6R)-3,4,5-trihydroxy-6-(hydroxymethyl)oxan-2-one	930	0.166667	01_C204	02_C202		04_C199	05_C206
	No.0330	36.3917	1913.33				01_C205	02_C203	03_C200	04_C200	05_C207	06_C202
	No.0331	36.625	1923				01_C206	02_C204	03_C201	04_C201	05_C208	06_C203
	No.0332	36.6775	1925				01_C207
	No.0333	36.9067	1934				01_C208	02_C205	03_C202	04_C202	05_C209	06_C204
	No.0334	37.0325	1939	Lysine-4TMS ; (2S)-2,6-diaminohexanoic acid	960	0	01_C209	02_C206	03_C203	04_C203	05_C210	06_C205
	No.0335	37.115	1942.33				01_C210	02_C207	03_C204	04_C204	05_C211	06_C206
	No.0336	37.115	1942				01_C211			04_C205	05_C212
	No.0337	37.189	1945.2					02_C208
	No.0338	37.23	1947				01_C212	02_C209	03_C205	04_C206	05_C213
	No.0339	37.295	1950									06_C207
	No.0340	37.302	1950								05_C214
	No.0341	37.4067	1954				01_C213	02_C210	03_C206	04_C207		06_C208
	No.0342	37.415	1954				01_C214	02_C211			05_C215
	No.0343	37.4783	1957	Tyrosine-3TMS ; (2S)-2-amino-3-(4-hydroxyphenyl)propanoic acid	911	1				04_C208
	No.0344	37.605	1961.83				01_C215	02_C212	03_C207	04_C209	05_C216	06_C209
	No.0345	37.675	1965				01_C216	02_C213	03_C208	04_C210	05_C217	06_C210
	No.0346	37.675	1965						03_C209
	No.0347	37.7383	1967.17									06_C211
	No.0348	37.8742	1973				01_C217	02_C214	03_C210	04_C211	05_C218	06_C212
	No.0349	37.9325	1975	Ascorbic acid-4TMS ; (2R)-2-[(1S)-1,2-dihydroxyethyl]-3,4-dihydroxy-2H-furan-5-one	962	0	01_C218	02_C215	03_C211	04_C212	05_C219	06_C213
	No.0350	38.03	1979				01_C219	02_C216	03_C212	04_C213	05_C220	06_C214
	No.0351	38.033	1979									06_C215
	No.0352	38.0983	1982				01_C220	02_C217	03_C213	04_C214	05_C221
	No.0353	38.1583	1984							04_C215	05_C222	06_C216
	No.0354	38.3075	1990				01_C221	02_C218	03_C214	04_C216	05_C223	06_C217
	No.0355	38.394	1993.6				01_C222	02_C219	03_C215	04_C217	05_C224	06_C218
	No.0356	38.42	1995				01_C223		03_C216	04_C218	05_C225	06_C219
	No.0357	38.51	1998.2					02_C220
	No.0358	38.56	2000				01_C224	02_C221	03_C217	04_C219	05_C226
	No.0359	38.61	2002									06_C220
	No.0360	38.641	2004	Glucose-5TMS(2) ; (3R,4S,5S,6R)-6-(hydroxymethyl)oxane-2,3,4,5-tetrol	983	2					05_C227
	No.0361	38.78	2009				01_C225	02_C222	03_C218	04_C220		06_C221
	No.0362	38.785	2009.67							04_C221
	No.0363	38.9008	2014.33				01_C226	02_C223			05_C228
	No.0364	39.0658	2021.33				01_C227	02_C224	03_C219	04_C222	05_C229	06_C222
	No.0365	39.135	2024.33				01_C228	02_C225	03_C220	04_C223	05_C230	06_C223
	No.0366	39.2875	2031				01_C229	02_C226		04_C224
	No.0367	39.3833	2034.83					02_C227			05_C231
	No.0368	39.5708	2042.17				01_C230	02_C228	03_C221	04_C225	05_C232	06_C224
	No.0369	39.6533	2046	Palmitic acid-TMS ; hexadecanoic acid	959	0	01_C231	02_C229	03_C222	04_C226	05_C233	06_C225
	No.0370	39.8133	2052.67				01_C232	02_C230	03_C223	04_C227	05_C234	06_C226
	No.0371	39.865	2055							04_C228	05_C235	06_C227
	No.0372	39.87	2055					02_C231
	No.0373	39.948	2058.2								05_C236
	No.0374	40.0583	2063				01_C233		03_C224	04_C229	05_C237	06_C228
	No.0375	40.2975	2072.83				01_C234	02_C232	03_C225	04_C230	05_C238	06_C229
	No.0376	40.4375	2079				01_C235	02_C233	03_C226	04_C231	05_C239	06_C230
	No.0377	40.542	2083				01_C236	02_C234		04_C232	05_C240
	No.0378	40.61	2086				01_C237	02_C235		04_C233	05_C241	06_C231
	No.0379	40.6475	2087.5								05_C242
	No.0380	40.655	2088						03_C227			06_C232
	No.0381	40.73	2091					02_C236
	No.0382	40.8083	2094.33								05_C243
	No.0383	40.9083	2098.5					02_C237		04_C234	05_C244
	No.0384	41	2102				01_C238	02_C238	03_C228	04_C235	05_C245	06_C233
	No.0385	41.165	2109.67							04_C236
	No.0386	41.38	2119							04_C237	05_C246	06_C234
	No.0387	41.545	2126				01_C239	02_C239	03_C229	04_C238	05_C247	06_C235
	No.0388	41.7033	2133	Inositol-6TMS(2) ; cyclohexane-1,2,3,4,5,6-hexol	985	1	01_C240	02_C240	03_C230	04_C239	05_C248	06_C236
	No.0389	41.8592	2140				01_C241	02_C241	03_C231	04_C240	05_C249	06_C237
	No.0390	41.965	2145				01_C242	02_C242	03_C232	04_C241	05_C250	06_C238
	No.0391	42.2467	2157							04_C242
	No.0392	43.426	2208.8				01_C243	02_C243	03_C233	04_C243	05_C251	06_C239
	No.0393	43.4917	2212.17				01_C244		03_C234	04_C244	05_C252	06_C240
	No.0394	43.67	2220				01_C245	02_C244	03_C235	04_C245	05_C253	06_C241
	No.0395	43.673	2220.2	Oleic acid-TMS ; (Z)-octadec-9-enoic acid	936	1.8				04_C246
	No.0396	43.77	2225				01_C246	02_C245	03_C236		05_C254	06_C242
	No.0397	43.835	2228							04_C247
	No.0398	43.8517	2228.33									06_C243
	No.0399	43.855	2229				01_C247	02_C246		04_C248
	No.0400	44.1833	2243.5	Stearic acid-TMS ; octadecanoic acid	994	0.5					05_C255
	No.0401	44.515	2259				01_C248	02_C247	03_C237	04_C249	05_C256	06_C244
	No.0402	44.9763	2279.75				01_C249	02_C248		04_C250	05_C257
	No.0403	45.1163	2286				01_C250			04_C251	05_C258	06_C245
	No.0404	45.1525	2288				01_C251		03_C238	04_C252		06_C246
	No.0405	45.545	2306					02_C249			05_C259
	No.0406	46.0033	2328							04_C253
	No.0407	46.065	2331				01_C252	02_C250	03_C239	04_C254	05_C260	06_C247
	No.0408	47.5367	2401							04_C255
	No.0409	47.654	2406.6					02_C251			05_C261	06_C248
	No.0410	47.9825	2423				01_C253		03_C240	04_C256	05_C262	06_C249
	No.0411	48.2792	2437.67				01_C254			04_C257	05_C263	06_C250
	No.0412	49.56	2501				01_C255	02_C252	03_C241	04_C258	05_C264	06_C251
	No.0413	49.98	2523				01_C256	02_C253	03_C242	04_C259	05_C265	06_C252
	No.0414	50.1125	2529.5						03_C243
	No.0415	50.555	2552				01_C257	02_C254	03_C244	04_C260	05_C266	06_C253
	No.0416	50.675	2558									06_C254
	No.0417	50.8033	2565.33									06_C255
	No.0418	51.425	2597				01_C258			04_C261	05_C267
	No.0419	51.44	2598									06_C256
	No.0420	51.4525	2598								05_C268
	No.0421	51.7525	2614				01_C259			04_C262
	No.0422	51.92	2623				01_C260			04_C263
	No.0423	53.01	2681.33								05_C269
	No.0424	53.4367	2704	Sucrose-8TMS ; (2R,3R,4S,5S,6R)-2-[(2S,3S,4S,5R)-3,4-dihydroxy-2,5-bis(hydroxymethyl)oxolan-2-yl]oxy-6-(hydroxymethyl)oxane-3	974	1			03_C245		05_C270	06_C257
	No.0425	53.53	2709				01_C261	02_C255	03_C246	04_C264	05_C271	06_C258
	No.0426	53.9217	2731				01_C262
	No.0427	54.0725	2739.67				01_C263	02_C256	03_C247	04_C265	05_C272	06_C259
	No.0428	54.955	2789				01_C264	02_C257	03_C248	04_C266	05_C273	06_C260
	No.0429	54.9775	2790									06_C261
	No.0430	54.98	2790						03_C249		05_C274
	No.0431	55.37	2812				01_C265
	No.0432	55.385	2813							04_C267
	No.0433	55.625	2826.5				01_C266				05_C275
	No.0434	55.7	2830.67						03_C250	04_C268	05_C276	06_C262
	No.0435	55.875	2841							04_C269	05_C277	06_C263
	No.0436	55.9033	2842.33									06_C264
	No.0437	56.0708	2852.17				01_C267			04_C270	05_C278
	No.0438	56.755	2891				01_C268	02_C258	03_C251	04_C271	05_C279	06_C265
	No.0439	56.765	2892									06_C266
	No.0440	56.86	2897						03_C252
	No.0441	57.3958	2928.83					02_C259	03_C253		05_C280	06_C267
	No.0442	58.089	2970				01_C269	02_C260	03_C254	04_C272	05_C281	06_C268
	No.0443	58.09	2970				01_C270	02_C261	03_C255	04_C273	05_C282
	No.0444	58.2	2976.5									06_C269
	No.0445	58.21	2977								05_C283	06_C270
	No.0446	58.23	2978				01_C271
	No.0447	58.945	3020							04_C274
	No.0448	59.225	3037								05_C284
	No.0449	59.23	3037							04_C275
	No.0450	60.035	3084				01_C272
	No.0451	60.36	3102.33						03_C256
	No.0452	60.39	3104						03_C257		05_C285	06_C271
	No.0453	60.41	3105					02_C262
	No.0454	62.59	3214							04_C276
	No.0455	62.605	3215									06_C272
	No.0456	63.095	3237				01_C273

[truncated: 4 more sheets: Alignment_Intensity, Alignment_CorrectionValue, Alignment_Log10, Alignment_PCA]
