# Supplementary material for: Metabolomic Response of the Creeping Wood Sorrel Oxalis corniculata to Low-Dose Radiation Exposure from Fukushima’s Contaminated Soil
Source: Life (Basel). 2021 Sep 20;11(9):990. doi: 10.3390/life11090990 (PMC8472241; doi:10.3390/life11090990)
Supplement: Supplementary file 1 [file life-11-00990-s001.zip › Supplementary File S2 LC-MS_Result Kazusa DNA Research Institute.xlsm]

## Sheet: System
								MS2Standards												Judge				MissingValue
	R.T.(min)																					Check	No.	OD01_1	OD01_2	OD01_3	OD02_1	OD02_2	OD02_3	OD03_1	OD03_2	OD03_3	OC01_1	OC01_2	OC01_3	OC02_1	OC02_2	OC02_3	OC03_1	OC03_2	OC03_3	OC04_1	OC04_2	OC04_3	OC06_1	OC06_2	OC06_3	OC07_1	OC07_2
On	3.00056				233.113			248	123.055	Nicotinamide (dRT:0.08)[M+H]+	233.113	1000										☐	1	0	14.8036	15.0704	0	0	0	0	0	0	13.8888	14.4139	14.9636	0	0	0	0	0	0	0	0	13.4429	0	13.7361	0	0	0
Off	3.00243					101.06			123.06	999	233.113	0										☐	2	13.8125	17.7091	18.2628	10.647	16.1086	16.9834	15.3978	15.7851	16.2034	16.5886	14.5907	16.1778	14.8469	13.8015	16.2539	16.693	15.8913	17.2721	12.193	14.9119	16.4202	14.9187	13.0949	16.2852	16.1844	15.0649
	3.00265				180.087				80.05	439	76.0223	999										☐	3	0	15.3759	11.8991	0	14.6719	14.3729	15.3223	16.1906	15.5317	0	15.3518	16.1262	0	11.4849	0	13.8532	16.023	0	0	16.7437	15.651	13.8188	15.7174	15.5444	15.9131	0
m/z(Detected)	3.00549				253.065				96.04	112	76.0223	0										☐	4	0	0	0	0	0	0	15.7012	14.4865	12.6568	0	0	0	0	0	0	0	0	0	0	0	0	0	0	0	0	0
Exact Mass	3.01214				177.076				124.06	52	84.0451	432.548										☐	5	0	13.9236	14.8133	0	12.4176	0	14.7334	13.5492	13.6229	0	0	0	0	13.6181	13.9116	0	0	14.5606	0	13.4265	0	0	0	0	0	0
	3.01223					202.18			78.03	26	84.0451	0										☐	6	0	14.5643	16.22	19.9558	16.643	17.704	0	0	20.2601	16.0578	20.4008	15.3501	16.4543	16.3908	10.3863	16.6285	14.366	18.8453	17.4357	19.5712	18.3991	13.6447	18.6632	18.9566	19.2129	17.0296
#REF!	3.01788				482.108				53.04	21	58.9959	378.725										☐	7	0	0	0	0	0	0	0	0	0	15.2527	0	0	15.4521	0	16.1231	0	16.159	16.1697	0	15.2634	0	15.0432	15.9811	15.8343	0	14.8393
#REF!	3.01878				442.077				106.03	20	58.9959	0										☐	8	0	0	0	0	0	0	0	0	0	0	0	13.4297	0	0	13.4019	16.0392	13.0211	15.3731	0	14.3367	14.8719	0	0	13.185	0	0
	3.0289				231.098				124.04	17	233.059	305.626										☐	9	0	0	0	0	0	0	0	0	0	16.0492	15.9683	16.0019	0	14.8877	15.3271	12.8535	15.4523	15.7521	13.434	15.3375	15.2777	0	15.0313	14.738	0	15.1243
-28.7073	3.03388				290.081				81.05	15	233.059	0										☐	10	0	0	14.6323	12.2942	0	0	7.39821	14.2088	14.9779	14.089	16.5738	14.4922	0	0	15.9098	11.4911	17.2872	0	0	15.9554	16.7368	0	15.6309	16.3474	0	8.04513
-17.4989	3.0416					344.192			95.05	4	72.0816	237.959										☐	11	15.7574	16.9158	11.5903	15.0298	11.9297	11.7465	14.019	13.234	0	15.5159	13.4075	13.2342	16.7191	15.9502	13.2364	16.6941	0	7.72696	16.4094	0	0	15.0413	0	0	15.5544	13.707
-6.29041	3.04327						276.97		95.06	3	72.0816	0										☐	12	0	0	0	12.1085	0	11.8277	15.2612	13.3915	11.6502	15.9071	13.3143	13.9041	15.7641	14.5653	0	15.3548	13.001	12.2156	15.8314	13.8612	14.1384	15.3193	13.0562	0	15.8799	13.6714
4.91805	3.04391				310.096				68.05	2	130.05	168.467										☐	13	14.7257	14.9759	14.9783	13.9617	14.7063	13.7701	15.2348	15.0947	15.3584	16.8617	15.571	16.038	15.6756	16.0528	15.611	0	15.9283	15.8019	14.3122	16.3441	15.7343	15.2171	15.5103	15.5277	16.8476	15.9789
16.1265	3.04442				294.003				97.05	2	130.05	0										☐	14	0	0	0	0	0	0	0	0	0	0	0	0	0	0	12.3716	14.9594	13.9986	14.6681	13.6867	14.1805	0	13.96	13.4272	13.7447	0	0
	3.05036				179.049				68.98	2	83.0611	100.673										☐	15	0	14.2063	14.581	0	0	0	14.094	14.2436	14.6395	14.7952	15.6126	15.5658	16.444	15.3726	15.4776	15.2703	15.868	15.8699	14.5325	14.2544	15.7443	0	15.6941	16.766	14.0129	15.6166
	3.05319				369.187				99.36	2	83.0611	0										☐	16	0	0	0	0	0	0	0	0	0	0	0	0	0	15.0653	0	0	13.7143	0	0	14.081	0	0	8.12484	12.4345	14.5983	15.5651
	3.06201				312.129				123.23	2	187.054	84.5695										☐	17	14.0399	15.2288	15.4191	0	0	0	0	0	0	0	0	0	0	0	0	0	0	0	0	0	0	0	0	0	0	0
	3.07075						150.058		56.2	2	187.054	0										☐	18	18.5628	19.3832	18.7813	17.6166	18.5493	18.1037	16.4007	17.6303	17.3329	18.1591	18.5293	19.3974	16.6783	19.015	18.931	0	19.1152	19.1336	15.9474	17.756	17.9499	16.1844	17.9352	17.4949	17.5297	18.9201
	3.0736				169.013				103.36	2	55.9353	73.8238										☐	19	12.7378	14.8664	13.9305	0	14.8603	14.4219	16.8066	12.1145	14.9491	0	0	0	0	0	0	0	0	0	0	0	0	0	0	0	0	0
	3.07597					115.039		487	132.102	Isoleucine (dRT:-0.03)[M+H]+	55.9353	0										☐	20	14.3911	12.2914	15.1501	10.4634	12.1712	12.5824	14.1554	13.649	13.8786	12.9127	0	14.1555	13.1205	0	13.5264	14.6484	13.434	0	14.6754	13.2734	14.4291	13.6317	13.6843	13.2055	13.5554	13.1055
	3.09624				222.061				86.1	999	56.0504	66.2152										☐	21	15.0122	15.9269	15.9403	13.3475	16.3379	16.4015	0	15.9655	16.1588	0	0	0	0	0	0	0	0	0	0	0	0	0	0	0	0	0
	3.09688					117.053			69.07	213	56.0504	0										☐	22	14.8043	0	12.9694	16.3942	11.4322	13.9896	0	14.0118	15.2283	13.228	13.8068	0	16.2397	14.2826	0	16.5865	0	0	0	0	11.6939	15.1485	13.4055	0	0	13.2328
	3.09882				124.04				87.1	48	170.027	62.8277										☐	23	13.8955	0	0	16.1045	0	0	15.894	0	0	15.74	15.1385	15.6132	13.1652	12.6283	14.0235	12.0286	15.8703	14.2264	13.8697	16.1267	0	13.7405	15.0695	15.3063	0	0
	3.11687				204.985				90.9	26	170.027	0										☐	24	13.7208	14.0539	14.4376	0	13.8719	15.6402	0	13.8501	16.3325	14.5793	14.2793	13.212	16.6585	15.089	15.9709	17.3442	15.075	15.4502	16.441	15.1695	16.2904	13.7462	12.7671	12.3057	17.3953	11.8544
	3.11771				228.05				70.07	15	72.9378	53.8427										☐	25	14.8971	15.8487	15.1646	18.8545	15.1296	14.9191	16.6389	14.945	15.675	0	0	0	0	0	0	0	0	0	0	0	0	0	0	0	0	0
	3.12591					89.5074			71.93	12	72.9378	0										☐	26	0	13.0159	7.6731	0	12.9821	10.5086	0	12.5708	15.3746	0	13.8673	7.14171	0	12.5868	15.0036	0	14.1596	12.3764	17.0819	15.6191	0	15.7706	13.567	11.8547	0	13.0361
	3.12755						314.181		132.1	11	55.0552	51.1423										☐	27	0	14.4412	12.7953	0	14.1631	13.2255	0	0	0	0	16.1345	15.1132	0	7.18548	14.6085	0	16.6941	14.6945	0	13.3916	16.1955	0	15.4448	14.6034	0	14.7677
	3.13122				89.9405				90.94	10	55.0552	0										☐	28	13.4767	11.2924	0	12.4208	0	0	0	13.731	11.6986	12.5841	14.4622	12.5944	14.9956	13.3235	13.6628	11.8684	14.2851	13.277	15.015	12.6681	12.954	15.2509	14.373	12.7981	15.8661	14.6588
	3.13611				230.99				107.95	9	104.071	47.5598										☐	29	0	15.3706	15.2183	0	15.8541	12.6488	0	15.4785	15.186	0	14.9299	14.6588	0	0	14.8726	0	0	0	0	15.241	15.4226	0	0	12.6498	0	14.5645
	3.13934				111.008				72.94	8	104.071	0										☐	30	0	14.405	14.8824	0	13.3908	15.1344	0	14.8629	14.2036	15.1677	16.3805	16.3629	0	14.5422	15.3251	0	14.8627	14.4876	0	16.6128	16.9661	0	14.9912	15.8305	0	15.0764
	3.15116				215.016				149.98	7	124.021	43.9861										☐	31	0	14.9955	15.0286	0	0	0	0	13.9656	13.2486	0	15.0419	14.8517	0	15.4767	12.7036	0	0	0	0	14.4997	14.4348	0	15.1482	15.115	0	14.1392
	3.152					284.17			55.94	7	124.021	0										☐	32	0	15.537	14.9507	0	12.5689	14.4075	0	14.041	11.5548	13.2197	16.8099	0	13.5268	17.458	0	0	17.0541	16.6526	0	17.4645	13.7921	0	17.9662	16.7116	15.6786	17.184
	3.15639				186.076				68.93	7	90.9484	42.7677										☐	33	0	0	0	0	0	0	0	0	0	0	12.6307	13.1323	0	13.7477	13.5711	12.6365	13.1383	13.7145	13.8282	13.979	14.0483	0	13.1074	14.149	0	0
	3.15648				193.034				123.16	7	90.9484	0										☐	34	0	0	0	0	0	0	0	13.348	14.0834	0	14.0773	0	0	14.6153	0	0	11.6517	0	0	15.5951	13.9274	0	0	14.4207	0	0
	3.15677				426.009				57.06	6	233.111	40.7816										☐	35	0	0	0	0	0	0	0	0	0	0	12.3603	12.2685	0	0	0	0	0	0	0	0	0	0	12.4189	0	0	0
	3.1612					233.042			104.23	6	233.111	0										☐	36	14.6689	14.2324	15.2683	0	14.6164	12.9051	0	14.1603	14.5409	14.5188	14.0368	14.3477	0	17.5915	14.6605	16.3283	15.4475	15.5194	0	15.2535	13.5363	14.6802	14.97	14.6479	0	14.0166
	3.16995				116.972				89.94	6	216.086	38.9177										☐	37	0	0	0	0	0	0	0	0	0	0	0	0	0	14.1002	0	0	0	0	0	0	0	16.2946	0	0	0	0
	3.1731				282.119				95.37	6	216.086	0										☐	38	0	15.3306	15.0053	0	12.3952	14.4261	0	0	6.81453	0	14.8797	14.0213	0	14.1907	0	0	12.0369	15.5903	0	14.8411	14.7191	0	14.4666	14.3114	0	0
	3.17802					305.967			59.96	6	141.048	38.1603										☐	39	0	0	0	0	0	0	0	0	0	0	13.3595	13.6307	12.6578	13.6793	15.0782	13.9276	13.1917	13.5304	13.5267	13.1705	13.5761	0	0	13.2987	12.6132	13.235
	3.19704					202.18			69.12	6	141.048	0										☐	40	0	13.8164	13.7727	0	15.8873	15.2813	0	0	0	0	0	15.5013	0	0	13.8117	0	0	0	0	0	0	0	0	0	0	16.9173
	3.19734				110.009				60.39	6	87.0449	36.6886										☐	41	0	0	0	11.7991	15.0687	0	15.2356	0	0	11.79	0	0	0	0	0	0	13.3727	11.603	15.4033	0	0	13.5124	12.5225	0	14.6982	0
	3.20312						217.068		50.21	6	87.0449	0										☐	42	15.3112	15.1843	16.0587	0	0	13.2304	15.0147	15.207	15.2926	14.9898	15.7966	16.0387	15.5559	15.9018	16.8918	15.701	15.7841	16.5123	14.4819	15.9435	15.8851	15.8442	15.9827	15.9655	15.3513	15.0738
	3.21065				86.0324				59.33	5	56.9657	33.9267										☐	43	0	13.8958	0	0	0	0	0	0	0	0	13.5264	13.4982	14.0811	13.899	13.8577	14.8168	13.657	14.8764	13.6032	0	14.1927	14.2173	13.6578	14.1853	0	12.9497
	3.2178					238.092			132.102	Leucine (dRT:-0.43)[M+H]+	56.9657	0										☐	44	0	0	0	0	0	0	0	0	0	14.8095	12.8662	0	0	0	0	0	0	0	15.2096	0	13.6543	16.1758	0	0	15.0731	0
	3.21799				348.07				86.1	999	86.0609	33.5814										☐	45	18.0202	15.9065	14.798	16.7527	14.3002	14.2626	16.4992	14.6651	14.2249	0	0	0	0	0	0	0	0	0	0	0	0	0	0	0	0	0
	3.21813				589.07				87.1	48	86.0609	0										☐	46	0	0	0	0	0	0	0	0	0	0	0	0	0	0	0	0	0	0	0	0	0	0	0	0	0	0
	3.22624					342.176			132.1	21	215.049	32.0346										☐	47	16.3375	16.3149	15.8073	14.4808	15.7808	15.4896	14.988	16.7605	15.9313	0	14.6518	14.159	10.0397	15.2451	14.6199	14.2803	15.1677	15.0244	0	14.0831	0	0	13.0675	13.5219	8.01671	14.5828
	3.23716					337.993			90.9	11	215.049	0										☐	48	0	0	13.9845	0	0	0	14.2851	13.7972	14.2757	15.4687	14.9567	15.1796	15.4443	12.1768	15.3559	15.9237	15.2614	15.6587	15.3745	15.1068	15.0293	15.8107	15.1985	15.2201	15.4848	14.9359
	3.24184					214.06			71.93	9	166.946	31.8382										☐	49	0	0	0	0	0	0	0	0	0	0	15.5933	15.7101	0	15.3675	12.2983	16.8533	16.6552	17.0309	16.5972	16.1809	16.8666	16.4869	15.6255	16.066	15.7539	14.9309
	3.25045						137.059		70.07	7	166.946	0										☐	50	0	0	0	0	0	0	0	0	0	18.3406	17.1897	16.8217	17.5736	16.5444	14.6581	18.1281	17.0477	16.4307	8.96649	17.0285	16.8737	17.3417	16.3404	16.3117	18.0519	16.676
	3.25076					131.09			142.96	5	194.941	28.4844										☐	51	0	0	0	0	0	0	0	0	0	17.0515	17.5115	16.9346	18.1913	16.0864	0	0	13.7297	14.831	10.4417	14.3797	14.7001	17.5884	0	14.4802	0	0
	3.25088				138.55				87.1	5	194.941	0										☐	52	0	0	0	0	0	0	0	0	0	0	0	0	0	0	0	14.4429	0	13.2035	0	0	0	0	0	0	0	0
	3.25089				441.033				102.89	5	131.951	28.1381										☐	53	0	0	0	0	0	0	0	0	0	0	0	0	0	0	0	0	14.9534	15.2816	0	15.7093	15.5743	15.2031	0	15.2728	0	0
	3.25499				98.097				63.49	5	131.951	0										☐	54	16.6251	12.5725	0	16.0633	0	0	12.1433	0	0	0	0	0	0	0	0	0	0	0	0	0	0	0	0	0	0	0
	3.25883					289.024			100.28	5	116.972	24.7122										☐	55	14.1421	0	14.8199	0	0	0	0	13.8485	14.3366	14.3851	14.9334	15.357	15.2823	14.8852	15.4234	16.1096	15.6446	15.7381	15.627	15.4539	15.539	15.5953	15.0704	15.068	15.8606	14.7514
	3.2604						145.05		92.94	5	116.972	0										☐	56	16.4543	0	16.1019	15.296	0	0	16.0408	15.8334	15.8402	16.4612	16.7699	17.0251	16.9933	16.5703	16.719	17.5622	17.0966	17.527	16.928	16.9743	17.2995	17.0462	16.5923	16.9183	16.5109	16.4259
	3.26101					240.144			58.62	4	74.9543	24.3719										☐	57	0	15.1917	13.4313	0	15.1777	0	0	14.4915	12.4923	0	15.257	13.5011	0	16.6696	15.3167	15.5751	16.03	15.9401	15.1226	16.089	16.0629	11.0281	15.7026	15.1064	14.9921	15.0405
	3.26599					146.539		519	182.081	Tyrosine (dRT:-0.01)[M+H]+	74.9543	0										☐	58	14.0615	0	14.5966	0	0	0	14.2629	14.2183	14.3675	0	14.6376	15.1034	15.7269	15.4237	15.0672	15.6543	15.4461	15.5844	15.5467	15.3273	15.8667	15.5615	15.2154	15.6167	0	14.7871
	3.26659					135.031			136.08	999	151.977	24.2344										☐	59	0	0	13.7662	0	0	0	0	0	13.8301	14.401	14.0798	13.9195	15.9729	11.2905	13.9175	15.3891	14.7598	15.0703	15.3559	14.5115	15.4094	0	14.3498	14.8957	10.52	14.3073
	3.26833						295.011		91.05	713	151.977	0										☐	60	15.8756	0	14.2462	14.5873	0	0	15.7826	0	0	16.6143	14.5201	14.0186	16.5531	14.6061	14.7939	16.9735	14.9717	15.4256	16.8463	14.6282	14.9607	16.5085	15.0085	13.9998	16.0532	12.5527
	3.27111				112.04				123.04	502	216.033	23.8421										☐	61	0	0	0	18.308	17.5684	17.5861	0	0	0	0	0	0	0	0	0	0	0	0	0	0	0	0	0	0	0	0
	3.27116				332.562				119.05	459	216.033	0										☐	62	17.3051	16.1756	15.9608	16.9678	15.5111	15.3646	17.3427	16.5976	16.6979	0	0	0	0	0	0	0	0	0	0	0	0	0	0	0	0	0
	3.27149				241.082				165.05	450	70.0659	22.9803										☐	63	0	0	0	17.2696	17.03	16.844	0	0	0	0	0	0	0	0	0	0	0	0	0	0	0	0	0	0	0	0
	3.27234						85.0291		95.05	310	70.0659	0										☐	64	17.6765	0	0	0	0	0	17.3553	0	0	18.0343	18.1949	18.1548	16.3964	18.2128	18.5117	19.0027	18.5984	18.991	18.5304	18.4361	18.7931	18.8072	18.1392	19.8834	18.1374	17.6061
	3.27342				113.035				113.96	285	98.0062	22.5403										☐	65	0	0	0	0	0	0	0	0	0	0	0	0	0	0	0	0	0	0	0	0	0	0	0	0	0	12.7225
	3.27362						127.039		147.04	188	98.0062	0										☐	66	0	0	0	0	0	0	0	0	0	17.448	17.7641	17.6245	0	0	17.0984	18.0297	0	18.545	17.6015	0	17.6584	18.1427	17.8872	17.8792	17.5437	17.9973
	3.27469				396.035				56.94	115	116.963	20.7167										☐	67	0	14.4421	15.0027	0	0	0	14.3846	16.1895	15.1821	15.2356	16.0418	16.143	13.4357	10.8409	16.1276	12.8305	15.4782	16.6264	14.4458	16.6365	16.9941	16.4228	16.2692	16.5957	14.1429	15.2166
	3.27573					99.0446			131.97	113	116.963	0										☐	68	16.268	15.2649	16.0462	14.9355	0	0	15.3586	15.0608	0	15.6046	16.0807	16.2333	16.0127	16.1099	15.9271	16.7254	16.2027	16.6897	16.5868	16.3022	16.4929	16.3339	15.7333	16.0061	15.9416	15.4975
	3.27623					146.093			72.94	105	129.066	20.4802										☐	69	18.1388	16.945	17.4124	18.119	14.8123	16.8265	17.1806	16.0106	15.4831	15.4934	0	14.1611	16.198	14.8981	15.0808	16.2013	15.4974	14.0311	15.4386	0	14.03	15.1412	0	0	0	0
	3.27717					163.06			155.97	81	129.066	0						-9.12473	-7.2382			☐	70	15.0805	0	14.3653	11.8007	13.4698	13.8529	14.3169	13.7838	14.2644	14.49	14.5476	14.6384	0	14.6439	0	15.6385	14.4004	15.3524	15.3039	14.6656	14.5692	15.1347	14.211	14.8035	14.6119	13.9464
	3.27737				262.129				159.97	73	185.961	19.6951						-120.476	37.6502			☐	71	15.6199	0	0	15.0986	13.7256	14.7876	15.1753	0	0	16.7194	15.7825	16.2713	17.3283	16.5221	16.6593	0	0	0	0	0	0	0	0	0	14.5602	0
	3.27778						101.06		141.96	67	185.961	0						-106.356	-97.3836			☐	72	17.4761	0	18.4037	16.8588	16.4499	17.1673	16.685	16.4483	16.6218	16.2233	16.4711	16.4717	16.9749	17.1338	17.2072	0	16.3972	17.4254	16.5317	16.2217	16.7784	16.9127	16.5051	17.1242	0	15.9572
	3.27986				263.132				132.96	62	69.0344	19.4053						-32.3751	10.2677			☐	73	0	0	0	0	0	0	0	0	0	0	0	0	0	0	0	0	0	0	0	0	0	0	0	0	0	0
	3.27999					220.118			182.08	54	69.0344	0						-71.3273	53.5016			☐	74	17.3493	16.1917	16.3182	17.0109	16.5704	16.2684	16.8698	16.0028	16.0706	16.5265	16.1262	16.0291	15.9788	15.2803	15.432	15.8562	14.9519	15.3129	16.7875	15.568	16.2311	16.6722	15.6319	16.0652	16.7691	16.1224
	3.28139						168.066		96.94	50	142.032	19.282						20.8374	16.316			☐	75	14.8702	0	14.5581	0	7.5539	10.9708	14.268	0	14.4736	16.4646	15.696	15.4642	16.1931	14.8462	14.9535	15.7842	15.7683	16.234	16.4353	15.5452	16.1536	15.7637	15.6387	15.4743	15.4635	15.1031
	3.28184					241.074			107.05	47	142.032	0						-36.6725	20.5522			☐	76	14.3183	16.5255	15.9386	15.1829	0	0	0	0	0	15.5139	15.2947	15.6259	16.6727	15.9579	15.7948	16.2889	15.8197	15.8587	15.1065	13.6932	14.6874	0	0	0	0	0
	3.28352					204.087			92.06	42	80.0502	19.15						-12.997	-2.21469			☐	77	14.2636	12.3633	0	0	12.8509	13.0059	0	13.4254	0	14.1311	14.5193	14.8444	14.3264	0	13.6907	11.8529	0	14.9358	14.9491	11.1656	14.985	14.4554	11.9214	14.9207	14.7997	14.3392
	3.28372					128.043			137.08	42	80.0502	0						10.5096	20.9717			☐	78	0	0	0	0	0	0	0	0	0	14.1325	14.0644	14.1153	0	0	0	14.3337	14.792	13.6495	14.0451	14.8842	0	14.5617	0	13.0552	14.5771	12.9665
	3.28378					117.055			177.96	41	210.955	18.9074						-64.9301	16.0264			☐	79	16.554	15.7266	15.856	15.7875	14.7298	14.368	15.5429	15.1336	15.2023	15.3944	14.6985	15.0881	0	15.0386	14.5781	15.3232	14.2584	14.3797	14.6365	13.7253	14.1333	14.7378	0	14.0819	0	15.1386
	3.28414				142.086				114.95	38	210.955	0						-5.77078	55.2614			☐	80	0	0	0	0	0	0	0	0	0	15.9868	15.0987	15.2765	16.1139	12.6724	14.9488	15.4586	14.2796	0	15.1761	0	0	14.7908	0	0	0	0
	3.28536						136.062		90.95	36	215.972	18.6374						398.704	903.907			☐	81	14.6444	0	0	0	0	0	14.9162	0	0	24.1859	22.6852	22.845	23.7121	22.5124	22.6962	24.0278	20.8386	22.9025	24.1024	22.5758	22.9078	23.8622	22.6777	22.6376	23.9969	22.8627
	3.28732				335.074				166.06	31	215.972	0						-38.0179	22.4115			☐	82	16.0068	15.4571	15.6633	0	0	0	0	0	0	0	0	0	0	0	0	14.5184	0	0	0	0	0	0	0	0	0	0
	3.28864						118.087		120.05	28	144.958	18.397						-90.0376	-115.731			☐	83	18.308	0	19.1065	0	0	0	0	0	0	0	0	0	17.7446	17.7295	17.7236	0	0	0	0	0	0	0	0	0	0	0
	3.29124					440.025			124.05	21	144.958	0						-40.7328	-79.0176			☐	84	0	13.6488	14.1945	0	0	0	13.9436	14.7798	15.3428	15.3988	16.2949	16.2716	13.7706	16.1486	16.136	14.3496	16.922	16.8254	13.1655	16.4595	16.6167	12.6936	16.1411	16.7795	13.9542	15.8155
	3.29175					233.113			67.94	20	118.968	18.3391						-121.484	107.966			☐	85	18.4622	16.7698	17.1335	16.6876	15.5848	15.8737	16.5262	14.0441	14.6265	16.8835	13.695	8.82972	16.8511	15.8216	13.4269	16.3357	11.5624	14.7618	14.8236	13.8015	14.7275	16.322	14.5826	0	16.2429	14.9795
	3.29226					177.076			102.95	19	118.968	0						-23.1547	6.38631			☐	86	15.5535	15.0685	15.0481	15.1221	14.8227	13.8992	15.4184	14.2439	14.5497	15.3046	14.9137	15.0775	15.5198	14.4428	14.5611	15.3883	15.1943	15.3199	14.496	14.3766	13.5303	14.9829	14.2468	13.598	14.7589	11.3191
	3.29308				174.135				51.94	18	85.0292	18.3011						-37.3705	12.3545			☐	87	0	0	0	15.3938	0	0	0	0	0	0	0	0	0	0	0	0	0	0	0	0	0	0	0	0	0	0
	3.29381				465.208				109.07	18	85.0292	0						-16.4	1.72783			☐	88	0	0	0	0	0	0	0	0	0	0	0	0	0	0	0	14.0115	0	0	0	0	0	0	0	0	0	0
	3.2978					119.036			103.05	17	173.961	17.9275						31.817	72.4633			☐	89	0	0	0	0	0	0	0	0	0	16.7714	11.4386	14.5014	15.7181	14.8103	0	16.3935	14.524	0	14.6569	14.6741	0	15.919	0	0	15.6711	14.6661
	3.29844				213.034				118.07	17	173.961	0						-43.8634	-52.6111			☐	90	0	12.6342	0	0	0	0	13.67	14.2301	14.4969	15.8607	15.8266	14.0162	15.0681	14.0927	15.6594	13.9481	14.8862	15.7736	0	15.4765	16.0161	13.8134	15.4334	15.5339	14.4543	15.0541
	3.29898					177.039			137.96	16	146.027	11.31						-3.6796	26.0965			☐	91	17.0493	0	0	16.2296	0	0	0	0	0	0	13.7065	0	0	14.4574	0	0	0	0	0	0	0	0	0	0	0	0
	3.29924				314.145				65.04	15	146.027	0						-43.2507	29.7083			☐	92	16.5579	14.9049	15.6976	14.3945	0	0	0	0	0	0	0	0	0	0	0	14.1309	0	0	0	0	0	0	0	0	0	0
	3.30034				204.123				96.05	15	134.974	10.9705						-92.5381	-14.4203			☐	93	16.6789	15.7939	15.8194	16.3653	15.3044	15.5948	14.3446	14.4435	14.761	14.9222	0	0	15.9673	14.8543	14.9919	16.1198	15.5697	15.8119	15.7712	14.352	14.9813	15.6916	13.8669	14.3542	0	0
	3.30183				302.135				112.97	9	134.974	0						22.6431	52.5511			☐	94	0	0	0	0	0	0	0	0	0	14.5176	0	0	16.1626	13.4979	0	15.7311	0	0	0	0	0	15.156	0	0	15.8978	13.2654
	3.30192						180.087		53.04	9	149.961	10.8077						-56.7116	-44.4669			☐	95	16.3662	15.3828	15.7118	14.8039	14.0393	14.7703	16.2375	15.4471	16.1361	14.8715	15.951	14.5241	16.1223	16.2232	16.0114	16.9025	16.2154	16.6774	16.5354	16.4402	16.9149	16.5991	16.0337	16.5728	15.0561	15.8837
	3.30195						344.134		55.94	8	149.961	0						-34.8266	72.9605			☐	96	17.054	16.4211	16.0341	17.4093	16.8383	16.6749	15.3574	14.6568	14.0773	15.7462	15.0135	15.0415	16.0369	15.082	14.9418	16.7004	15.1889	15.1662	15.2095	14.2742	14.3851	14.8085	0	0	15.2186	0
	3.3026				424.182				171.03	8	57.9355	10.4336						-16.0081	4.95389			☐	97	0	0	0	0	0	0	0	0	0	0	0	0	0	0	0	0	0	0	0	0	0	0	0	0	0	0
	3.30337						130.086		121.06	8	57.9355	0						136.659	169.493			☐	98	0	0	0	0	0	0	0	0	0	20.7261	0	21.2624	19.7156	20.0677	20.338	17.8763	17.8565	18.8858	17.7889	18.2077	18.8338	16.7341	18.0433	0	17.3709	18.0378
	3.30675				303.155				181.01	7	84.0816	10.0816						-86.9638	44.3516			☐	99	17.3819	16.4381	16.3261	14.5975	0	0	15.1596	13.6782	0	0	0	0	0	0	0	16.2812	14.729	15.7222	0	0	0	0	0	0	0	0
	3.30811				125.024				182.01	7	84.0816	0						-34.9079	1.38361			☐	100	14.0361	13.5259	14.1	12.6425	13.6647	14.8881	0	0	13.3607	0	0	0	0	13.6031	11.9295	0	15.4905	0	0	0	13.8664	0	13.5468	0	0	15.1334
	3.30819					186.956			148.05	6	161.961	9.80941						5.82288	14.4127			☐	101	13.3634	13.6851	0	14.5091	0	14.2241	10.052	12.2155	12.1873	0	13.3527	0	14.2336	0	0	14.0817	13.178	0	13.7055	0	0	0	0	0	14.2662	0
	3.30989					307.096			119.95	6	161.961	0						12.5272	10.1193			☐	102	0	0	0	0	0	0	0	0	0	0	0	0	15.1978	15.4229	14.8478	15.3058	0	0	12.464	0	0	14.5968	0	0	0	0
	3.31279				205.127				68.94	6	134.045	9.51765						-12.3798	-0.435186			☐	103	0	0	0	0	0	0	0	0	0	0	0	0	0	0	0	0	0	0	0	0	0	0	0	0	0	0
	3.31291				276.108				140.96	6	134.045	0						-112.785	56.6726			☐	104	16.5206	11.9803	15.8186	16.7662	16.4416	16.7104	16.5268	15.3542	13.0167	16.6625	16.6939	16.7829	15.9457	16.3385	15.8225	0	0	0	0	0	0	0	0	0	0	0
	3.31308				240.109				55.95	6	86.0066	9.47624						-57.1809	19.2969			☐	105	16.3011	14.4172	14.142	15.3577	13.1594	14.0291	16.206	13.4056	14.1399	0	0	0	0	0	0	0	0	0	0	0	0	0	0	0	0	0
	3.3135				184.061				105.05	6	86.0066	0						-45.6864	11.0832			☐	106	0	0	0	16.5638	16.0047	15.8194	0	0	0	0	0	0	0	0	0	0	0	0	0	0	0	0	0	0	0	0
	3.31624					311.09			158.91	5	212.951	9.35713						-19.7574	32.6013			☐	107	15.0972	15.4396	0	15.5337	14.2186	0	16.4777	15.1039	15.0194	13.0592	16.2	16.0757	17.1168	16.176	13.9895	17.0602	16.4987	15.9514	17.2869	16.4301	14.1811	17.273	16.1075	15.9519	16.7641	12.7747
	3.31851					219.134			182.9	5	212.951	0						-14.6677	76.7471			☐	108	15.2862	14.2723	14.5186	17.2422	15.43	13.8299	0	0	0	16.085	14.3831	14.8264	15.552	13.3931	14.1698	15.038	0	0	15.7401	14.8188	14.7455	15.6608	14.0574	14.3935	15.2455	0
	3.32121				252.073				108.96	4	232.117	9.16836						-75.1563	15.1225			☐	109	15.9425	14.8953	15.1963	14.1683	0	0	16.5828	14.2429	0	14.6604	13.018	0	14.9834	0	9.27544	15.0246	14.0443	0	0	14.2	14.8613	15.2874	14.7438	14.2346	0	0
	3.32459				166.053				137.06	4	232.117	0						25.0919	28.1763			☐	110	13.4031	14.3611	14.8102	0	0	13.6667	0	0	0	13.5055	14.8432	14.8705	12.7765	13.7961	13.5878	14.5135	14.0887	14.357	0	0	0	0	0	13.3575	14.5916	15.3234
	3.32628						150.058		83.93	4	133.965	9.10021						124.594	347.506			☐	111	19.783	19.0198	19.2232	18.9483	18.1386	18.5538	18.1908	17.3388	17.855	19.9213	19.2813	19.4245	19.7328	18.9222	18.8478	20.0448	19.1386	18.9736	19.1819	18.2731	18.2452	18.5377	17.9804	18.0557	19.5209	19.3416
	3.32645						133.032		105.03	4	133.965	0						77.4392	170.776			☐	112	17.681	17.1144	17.3296	16.8511	16.3758	16.4231	16.2206	15.3718	15.1276	18.0791	17.5267	17.4514	17.5872	16.9653	16.8725	18.1942	17.2103	17.2731	16.9681	16.4177	16.5149	16.6943	16.1974	15.8804	17.9197	17.4949
	3.32681					186.981			102.29	4	56.9432	8.53801						7.76615	20.5928			☐	113	12.5677	0	0	10.2795	0	0	14.4314	0	13.3461	13.8785	0	0	12.4136	0	0	8.99575	0	0	11.9936	10.8097	0	12.1435	0	0	14.1085	12.8284
	3.32827					104.053			99.26	4	56.9432	0						41.0718	114.084			☐	114	16.3565	15.4114	15.7172	15.0878	14.312	10.8863	14.1086	0	0	16.4566	15.6157	15.8133	16.2423	15.3403	15.5167	16.5062	15.5769	15.5427	15.2188	14.3054	14.6422	15.3772	0	0	16.1686	15.9307
	3.33533				250.038				93.06	4	184.957	8.28589						-61.085	4.19671			☐	115	14.9662	0	0	0	0	0	16.1052	14.5123	14.0565	15.726	15.3912	15.298	14.3102	15.7561	15.9678	16.5783	15.4327	15.5248	12.6986	14.9843	15.4521	12.8404	15.5329	14.3725	0	16.2171
	3.33654					218.102			138.06	4	184.957	0						43.4109	16.7488			☐	116	15.572	13.9609	14.6071	16.0706	15.0747	15.3729	13.6822	0	0	14.6362	14.1308	14.0197	15.0448	13.9908	13.8768	14.9922	0	0	15.1459	14.9305	14.5867	15.6045	14.7151	14.7275	0	0
	3.33857					231.098			106.48	4	57.9881	7.68166						-32.9013	172.684			☐	117	16.1375	14.425	14.5753	16.2682	14.5771	14.7565	16.8814	15.7122	15.4946	19.1795	18.1055	17.9765	18.2674	17.21	17.1898	18.5409	17.3116	17.4702	18.1829	17.3781	17.5469	17.9433	17.1106	16.9353	17.9249	16.9899
	3.33952				125.043				77.27	4	57.9881	0						-7.7973	1.86289			☐	118	0	0	0	0	0	0	0	0	0	0	0	0	0	0	0	0	0	0	0	0	0	0	0	0	0	0
	3.33962					248.113			123.26	4	234.063	7.67762						38.0741	43.9251			☐	119	0	0	0	0	0	0	0	0	0	14.6521	0	12.8783	14.9675	13.496	13.5821	15.5192	13.4836	13.4006	14.9213	13.6703	0	14.9135	13.4773	0	15.1051	13.5495
	3.3398					251.07			96.04	4	234.063	0						-383.752	88.7929			☐	120	19.8507	18.9928	19.0462	18.7696	18.1072	17.8999	21.5059	20.6335	20.6072	18.7763	17.9991	18.2934	19.2676	18.4745	18.348	19.2799	18.3079	18.0446	19.6401	18.8702	18.7099	19.3893	18.5135	18.5826	18.1529	17.4493
	3.34017				259.129				117.06	4	92.9646	7.6121						-0.0797817	39.033			☐	121	0	0	0	0	0	0	0	0	0	16.08	13.1361	13.943	0	14.4385	12.4934	0	14.0497	12.5375	0	0	0	0	0	0	15.2724	13.6025
	3.34175					151.062			103.41	4	92.9646	0						37.5499	72.2628			☐	122	14.7394	0	14.9974	0	0	0	0	0	0	15.6204	0	14.7124	14.5649	0	14.0179	14.8078	0	0	0	0	0	0	0	0	15.0205	14.5026
	3.34578				311.099				164.24	4	208.997	7.55717						0.358459	35.9422			☐	123	0	0	0	0	0	0	0	0	0	12.3565	12.8157	14.8568	15.4786	0	13.197	12.8905	0	0	15.67	14.3349	0	14.9706	0	0	15.1794	0
	3.34727				162.113				74.95	3	208.997	0						-48.0871	22.5968			☐	124	16.0757	14.6229	14.8124	15.4571	0	13.7761	14.4398	0	0	0	0	0	0	0	0	0	0	0	0	0	0	0	0	0	0	0
	3.34859						179.049		118.83	3	88.0398	7.34537						-46.8738	142.78			☐	125	17.4429	16.4663	16.5274	17.0379	16.0426	16.278	17.6278	16.7257	16.6288	18.5376	17.3639	17.338	18.2494	17.6366	17.5589	18.4813	17.4976	17.665	18.449	17.3013	17.4972	18.0878	17.1984	17.4345	18.2062	17.5693
	3.34878					162.022			50.81	3	88.0398	0						-22.4122	35.2456			☐	126	14.3051	0	0	13.7564	0	0	15.1169	0	14.1967	15.5462	14.9833	14.6963	15.5746	14.4365	14.4904	15.6358	14.5404	14.3359	15.9725	15.3	14.8559	15.3454	14.4095	14.9057	14.8651	14.0864
	3.34955						310.087		93.07	3	72.9589	7.25706						-126.008	299.336			☐	127	19.7905	18.5636	18.7938	19.2295	18.2583	18.3516	19.7486	19.1741	18.9163	20.7086	19.608	19.6656	20.355	19.4456	19.5784	20.5476	19.461	19.5997	20.458	19.4167	19.4333	20.2906	19.3706	19.4658	20.1753	19.5485
	3.34993				253.065				80.95	3	72.9589	0						-58.6848	3.63698			☐	128	14.2877	0	0	0	0	0	16.8208	15.7522	16.2671	0	0	0	0	0	0	0	0	0	13.8333	0	0	0	0	0	0	0
	3.3501						310.096		50.41	3	132.959	7.22797						-61.875	195.792			☐	129	18.1896	17.1092	17.0184	17.6789	16.6093	16.7078	18.248	16.916	17.2444	19.254	17.9446	17.9376	18.8113	17.8327	17.8158	18.9844	17.8491	17.9606	18.9793	18.0533	17.676	18.6495	17.7515	17.678	18.7716	17.8727
	3.35016						308.091		99.76	3	132.959	0						-439.782	1594.67			☐	130	24.4505	23.307	23.3345	23.8442	22.8037	22.8884	24.327	23.3598	23.3995	25.2849	24.1204	24.3333	24.9626	24.0141	24.0882	25.19	24.1558	24.1781	25.0817	24.1274	24.1738	24.9135	24.097	23.9908	24.9748	24.0541
	3.3508				152.054			568	132.102	Isoleucine (dRT:0.4)[M+H]+	189.98	6.9088						29.9112	56.3671			☐	131	14.0069	0	0	0	0	0	0	0	0	14.8045	12.909	15.0433	14.3149	0	0	14.4999	0	0	0	0	0	0	0	0	10.8979	14.4342
	3.35395				124.04				86.1	999	189.98	0						-107.54	24.0377			☐	132	15.5391	15.55	15.8351	15.3735	15.386	15.5153	14.871	0	14.8856	16.5067	15.7701	16.2245	15.6216	15.1192	15.0141	15.5718	15.2993	15.0355	15.9152	15.8094	15.7188	16.2107	15.878	15.8597	13.6905	13.2736
	3.35402					233.059			69.07	213	102.055	6.82575						-44.5663	89.8539			☐	133	16.0849	14.8228	14.992	15.5432	14.4915	14.4043	16.3457	15.0218	15.0324	17.1973	16.1076	15.919	17.1203	16.2143	15.957	16.4484	16.0201	16.0047	17.1228	16.0356	16.0653	17.113	16.2345	16.1919	17.0065	16.1246
	3.35523				287.052				87.1	48	102.055	0						-18.0066	-27.7026			☐	134	0	0	0	0	0	0	0	0	0	0	14.6972	13.2613	0	12.8798	13.0171	0	13.6845	13.5046	0	13.8489	14.9863	0	14.3409	14.2069	0	12.6556
	3.3568						330.118		90.9	26	190.986	6.68372						96.0231	-22.1524			☐	135	0	0	0	0	0	0	0	0	0	13.5328	16.4725	15.9889	16.3932	15.3911	15.3716	15.4022	15.7196	15.8584	16.0614	14.9682	15.3081	16.0558	15.0132	15.2985	14.5383	13.2098
	3.35932				143.034				70.07	15	190.986	0						-37.6915	31.9306			☐	136	15.822	0	14.6701	15.2977	13.9512	15.1486	14.824	0	0	0	0	0	0	0	0	0	0	0	0	0	0	0	0	0	0	0
	3.36129				615.175				71.93	12	86.9907	6.25172						-17.3942	110.173			☐	137	14.8338	0	0	0	0	0	0	0	0	17.1782	15.4304	14.895	16.7246	15.0447	15.1187	17.1773	15.6792	14.6815	16.73	0	15.6088	16.6885	15.205	14.7966	16.7801	14.8642
	3.36638					133.05			132.1	11	86.9907	0						2.75909	-10.6729			☐	138	14.3331	13.2659	12.9198	11.9732	13.8294	14.6603	11.9775	13.9255	12.8005	16.1608	14.9265	13.1097	16.7497	17.825	14.2739	13.2778	17.369	14.8908	14.2433	15.1767	14.694	13.9866	13.9138	14.0013	14.556	14.4725
	3.36657					307.084			90.94	10	138.97	6.19347						-34.9763	-20.8437			☐	139	13.7524	14.3088	0	0	14.0646	13.531	17.7124	15.5698	12.8926	0	0	14.6724	16.6519	15.4516	15.8178	13.9799	15.6964	15.3416	0	16.0433	14.2384	16.4519	14.9666	15.234	0	12.4567
	3.36953				95.0133				107.95	9	138.97	0						-100.602	43.636			☐	140	17.9362	17.3449	17.036	17.4514	16.4335	16.0558	0	0	0	0	0	0	0	0	0	0	0	0	0	0	0	0	0	0	0	0
	3.37272				553.03				72.94	8	100.022	6.13047						-11.5842	15.826			☐	141	0	0	0	0	0	0	0	0	0	14.8921	0	13.6514	0	0	0	14.2646	0	0	0	14.2629	13.8889	13.95	13.8626	14.0317	0	0
	3.3734					483.111			149.98	7	100.022	0						-53.0214	33.9749			☐	142	0	0	0	0	0	0	0	0	0	16.81	15.0944	15.2401	16.6197	15.4757	15.6453	16.4907	0	16.1464	16.5211	15.528	15.6123	15.1459	15.8481	0	0	14.5744
	3.37669						482.108		55.94	7	188.037	6.106						-82.3235	96.8996			☐	143	16.0156	14.9318	15.757	14.5679	14.0671	14.9871	16.4437	15.9076	16.1424	19.1607	18.3582	18.2926	18.9763	18.1881	18.2731	19.2244	18.0819	18.6169	19.4354	18.1023	18.5105	18.2305	17.8422	17.8858	18.8516	17.9465
	3.38003					150.055			68.93	7	188.037	0						-3.85963	-0.767484			☐	144	0	0	0	0	0	0	0	0	0	0	0	0	0	0	0	13.9958	0	0	14.8569	0	0	13.5019	0	0	0	0
	3.39341				332.134				123.16	7	74.0246	6.07132						-28.5229	-27.3097			☐	145	0	14.0609	15.9189	0	0	16.4031	15.3402	13.7267	14.2566	0	13.5253	0	15.123	0	0	0	0	0	12.5877	12.7481	0	13.8461	12.6512	0	0	0
	3.39777				356.076				57.06	6	74.0246	0						-6.67516	50.7334			☐	146	13.7218	0	0	0	0	0	0	0	0	14.9908	13.5986	13.6679	14.4572	0	0	13.0339	14.0496	14.186	14.3475	0	0	13.977	13.5689	0	15.4727	13.6339
	3.40081				418.135				104.23	6	57.0343	5.91618						0.11418	12.5471			☐	147	0	0	0	0	0	0	0	0	0	0	12.6594	15.0519	0	13.5685	0	12.6493	13.981	14.7688	0	0	0	0	0	0	0	0
	3.40743						314.181		89.94	6	57.0343	0						109.271	-47.0536			☐	148	0	0	0	0	0	0	0	0	0	0	0	0	0	14.1425	13.2727	0	0	0	0	0	0	0	0	0	0	0
	3.41001				228.05				95.37	6	101.024	5.36798						-186.008	38.1609			☐	149	19.2374	18.2839	18.2949	0	17.8641	17.9326	18.5078	17.7875	17.7497	0	0	0	0	0	0	0	0	0	0	0	0	0	0	0	0	0
	3.41185				236.022				59.96	6	101.024	0						-41.6334	3.67756			☐	150	0	0	0	0	0	0	0	0	0	0	0	0	0	0	0	0	0	0	0	0	0	0	0	0	0	0
	3.42095				169.013				69.12	6	55.0187	5.27296						-180.882	50.2839			☐	151	18.9257	17.8538	17.8257	18.4575	17.5285	17.3988	18.1834	17.2992	17.2137	0	0	0	0	0	0	0	0	0	0	0	0	0	0	0	0	0
	3.42126				139.05				60.39	6	55.0187	0						-11.2146	15.2765			☐	152	14.0687	0	0	13.7689	0	0	14.0101	0	0	0	0	0	0	0	0	0	0	0	0	0	0	0	0	0	0	0
	3.42945					441.033			50.21	6	120.959	5.2389						-11.9487	25.4691			☐	153	0	0	0	0	0	0	14.3846	13.4394	13.8048	15.6899	15.8867	15.9142	15.3998	14.5373	14.8391	16.1373	14.4609	15.0149	15.918	14.5616	15.0372	16.0463	15.2113	14.5494	15.6956	14.0968
	3.42975					173.056			59.33	5	120.959	0						24.3908	-14.9421			☐	154	15.0962	13.1902	14.0027	14.1508	13.2554	0	0	0	0	0	0	0	0	14.0841	14.3157	13.8025	13.2732	0	0	0	0	0	0	0	0	0
	3.43451					188.092			132.102	Leucine (dRT:0.0)[M+H]+	75.946	5.08018						42.8174	26.1196			☐	155	15.0223	12.8025	14.3454	14.6827	14.8414	14.6539	12.6089	0	0	16.4621	15.5875	15.6745	15.5529	15.8891	15.5187	16.1032	15.0006	15.4492	15.5446	15.3113	14.588	16.4005	16.9061	15.965	14.8883	15.2701
	3.43727				104.071				86.1	999	75.946	0						-3.312	-5.26877			☐	156	0	0	0	0	0	0	0	0	0	0	0	0	0	0	0	0	0	0	15.0229	14.1498	14.303	0	0	15.6596	0	0
	3.43869				242.99				87.1	48	85.0485	4.97793						-102.867	29.4573			☐	157	17.381	16.5018	16.2535	16.5083	16.4945	15.8394	16.1287	15.2718	15.1919	0	0	0	0	0	0	0	0	0	0	0	0	0	0	0	0	0
	3.43894				449.973				132.1	21	85.0485	0						-45.2623	15.3005			☐	158	15.4541	13.54	13.8074	14.9054	13.1265	12.9084	15.1389	13.9543	0	0	0	0	0	0	0	0	0	0	0	0	0	0	0	0	0	0
	3.43895				252.108				90.9	11	59.9311	4.93164						-15.3227	-3.01147			☐	159	0	0	0	0	0	0	0	0	0	0	0	13.8817	0	0	0	0	0	0	0	0	0	0	0	0	0	0
	3.44063				131.034				71.93	9	59.9311	0						-6.24593	24.4841			☐	160	0	0	0	0	0	0	0	0	0	13.9486	14.2364	13.9888	0	0	0	14.3843	14.3184	13.7194	0	0	0	0	0	0	14.8496	14.3271
	3.4431					238.092			70.07	7	90.9695	4.83653						-14.119	-34.4907			☐	161	14.6349	11.2663	0	13.6052	0	0	14.0566	14.932	14.2785	13.9258	15.352	15.0811	15.3804	15.2395	15.6674	14.9501	15.103	14.8388	16.1249	16.184	15.8308	16.03	15.9678	15.9507	14.8174	15.1644
	3.4437						290.081		142.96	5	90.9695	0						-108.311	67.5467			☐	162	18.018	17.7246	17.9097	17.1527	17.0029	17.2247	18.3612	18.1865	18.3142	19.4949	19.3682	19.4708	19.486	19.2097	19.2673	19.887	19.4878	19.6826	19.8143	19.5307	19.7843	19.4818	19.281	19.5422	19.0862	19.082
	3.44413				123.008				87.1	5	124.076	4.78179						-29.2	14.7341			☐	163	15.019	13.6293	12.4796	14.1705	0	0	14.1134	0	0	0	0	0	0	0	0	0	0	0	0	0	0	0	0	0	0	0
	3.44542				222.061				102.89	5	124.076	0						-242.2	77.2422			☐	164	20.0862	18.1881	18.4222	19.6717	18.2766	18.1912	19.5169	18.2337	17.9927	0	0	0	0	0	0	0	0	0	0	0	0	0	0	0	0	0
	3.44694				266.123				63.49	5	68.3081	4.77769						-5.81493	-6.28249			☐	165	0	0	0	0	0	0	0	0	0	0	0	0	0	0	0	0	0	0	16.6157	16.0597	16.0764	17.5079	17.2021	17.447	0	0
	3.44864					240.144			100.28	5	68.3081	0						-1.00242	-51.6806			☐	166	0	0	13.6666	0	0	0	0	0	15.8723	0	13.4957	0	0	14.2655	14.5578	15.0136	15.0039	16.0102	0	14.5338	14.3263	0	14.2709	15.1328	14.9575	14.6058
	3.44877				354.097				92.94	5	142.942	4.75092						-2.47624	-7.38479			☐	167	0	0	0	0	0	0	0	0	0	0	0	0	0	0	0	0	0	0	0	0	0	0	0	0	0	0
	3.44992				396.035				58.62	4	142.942	0						5.80269	-25.3776			☐	168	0	0	12.4318	0	0	0	0	0	0	0	0	14.1025	14.6437	0	0	12.9707	13.5481	15.5392	14.8769	0	14.6293	0	14.5669	13.6788	15.0222	14.0742
	3.45007				291.084			621	268.104	Adenosine (dRT:-0.07)[M+H]+	98.9762	4.72666						-23.6432	33.811			☐	169	0	0	0	0	0	0	0	0	0	15.5778	15.6009	15.4624	15.5528	12.2002	0	16.0468	15.6177	15.7266	15.816	15.4138	0	15.0523	13.8779	15.3143	14.1539	14.6714
	3.45223				250.092				136.06	999	98.9762	0						-124.429	11.7814			☐	170	16.8303	16.5671	16.0957	16.8208	17.184	16.4355	16.943	17.4988	16.7677	0	0	0	0	0	0	0	0	0	0	0	0	0	0	0	0	0
	3.46277					189.123			268.1	139	76.9337	4.69704						-112.095	79.1741			☐	171	18.7793	15.8229	17.0324	18.2548	16.2303	16.2379	16.4544	14.3282	0	15.5567	15.0812	14.8164	15.6653	14.3226	14.0754	14.5237	13.3353	0	15.2913	13.3179	14.5313	15.2012	13.6381	13.3843	14.587	0
	3.46946				238.075				119.04	33	76.9337	0						-8.33923	93.5677			☐	172	0	0	0	0	0	0	0	0	0	17.7706	16.708	16.5829	16.3476	15.1209	16.4092	15.2391	15.1646	14.3794	13.8721	0	0	12.423	14.3756	14.3064	14.3719	14.1613
	3.46968				113.024				137.07	21	110.975	4.65064						-171.431	56.763			☐	173	18.945	17.7568	17.8253	18.4791	17.5341	17.2507	18.1583	17.1968	17.191	13.9021	0	0	0	0	0	0	0	0	0	0	0	14.3812	0	0	0	0
	3.4728					143.082			137.05	18	110.975	0						15.8445	-38.728			☐	174	0	0	14.4457	0	0	13.6698	0	13.36	13.8069	14.3411	14.2279	14.5822	14.694	14.4909	15.3844	12.0275	0	14.5072	15.0816	14.8166	16.1336	14.9908	14.8805	15.5954	0	0
	3.47923				180.087				269.11	14	165.007	4.64869						-28.3601	9.67442			☐	175	0	0	0	0	0	0	0	0	0	0	13.31	0	0	0	0	15.5898	16.0294	0	0	0	0	14.0372	0	0	0	0
	3.47972				252.054				57.03	11	165.007	0						-16.2901	3.83359			☐	176	0	0	0	0	0	0	0	0	0	0	0	0	0	0	0	0	0	0	0	0	0	0	0	0	0	0
	3.48132				309.047				94.04	11	146.958	4.5714						-16.9664	-33.153			☐	177	0	0	0	0	0	0	0	0	0	0	0	0	0	0	0	0	0	13.9242	13.7517	0	15.1035	12.4695	0	0	0	0
	3.48166						248.032		55.02	4	146.958	0						-32.2223	74.9732			☐	178	16.5285	15.555	15.3621	15.9242	14.558	14.6017	17.2633	16.2575	16.3257	17.8478	17.0212	16.8737	17.8361	16.5457	17.1372	17.6235	16.8025	17.0017	18.0781	16.8215	17.3385	17.6203	16.9395	16.7951	17.8067	17.1206
	3.48343					212.113			85.03	4	211.261	4.55555						-7.04551	-19.8262			☐	179	0	0	0	0	0	0	0	0	0	13.2819	0	0	14.7565	0	0	14.7012	0	15.2567	14.7867	13.0419	13.9613	13.7826	0	13.4706	14.4065	0
	3.48511					298.15			73.03	4	211.261	0						24.1541	-42.3018			☐	180	0	0	0	0	0	0	0	0	0	0	11.9642	0	0	13.9015	13.817	0	14.3498	13.221	0	12.3572	12.0547	0	12.7182	13.7037	0	0
	3.48581				133.05				69.03	3	114.967	4.18889						-21.9028	9.86511			☐	181	14.3329	15.4483	0	0	0	15.3719	0	0	13.3881	0	15.8002	16.1346	0	0	16.4719	14.969	0	17.6149	0	12.9188	15.2939	12.0826	14.1021	14.1904	13.0625	0
	3.48913				423.008				82.07	2	114.967	0						-21.6934	3.98795			☐	182	0	0	0	0	0	0	0	0	0	15.4842	14.355	15.0447	14.7243	13.8069	13.9671	14.1215	13.6403	0	14.9524	14.4478	15.5336	14.6836	15.5286	15.1035	14.225	14.1104
	3.48934					130.022			95.46	2	146.528	4.181						-32.5452	12.8144			☐	183	14.1624	13.6652	14.4767	14.2673	13.8895	13.5742	15.025	14.729	14.9081	15.952	15.7188	15.6986	16.003	15.4251	15.4983	15.6852	16.0237	15.1804	16.5027	15.7919	15.9967	16.2399	15.7379	16.0799	15.5117	15.3405
	3.49135						147.029		57.03	2	146.528	0						-78.7012	36.7143			☐	184	17.9568	17.2017	17.1169	17.9493	17.2103	16.9511	18.0506	17.5328	17.491	18.7971	18.6149	18.8625	18.8872	18.2059	18.0137	18.5968	18.0388	18.4491	19.0854	18.2137	18.3394	19.1476	18.4819	18.507	18.5634	17.8212
	3.49211					230.99			66.33	2	77.9413	4.14029						-47.933	-26.2283			☐	185	16.0151	15.5394	15.3345	14.8396	15.3483	15.3	15.6751	16.3622	15.8526	16.1485	16.1453	15.7588	15.5111	15.3508	15.743	16.9621	15.3871	15.2551	16.2073	16.1452	16.191	16.0529	16.5891	16.2654	15.528	15.6669
	3.49276						193.034		55.38	2	77.9413	0						-45.6993	53.0609			☐	186	17.0414	15.4649	15.6504	16.4902	15.4377	16.2077	17.3421	16.1175	16.0326	17.7032	16.6472	16.6611	17.4267	16.5633	17.0431	17.0762	16.2507	16.0247	17.7248	16.7318	16.6327	17.6374	17.2773	16.8402	16.9121	16.3756
	3.49327				220.994				58.69	2	54.5651	4.09745						-18.1052	-16.4044			☐	187	0	0	0	0	0	0	0	0	0	10.4498	0	0	14.5626	0	0	0	0	0	15.6476	13.332	13.859	14.633	14.0094	13.4833	0	0
	3.49444						129.018		53.92	2	54.5651	0						-118.23	107.456			☐	188	19.5732	18.9729	18.9265	19.2626	18.7952	18.8164	20.15	19.1478	19.313	20.5687	19.8299	19.9003	20.5147	19.736	19.8819	20.2941	19.6625	19.9029	20.8544	19.9772	20.5783	20.7298	20.1046	20.1449	20.5417	19.6203
	3.49459				176.027			881	166.086	Phenylalanine (dRT:-0.05)[M+H]+	89.5678	4.06818						-21.3143	-1.13327			☐	189	0	0	0	0	0	0	0	0	0	13.4644	0	13.3777	13.9193	0	0	0	0	0	0	0	12.9833	15.1616	13.6254	12.77	0	0
	3.49479						111.008		120.08	999	89.5678	0						-52.4402	34.3079			☐	190	17.5642	16.7773	16.9461	17.2659	16.5876	16.5747	17.3313	17.1066	17.3824	18.477	17.7328	18.1822	18.3453	17.7436	18.0004	18.0889	17.5796	17.6459	18.7025	18.3305	18.0985	18.7593	18.0784	18.005	18.1043	17.5867
	3.49507				440.981				103.05	213	95.9522	3.9821						-25.5003	-1.01705			☐	191	0	0	0	0	0	0	13.9222	0	13.7955	15.3832	14.574	14.6655	15.211	14.6086	14.3672	14.5098	0	13.7899	15.6364	15.0486	15.3798	15.6037	15.4146	15.1778	15.0701	12.1713
	3.49517				140.006				121.08	51	95.9522	0						-25.0917	-1.07712			☐	192	0	0	0	0	0	0	0	0	0	14.3873	14.2938	13.9592	13.1422	13.4387	0	14.0597	13.2771	9.16865	14.7421	13.8011	14.3948	14.708	13.9914	15.4427	13.492	13.6011
	3.49557					145.513			93.07	39	70.9587	3.9424						7.38284	8.32227			☐	193	15.3499	14.4451	14.5873	15.1971	14.8329	14.3767	16.0665	15.2242	15.4299	16.6836	15.7094	12.5889	16.4188	16.0139	15.2754	16.0743	16.3371	15.2893	16.6556	16.248	16.2226	16.8229	15.6651	16.9867	16.3374	15.0504
	3.49573						215.016		166.09	34	70.9587	0						31.0556	-5.92881			☐	194	16.1116	16.1869	16.2466	15.7509	15.5883	15.4733	16.594	16.2472	16.0937	17.1135	16.6535	17.511	17.097	17.0263	16.7874	16.4885	16.2497	16.3116	17.2022	17.2531	16.8426	17.2708	17.1444	17.0226	16.7498	16.408
	3.49613						438.98		79.05	25	53.2743	3.83367						-32.3599	97.456			☐	195	17.0144	15.1425	15.1148	16.7642	15.118	15.0362	17.783	16.2714	16.0676	18.4973	16.6021	16.8712	18.3197	16.7108	16.6309	17.7511	16.2922	15.9757	18.4496	17.0389	17.0111	18.5945	17.5464	16.9968	17.8216	16.551
	3.49626					212.008			131.05	23	53.2743	0						-43.8887	21.9978			☐	196	16.258	15.2627	15.173	15.9645	15.3585	15.4883	16.9305	16.4732	16.4829	17.8342	17.1442	17.123	17.7305	16.7866	17.1499	17.3947	16.8253	16.6816	17.8715	17.6128	17.5849	18.0192	17.6109	17.5672	17.6089	16.9177
	3.49661						437.973		91.05	22	73.3664	3.77066						-84.5347	22.9713			☐	197	17.9009	17.4001	17.5708	17.5786	17.2482	17.6606	18.6503	18.2159	18.1216	19.2433	18.9189	18.7736	19.1108	18.5043	18.8843	18.865	18.3664	18.3327	19.4711	18.7692	19.2885	19.4716	19.092	18.8812	19.0391	18.4648
	3.49694						175.024		107.05	18	73.3664	0						-54.1426	42.6577			☐	198	18.1886	17.1592	17.371	17.7415	16.9369	16.9373	18.0178	17.799	17.6423	19.0189	18.0377	18.7139	19.0058	18.0741	18.4552	18.6476	18.1129	18.5504	19.1857	18.4556	19.0994	19.2589	18.5099	18.5238	18.6029	17.8293
	3.49741					308.021			104.06	13								-41.9194	-8.45944			☐	199	0	0	0	0	0	0	14.9979	15.3648	15.2101	16.4269	16.0477	16.2905	16.5306	15.4822	16.052	15.8157	14.9927	14.8665	17.0687	16.4892	16.2887	17.1142	16.525	16.3044	16.1393	15.8735
	3.49827					393.983			95.05	11								-32.9913	5.52508			☐	200	13.5959	13.5231	13.575	13.4768	13.362	13.6437	15.336	15.1527	14.9307	16.4218	15.8789	16.1278	16.4529	15.5229	15.874	15.944	15.5939	15.217	16.4213	16.2069	16.4477	16.9479	16.1761	16.0676	16.1075	16.2079
	3.49844				409.019				149.06	9								-14.6003	-12.3035			☐	201	0	0	0	0	0	0	0	0	0	0	0	0	0	0	0	0	0	0	10.3077	0	0	15.0356	0	13.6152	13.7193	0
	3.49901				87.0083				77.04	5								-15.6896	-2.64494			☐	202	0	0	0	0	0	0	0	0	0	13.6183	0	0	0	0	0	13.3932	0	0	0	0	14.9412	13.3058	0	13.4046	13.3815	0
	3.49917					175.108			53.04	5								9.67777	40.2242			☐	203	0	0	0	0	0	0	0	0	0	15.4309	0	13.7203	15.5446	13.9352	13.8698	14.9419	0	0	15.2475	13.1381	13.9441	15.2678	13.9707	13.1884	13.8913	0
	3.49971						210.061		118.07	4								-35.1068	99.1824			☐	204	18.4172	17.1435	16.9379	18.3353	17.2111	16.9322	18.9772	17.5967	17.6605	18.9012	17.8767	18.0385	18.9397	17.7209	17.6491	18.5649	17.5406	17.6282	19.142	18.2538	17.9849	19.1315	18.1046	18.1543	18.5227	17.7525
	3.5					201.956			119.07	2								-29.2275	-8.33061			☐	205	15.7367	15.4799	15.0639	15.4407	15.2423	16.2844	16.1257	16.1047	15.4501	12.8544	16.9173	15.6191	16.4959	15.9484	16.5594	16.2376	16.2399	15.7922	0	15.8933	15.6491	16.6879	13.5671	16.5193	16.7838	15.7555
	3.5				435.978				167.09	2								-15.4229	-1.90417			☐	206	0	0	0	0	0	0	0	0	0	14.0741	14.9982	0	0	0	0	13.8296	0	0	14.664	13.6007	13.7175	14.9839	14.0217	13.9349	13.558	0
	3.50071				335.941				131.06	1								-24.4545	-4.43221			☐	207	0	14.9016	15.0217	0	14.6738	15.0085	0	15.205	15.9928	17.3353	16.3475	17.1937	0	15.7972	16.1433	0	16.2703	16.3919	0	16.8359	15.981	12.135	16.6198	16.5386	0	15.9567
	3.50179				407.031				105.05	1								-14.2625	-18.2187			☐	208	0	0	0	0	0	0	0	0	0	0	0	0	0	0	0	0	0	0	13.6955	0	0	12.9632	0	0	0	0
	3.50211				204.019				69.51	1								-17.507	-16.0154			☐	209	0	0	0	0	0	0	0	0	0	13.8823	0	0	0	0	0	0	0	0	13.9383	0	0	14.1728	0	14.709	0	0
	3.50215					154.518			149.02	1								-3.21773	51.8306			☐	210	14.2612	13.7979	13.9725	14.7499	13.4343	14.8142	16.5978	14.9837	14.4837	15.8864	14.4302	14.6889	15.9462	14.3278	14.9624	15.7424	13.3707	14.0365	16.3808	12.8255	13.3074	16.2354	15.0965	15.1019	15.9051	15.1658
	3.504						287.98		80.06	1								-14.5156	208.077			☐	211	18.8343	17.5731	16.8586	18.7356	16.7684	16.9105	19.5864	17.2912	16.5042	19.4672	17.5183	17.3862	19.7622	17.6438	17.4326	19.3628	17.0309	17.3241	15.2463	16.9576	17.4978	19.5408	18.5676	17.7318	19.2331	17.6062
	3.50588				219.967				132.05	1								-15.3612	8.93721			☐	212	0	15.4714	15.5782	16.7739	16.0431	15.5437	17.0238	12.1057	16.4131	17.0203	16.9227	13.0366	17.0473	16.6101	16.6212	0	16.4177	16.6259	12.485	13.0178	16.9176	13.0072	17.2235	16.4943	16.9595	16.0622
	3.50596					289.98			67.63	1								-14.5866	39.7403			☐	213	15.6215	14.4596	14.669	15.144	14.6842	14.7371	16.1118	15.4316	15.3471	16.9614	15.642	15.7208	17.0652	16.6217	16.091	16.1181	15.7625	14.2862	16.661	16.3656	16.1464	16.7567	15.8285	16.346	16.4869	15.6337
	3.5066				148.032				85.03	1								-9.3909	-1.2484			☐	214	0	0	0	0	0	0	0	0	0	13.0799	0	0	0	0	0	0	0	0	14.538	0	0	13.7103	12.9263	0	0	0
	3.50691					263.956			56.81	1								24.8114	35.535			☐	215	0	0	0	11.867	0	0	14.2392	13.078	13.3072	14.9576	13.694	14.7675	14.4241	13.0467	12.1422	14.8458	13.6056	13.085	0	15.1894	13.9735	14.7743	13.4066	13.8429	14.4062	14.0754
	3.50721				212.51				168.74	1								-6.3174	-3.9302			☐	216	0	0	0	0	0	0	0	0	0	13.8356	0	0	13.8745	0	0	0	0	0	13.5591	0	14.1209	13.9881	0	0	0	0
	3.5076				140.034				50.23	1								-192.969	47.6275			☐	217	17.1208	16.4018	16.2702	20.2613	19.6856	19.4869	16.7283	15.8601	15.1538	0	0	0	0	0	0	0	0	0	0	0	0	0	0	0	0	0
	3.5083					219.994			73.67	1								-9.01441	84.9146			☐	218	15.0584	0	0	15.0459	0	0	16.0958	0	0	17.0128	14.1177	14.2926	16.927	0	0	16.278	0	13.1934	16.7749	15.2529	14.185	16.9329	14.9728	15.3596	16.2149	13.8891
	3.50937				442.976				51.67	1								-2.24019	-3.60009			☐	219	0	0	0	0	0	0	0	0	0	0	0	0	0	0	0	0	0	0	0	0	0	0	0	0	0	0
	3.51115				291.976				95.49	1								-11.9782	10.7242			☐	220	0	0	0	0	0	0	13.2922	0	0	0	13.1061	13.6379	14.6235	13.4523	12.5382	13.3729	0	0	0	12.5372	12.8198	14.2887	0	0	13.3153	13.1776
	3.51246					234.097		917	155.034	Protocatechuic Acid (dRT:-1.46)[M+H]+								113.869	-56.1147			☐	221	0	0	0	0	0	0	0	0	0	0	0	0	0	0	0	0	0	0	0	0	0	0	0	0	0	0
	3.51333				308.523				111.04	999								-4.71482	-3.61216			☐	222	0	0	0	0	0	0	0	0	0	0	0	0	0	0	0	0	0	0	14.2622	0	0	14.8943	0	0	0	0
	3.51624						291.951		65.04	587								-10.1342	37.4103			☐	223	16.8925	16.0269	16.33	17.0151	16.5933	16.5126	17.6469	17.0982	17.5913	17.6487	17.6316	16.7797	17.7756	17.346	14.4558	17.6634	17.0018	17.0617	17.8838	16.2515	17.4988	17.9246	16.8007	17.4167	17.6351	17.4108
	3.51627						242.983		55.94	190								-9.78912	85.596			☐	224	17.4926	16.1901	16.4345	17.3172	17.3871	17.4681	18.3033	17.1652	17.134	18.1913	16.8347	18.1282	18.3983	16.9521	18.5486	18.4253	18.0619	17.7036	18.3921	16.0617	17.5646	15.7078	17.2335	12.0508	18.3179	17.5333
	3.51666				183.029				137.02	151								7.51822	-61.1046			☐	225	13.8475	12.1569	16.4615	12.2979	12.6364	15.7609	0	0	13.1733	0	12.7243	13.8756	0	14.7703	13.004	0	14.206	15.9167	0	6.40759	12.3368	0	12.921	14.2308	0	0
	3.51771					211.064			110.07	145								-28.0221	-38.463			☐	226	13.9357	12.7925	14.6774	13.8834	13.4854	14.7577	15.4198	0	15.1045	15.8654	17.016	16.916	16.4667	16.4551	15.9832	15.6911	16.615	16.2321	16.6021	17.1034	17.2539	0	15.8468	16.0892	15.09	15.9146
	3.51865						157.013		93.03	108								-32.6886	-70.9529			☐	227	17.3567	17.2201	16.473	16.9066	16.7465	16.196	17.4065	16.7171	16.9327	12.1548	17.6107	17.6698	18.1234	17.4605	17.4983	17.9252	17.6178	17.2109	18.5467	17.4817	18.0049	18.2906	14.2419	17.8423	17.8093	17.323
	3.525					284.171			155.03	106								9.16523	-16.0746			☐	228	0	0	0	0	0	0	0	0	0	0	12.9123	14.5755	0	0	13.2843	14.5208	0	11.9144	0	14.2535	9.86211	0	12.0624	0	0	12.6854
	3.5412				176.055				81.03	58								-17.6458	-2.32393			☐	229	0	0	0	0	0	0	0	0	0	0	0	13.0083	13.0262	0	0	0	12.9431	13.6858	0	0	0	0	0	0	0	0
	3.55591						139.003		128.95	58								-6.34209	-46.6614			☐	230	18.3093	17.6826	17.601	12.1412	17.4378	17.6948	18.4048	18.0917	18.5177	19.1984	18.5663	18.5776	14.3156	18.5298	18.5349	14.1725	18.2399	18.3148	15.114	18.5757	19.0887	15.6507	18.9488	18.9464	18.9214	18.4011
	3.56245					282.119			67.94	56								-29.3689	-39.4971			☐	231	0	16.233	15.9278	13.7964	15.3052	15.5904	12.9534	16.854	14.7611	15.7998	14.4248	14.5383	15.5737	15.6237	16.3201	0	16.5632	16.5484	16.2737	16.3836	16.4597	15.7966	14.9259	14.9602	16.0897	15.1279
	3.5703					102.055			72.94	55								-19.6409	-2.98037			☐	232	13.9175	12.9093	0	12.3769	12.7714	12.0529	15.3629	13.1805	14.4952	0	0	0	0	0	0	0	12.2547	0	0	0	12.8736	8.18021	12.3026	0	12.2535	12.0953
	3.58569				169.036				109.03	54								-49.7038	92.7325			☐	233	13.7143	0	0	15.3188	13.6296	13.8969	16.169	14.95	14.8456	17.1039	16.2826	16.3746	16.3399	14.7732	14.3028	14.2947	0	0	15.903	14.8695	15.0826	14.5262	0	0	14.6889	0
	3.59002					176.128			112.05	45								46.3659	-6.96788			☐	234	0	0	0	0	0	0	0	0	0	14.5045	13.3183	13.2618	16.1201	15.3325	15.5505	15.9346	14.4971	14.5918	15.5939	14.3445	14.874	15.6938	14.4571	14.8475	14.3207	0
	3.59143				250.062				51.94	44								-29.8068	64.438			☐	235	0	0	0	0	0	0	14.9955	0	0	17.4659	15.0018	14.9406	16.9241	15.1721	14.1318	0	0	0	0	0	0	0	0	0	0	0
	3.59898				144.102				146.96	40								-29.3319	16.4023			☐	236	15.9949	13.0871	13.8845	14.5439	0	12.7042	0	0	0	0	0	0	0	0	0	0	0	0	0	0	0	0	0	0	0	0
	3.60431					247.129			113.96	38								-12.5378	70.7467			☐	237	13.5202	0	0	0	0	0	13.0409	0	0	16.3254	15.5424	15.3778	15.6636	14.1833	14.3954	15.5574	14.0691	14.3758	15.435	14.2091	14.8257	15.2636	13.8487	13.3932	15.7152	14.5078
	3.60831				373.116				90.95	34								-6.10703	11.3789			☐	238	14.143	0	0	0	0	0	0	0	0	0	0	0	14.9624	13.6453	13.2016	0	0	0	0	0	0	0	0	0	0	0
	3.61147					260.077			149.96	27								-33.993	-55.9747			☐	239	0	0	0	0	0	0	0	0	0	0	0	0	0	0	0	0	0	11.8513	14.688	15.1538	16.4967	14.7872	16.334	15.9211	0	0
	3.61836				204.123				156.08	26								-59.539	5.20707			☐	240	14.0791	14.2899	15.4328	14.5219	15.2029	15.3072	0	14.5597	15.1878	0	0	0	0	0	0	0	0	0	0	0	0	0	0	0	0	0
	3.62357				124.053				131.97	23								-9.8455	48.1694			☐	241	0	0	0	0	0	0	0	0	0	15.4905	14.513	14.463	15.7145	14.0032	13.6029	14.7895	14.0303	13.4945	14.912	13.7687	13.5001	15.3202	14.0544	13.8058	15.5628	14.2634
	3.62617				96.045				83.06	22								-17.3954	6.22619			☐	242	0	0	0	14.6128	12.8474	12.6737	0	0	0	0	0	0	0	0	0	0	0	0	0	0	0	0	0	0	0	0
	3.6293				330.999				66.04	22								2.97654	23.4977			☐	243	0	0	0	0	0	0	0	0	0	13.8683	16.104	14.0347	0	0	13.3875	0	0	0	0	0	0	0	0	10.5648	0	0
	3.63394				312.13				68.94	19								-79.6578	13.2723			☐	244	17.071	16.4549	16.7102	16.8395	14.8282	16.4239	14.1848	14.0715	13.8606	0	0	0	0	0	0	0	0	14.2299	0	0	0	0	0	0	0	0
	3.63587				124.059				137.03	19								31.5972	94.9202			☐	245	0	0	0	0	0	0	0	0	0	18.8366	17.844	18.222	19.0335	17.7918	17.6541	18.9253	17.8038	17.843	18.8957	18.4037	18.0713	18.8866	17.955	18.39	0	18.6287
	3.63613				232.98				71.93	17								-50.9453	-35.4382			☐	246	0	15.2962	15.8266	0	15.5347	15.338	0	0	0	14.4081	14.768	14.9196	0	14.2053	15.037	0	0	13.3041	0	14.9558	0	0	15.9064	13.3208	0	15.8778
	3.6381					274.092			93.05	16								-35.6328	16.7387			☐	247	14.8121	12.3866	13.8292	15.002	14.3263	14.2246	13.9356	13.5212	14.2505	0	0	0	14.7395	0	0	0	0	0	0	0	0	0	0	0	0	0
	3.63847						123.056		85.95	16								279.49	438.484			☐	248	17.4191	16.3626	16.7062	17.0285	16.7284	17.011	17.7666	17.083	16.9594	22.8422	22.2241	21.8295	23.0883	21.9235	21.588	22.7396	21.8609	21.8363	22.7638	22.5265	21.8909	22.8428	21.8374	22.3509	23.0517	22.0917
	3.63848				169.061				95.06	13								-1.11834	23.5912			☐	249	0	0	0	0	0	0	0	0	0	14.57	12.1137	13.4314	14.8778	13.0783	13.1762	12.8862	0	12.7595	0	13.3278	13.4621	14.3406	0	14.9056	14.9579	14.2047
	3.6529					346.125			131.99	13								7.20077	57.5987			☐	250	17.0479	15.6605	16.3616	16.4003	15.3384	15.6351	14.5793	13.6415	13.4693	15.4905	14.3053	13.9528	15.9217	13.7274	15.0071	14.9451	12.8053	0	14.5777	12.9679	12.9369	14.2892	0	11.2945	14.0222	12.8209
	3.66719				246.097				81.07	11								-15.1303	9.49544			☐	251	0	0	0	0	0	0	0	0	0	0	0	0	13.1585	0	0	0	0	0	0	0	0	0	0	0	0	0
	3.6717				144.066				88.97	7								-19.4392	-8.7057			☐	252	13.7658	13.9669	13.9688	0	0	13.8951	13.008	13.6466	0	0	0	0	10.4841	0	0	13.0757	0	0	0	0	0	13.1386	0	0	0	0
	3.67544				276.108				131.95	7								-63.6526	24.8944			☐	253	16.505	15.455	15.6675	0	15.4961	15.7847	14.4895	0	0	13.0418	0	0	0	0	0	0	0	0	0	0	0	0	0	0	0	0
	3.70451				155.034				109.07	7								-23.7671	-8.64323			☐	254	12.5938	14.0462	15.0882	12.8007	12.129	0	0	0	0	0	0	0	0	0	0	0	0	0	0	0	0	0	0	0	0	0
	3.72153						290.135		103.96	7								24.4522	97.8922			☐	255	18.1557	17.4187	16.8974	12.9367	0	0	0	0	0	17.4629	16.6001	16.5445	17.0697	15.6531	15.5156	14.4382	0	13.5824	15.1439	13.5094	14.4824	15.2058	14.072	14.312	16.1798	14.3432
	3.72196				250.038				58.07	6								-90.7175	17.4813			☐	256	12.8601	0	0	13.7007	0	0	13.9444	14.1183	14.0162	13.7839	15.5544	15.2452	15.7091	15.722	15.7102	16.5774	15.6394	15.4913	15.2058	15.1044	14.6507	14.9275	15.1831	14.7523	16.2029	16.6064
	3.72449				300.09				102.95	6								-5.95016	-11.1403			☐	257	0	0	0	0	0	0	0	0	0	0	0	0	0	0	0	0	0	0	0	0	0	0	0	0	0	0
	3.7258					182.067			67.05	6								69.7292	19.6526			☐	258	0	0	0	0	0	0	0	0	0	14.8567	0	0	15.4629	12.7509	0	14.7664	0	0	10.5563	0	0	0	0	0	0	0
	3.7377				126.055				126.97	6								-74.884	19.1847			☐	259	0	0	0	18.1059	17.128	17.4308	0	0	0	0	0	0	0	0	0	0	0	0	0	0	0	0	0	0	0	0
	3.74553				162.076				155.05	6								-104.727	28.6462			☐	260	16.483	17.6181	0	16.8206	17.2668	17.3486	18.5031	0	0	0	0	0	17.6698	0	0	0	0	0	0	0	0	0	0	0	0	0
	3.7456				180.069				127.04	5								7.42386	56.4914			☐	261	0	0	0	0	0	0	0	0	0	16.1155	15.1372	15.3937	13.2739	13.2984	13.3333	12.7142	0	0	0	0	0	0	0	0	14.4482	14.3706
	3.74638				128.071				108.96	5								4.09923	45.4435			☐	262	0	0	0	0	0	0	0	0	0	15.464	15.8701	16.5836	0	11.6902	14.5783	0	0	0	0	0	0	0	0	0	0	0
	3.74701					328.197			138.03	5								-29.1061	3.35096			☐	263	16.0212	14.0756	14.6334	0	14.5072	13.5135	0	13.7477	0	0	15.2116	15.4656	12.8988	14.2055	13.6435	12.733	16.296	12.7756	0	15.3991	0	0	12.4059	11.8686	0	12.5053
	3.74933						164.074		55.02	5								79.8023	284.174			☐	264	17.8777	16.796	16.1464	14.4233	13.1818	13.0027	16.9258	14.9589	15.5041	20.4724	19.2557	19.7703	19.2186	17.7266	17.706	18.9561	17.2108	17.5735	18.0481	16.238	16.7448	18.2902	16.9732	16.402	19.1969	17.4105
	3.74975				212.067				93.03	5								-9.65429	15.9965			☐	265	0	0	0	0	0	0	0	0	0	13.2911	12.9598	0	14.3435	14.1976	13.8249	0	0	0	13.6578	0	0	0	0	0	0	0
	3.75302				166.07				55.06	5								5.48308	44.3361			☐	266	0	0	0	0	0	0	0	0	0	15.7567	14.6359	14.5979	0	0	0	0	0	0	0	0	0	0	0	0	0	0
	3.75405				294.118				83.93	5								-27.6765	13.8086			☐	267	14.7144	13.0244	0	14.2557	13.137	13.033	0	0	0	0	0	0	0	0	0	0	0	0	0	0	0	0	0	0	0	0
	3.75485					176.055			118.94	4								19.7547	60.1702			☐	268	14.6606	13.7714	14.0372	15.0075	13.8112	14.2101	0	0	0	16.4455	15.7987	15.9338	16.3313	15.981	15.695	16.1334	15.453	15.4149	15.9221	14.8831	15.0658	15.7128	14.8505	14.8059	14.6502	13.9153
	3.75487					158.045			119.95	4								8.42169	59.8262			☐	269	14.8771	0	0	0	12.8865	13.0069	0	0	0	15.8857	15.1448	15.4261	15.3229	14.7537	14.8749	14.7912	14.3697	14.5679	15.1411	14.1281	14.1532	14.4749	13.8916	14.2469	13.9495	0
	3.75539				213.059				163.98	4								-2.09808	5.01409			☐	270	0	0	0	0	0	0	0	0	0	0	0	0	0	0	0	0	0	0	0	0	0	0	0	0	0	0
	3.7569					206.012			144.98	4								-23.6131	25.8021			☐	271	0	0	0	14.0392	0	0	0	0	0	14.8795	14.0785	13.6468	15.8724	15.8907	14.4463	16.3022	15.1662	15.2343	14.9227	13.8502	14.1969	14.7107	13.2574	13.5877	13.7824	0
	3.75702				118.069				130.98	4								6.27799	48.1999			☐	272	0	0	0	0	0	0	0	0	0	15.8245	14.6881	14.7004	0	0	0	0	0	0	0	0	0	0	0	0	13.4212	0
	3.75787				133.032				140.95	4								11.4358	83.6485			☐	273	0	0	0	0	0	0	0	0	0	17.0528	15.8485	16.3109	15.4504	13.9426	14.1786	14.3514	0	0	0	0	0	0	0	0	15.8994	14.5306
	3.75862				193.053				134.19	4								-21.6531	8.37331			☐	274	0	0	0	0	0	0	0	0	0	13.7016	13.9361	13.8489	15.4615	15.0157	14.678	0	0	0	14.491	13.356	14.1735	13.6217	12.857	13.6935	0	0
	3.75871				165.078				53.04	4								7.84766	60.7616			☐	275	0	0	0	0	0	0	0	0	0	16.2719	15.3454	15.4516	14.0743	0	0	0	0	0	0	0	0	0	0	0	14.2057	0
	3.76075				85.0484				83.05	4								17.5735	24.2725			☐	276	0	0	0	0	0	0	0	0	0	14.0473	14.8399	15.7661	0	13.4075	13.5334	0	0	0	0	0	0	0	0	14.3566	0	12.5015
	3.76198				155.974				167.97	4								22.2569	58.59			☐	277	0	0	0	0	0	0	0	0	0	15.2878	12.8832	13.1746	13.905	0	0	13.3746	0	0	0	0	0	14.2092	0	0	13.5089	0
	3.76376				246.977				137.8	3								43.1924	45.0188			☐	278	0	0	0	0	0	0	0	0	0	14.7312	15.0844	15.3206	0	13.8273	13.4917	0	0	0	0	0	0	0	12.8456	13.1695	12.5622	13.3105
	3.7656						211.064		110.04	3								-49.3434	53.6812			☐	279	16.2829	16.1879	15.8058	15.7444	15.4692	15.2047	16.0438	15.8387	15.3579	18.1204	17.8492	17.8483	18.9353	18.2047	17.9556	18.2131	17.0185	17.1401	18.8027	17.5371	17.7765	18.043	17.5196	17.2743	17.1224	16.2022
	3.76609				100.024				82.05	3								34.34	35.4128			☐	280	0	0	0	0	0	0	0	0	0	14.709	14.3361	15.0987	0	0	14.0337	0	0	0	0	0	0	0	0	0	0	0
	3.76718						131.053		134.2	3								120.569	132.283			☐	281	15.461	15.8539	0	16.2554	16.1909	16.6506	15.6379	10.1999	15.7859	18.385	18.3382	18.2246	17.909	12.4973	17.2477	16.8174	12.7466	0	17.2666	16.8287	17.4369	17.555	16.6519	17.3327	0	17.0939
	3.76819				132.054				73.95	3								22.0589	45.4425			☐	282	0	0	0	0	0	0	0	0	0	15.0999	15.5263	15.3044	13.1147	13.9383	14.3802	0	0	0	0	0	0	0	0	0	0	0
	3.77224						259.093		127.08	3								133.291	116.372			☐	283	0	0	0	14.4771	15.1925	15.7948	0	13.9858	14.3715	18.5094	18.6795	19.2481	17.1353	17.4883	17.3742	15.5842	15.8815	16.2428	16.4282	16.5016	16.6917	17.0776	16.875	17.2011	16.7894	16.8165
	3.77403				260.096				155.69	3								14.7498	28.5168			☐	284	0	0	0	0	0	0	0	0	0	14.6945	15.3455	0	0	0	0	0	0	0	0	0	0	0	0	0	0	0
	3.77735						229.975		135.63	3								111.619	145.258			☐	285	15.0039	0	13.1013	15.8446	14.0231	14.485	15.3324	0	13.4567	18.1021	16.6468	17.2638	17.3946	15.6942	16.0083	16.1126	14.1239	14.2705	16.5895	14.7313	14.9366	16.6882	15.3507	15.1016	16.77	15.8153
	3.7782						130.05		69.94	3								570.054	628.012			☐	286	19.9906	19.6795	21.214	20.7964	21.0517	20.5695	20.2173	19.9007	19.8696	23.0105	22.4922	22.6577	22.205	21.7818	21.8332	21.2764	20.6675	20.8244	21.4931	20.976	21.2302	21.8458	21.3331	21.271	21.6864	22.1085
	3.7787				172.977				83.67	3								16.7681	-14.609			☐	287	0	0	0	0	12.9516	12.7888	0	12.4229	0	13.029	15.0928	15.066	0	13.6713	14.5375	0	12.7911	13.226	0	13.5929	13.1086	0	13.4877	14.2485	0	13.5839
	3.77896				200.972			1329	205.097	Tryptophan (dRT:-0.58)[M+H]+								30.0714	39.937			☐	288	0	0	0	0	0	0	0	0	0	13.0141	15.8735	14.8868	13.255	12.1708	12.6165	0	0	0	0	0	0	0	0	0	14.4622	11.5993
	3.78127				320.996				188.07	999								15.668	13.1503			☐	289	0	0	0	0	0	0	0	0	0	0	0	0	0	0	0	0	0	0	0	0	0	0	0	0	0	0
	3.78129						84.0451		146.06	641								244.232	232.365			☐	290	0	0	0	17.5392	17.7626	17.5929	0	0	0	20.0239	19.546	20.4632	19.1653	19.4035	18.7372	0	0	0	0	0	18.1785	18.5526	18.3664	18.5206	18.6893	19.0813
	3.78375				313.012				118.07	513								7.49025	37.9908			☐	291	0	0	0	0	0	0	0	0	0	15.2575	13.7194	14.2842	0	0	0	0	0	0	0	0	0	0	0	0	0	0
	3.78954					133.515			144.08	141								45.1421	81.0512			☐	292	0	0	0	13.9306	0	0	0	0	0	16.4104	14.7674	15.0531	15.2467	14.2447	13.8104	13.4924	0	0	12.4877	0	0	14.4352	12.9855	0	15.6822	13.872
	3.79394						229.155		149.02	138								28.3083	21.7458			☐	293	18.1293	17.2339	16.5773	17.3568	16.748	16.6108	15.5272	15.6213	15.1704	17.4961	17.0866	16.6429	18.0608	16.9981	17.6629	17.5146	16.6476	16.773	17.1861	17.2932	16.1178	16.6679	16.2855	17.3448	16.1618	15.4485
	3.79398					230.158			132.08	102								24.0093	-9.02426			☐	294	0	0	0	0	0	0	0	0	0	0	0	0	11.4072	0	13.0169	0	0	0	0	0	0	0	0	0	0	0
	3.80026						110.06		143.07	94								-405.591	135.246			☐	295	20.4902	19.8105	19.466	20.3007	19.7257	19.4258	19.9211	19.522	19.6617	18.5771	17.5605	18.3601	18.8834	17.7718	18.1288	18.5212	17.644	17.8098	18.9	17.8773	18.3378	18.7654	17.768	17.6772	17.6194	16.5373
	3.80066						188.092		115.05	78								35.6278	58.3049			☐	296	15.8667	14.4067	14.2678	15.43	14.896	14.5812	13.1933	0	0	16.4233	15.6808	15.5106	17.4359	17.0256	16.5438	16.9467	15.7105	15.7501	17.9194	16.8168	16.486	17.9641	17.0065	16.4068	16.35	16.3619
	3.80102				120.066				91.05	75								-114.446	49.2463			☐	297	17.2038	16.0531	16.9121	16.1322	16.1602	16.3133	17.2517	16.1599	16.0865	16.11	0	15.3379	16.0114	15.1865	14.8987	14.9298	14.0432	14.1334	15.046	14.1697	14.1411	15.3001	14.6391	13.972	15.3996	14.8898
	3.80108					206.102			159.09	73								5.09959	25.1106			☐	298	0	0	0	0	0	0	0	0	0	14.0541	13.7215	0	16.1297	15.1575	14.9097	15.0046	13.507	13.2218	16.4304	14.9781	15.0513	17.1166	15.5326	15.5566	13.9292	0
	3.80163				111.064				189.07	70								-76.5693	27.2829			☐	299	16.0371	15.0991	15.3183	15.7635	16.0874	15.1077	15.119	0	14.3734	13.7687	0	0	0	0	0	0	0	0	12.43	0	0	0	0	0	0	0
	3.80474				340.16				170.06	56								-51.7083	14.8789			☐	300	15.993	16.5311	16.4157	0	0	0	0	13.9476	0	0	0	0	0	0	0	0	0	0	0	0	0	0	0	0	0	0
	3.80997				312.129				142.07	47								-70.5025	38.0969			☐	301	18.2292	16.9123	16.8801	0	0	0	14.6224	0	0	0	0	0	0	0	0	0	0	0	0	0	0	0	0	0	0	0
	3.81264					369.187			117.06	46								-30.2435	-50.0051			☐	302	0	0	0	0	0	0	0	0	0	13.2961	15.5155	14.8771	16.3528	17.2785	16.681	15.7302	15.9276	16.0752	16.1495	16.2094	16.243	16.1972	16.3547	16.5404	16.1198	16.1343
	3.81941				89.5074				130.07	46								-10.6651	1.23157			☐	303	0	13.3606	0	0	14.2475	14.0651	0	15.3913	14.2684	0	13.6527	14.0048	0	0	0	0	0	12.976	0	15.1718	13.5665	0	14.5026	0	0	14.3052
	3.82219				268.129				147.06	41								-51.4646	21.9835			☐	304	16.0288	15.335	13.9821	15.5558	14.6918	14.2648	0	0	0	0	0	0	0	0	0	0	0	0	0	0	0	0	0	0	0	0
	3.83379				206.066				117.07	34								-41.2828	15.1514			☐	305	14.8396	13.7739	13.9855	14.8102	13.5979	14.1858	12.7622	0	0	0	0	0	0	0	0	0	0	0	0	0	0	0	0	0	0	0
	3.84884				146.081				205.1	24								12.8521	156.648			☐	306	0	0	0	13.5304	0	12.8986	15.082	14.5178	14.5374	19.6579	17.1589	16.5535	18.6592	15.8807	14.9482	0	0	0	14.1322	12.6316	12.9214	14.6991	14.0217	14.0117	0	0
	3.85211					158.154			119.07	21								49.7663	-14.3601			☐	307	0	0	0	0	0	0	0	0	0	12.1921	0	0	0	0	0	0	0	0	0	0	0	0	0	0	0	0
	3.85696				245.113				65.04	21								-98.7001	26.2966			☐	308	16.8772	15.7906	15.9517	16.0007	15.4077	15.5112	16.4131	15.6041	15.7308	12.8377	12.5512	0	13.7632	0	13.4022	0	0	0	0	0	0	0	0	0	0	0
	3.85732				279.074				121.03	16								-5.61818	6.2615			☐	309	0	0	0	0	0	0	0	0	0	0	0	0	0	0	0	0	0	0	0	0	0	0	0	0	0	0
	3.86317					383.145			74.02	15								-13.0941	5.51128			☐	310	16.0891	14.4393	14.5415	14.7045	13.6368	13.5409	0	0	0	0	0	0	0	0	0	0	0	0	0	0	0	0	0	0	0	0
	3.86902				278.573				160.08	14								-68.1968	49.3626			☐	311	16.7289	14.8627	14.6219	14.2841	0	0	16.6169	15.6804	15.356	16.3027	14.1746	0	15.8221	12.8705	12.9452	13.3956	0	0	15.2302	13.5304	14.0691	14.25	0	0	14.705	0
	3.87317				137.046				57.07	12								-17.7621	20.1028			☐	312	0	0	0	0	0	0	14.1993	0	0	14.4102	0	0	0	0	0	0	0	0	0	0	0	0	0	0	0	0
	3.88545					112.956			145.06	12								-17.7468	-16.9679			☐	313	11.5749	0	0	13.3738	0	14.2109	14.5535	0	0	0.365497	13.6803	0	15.0717	0	0	0	0	0	12.7747	15.0909	0	13.3397	13.0422	16.5796	0	16.0249
	3.91664				101.024				150.03	7								-23.8288	-26.0163			☐	314	0	0	0	0	0	0	0	0	0	0	13.0657	0	0	12.7094	12.5442	0	0	0	0	14.7984	13.2963	0	12.9151	13.6018	0	0
	3.92					333.051			144.04	7								-7.89599	12.6023			☐	315	0	0	0	0	0	0	0	0	0	12.9036	0	0	15.6455	13.5337	14.4534	13.6729	13.2729	13.3933	14.0711	13.5751	13.7841	14.4707	12.8301	14.0143	0	0
	3.92002				115.039				147.97	4								-55.1599	-27.2497			☐	316	12.4161	14.0922	14.531	0	13.972	13.0558	0	14.1695	13.7026	14.376	14.9217	14.4856	14.3365	14.0232	14.9556	0	14.4269	14.4702	14.453	15.042	14.699	13.8748	14.4711	14.3206	12.8669	14.2605
	3.92053					285.174			160.09	4								11.7499	-9.80463			☐	317	0	0	0	0	0	0	0	0	0	0	0	0	12.8259	13.1531	13.4064	13.7412	13.5238	13.3274	13.5032	13.231	13.1594	12.3382	13.5637	13.451	0	0
	3.92355					292.024			96.39	4								9.26525	15.4439			☐	318	0	13.2826	13.388	0	0	0	0	0	0	14.803	14.4336	13.9241	15.5742	15.2378	15.4029	15.185	14.6125	14.6517	15.3932	14.7771	14.8565	15.1018	14.4726	14.5354	13.3067	0
	3.92457					239.113			116.05	3								20.0997	97.5725			☐	319	16.7899	14.6415	14.719	15.5917	13.5968	13.3556	14.7458	0	0	16.8766	15.8754	15.8573	17.9463	16.5797	16.7297	17.4305	15.7064	15.9175	17.8939	16.081	16.2239	17.3363	16.056	15.5587	16.8739	14.861
	3.9249				217.118				166.95	3								6.21954	51.7737			☐	320	0	0	0	0	0	0	0	0	0	16.2279	15.2411	15.2191	0	0	0	0	0	0	0	0	0	0	0	0	0	0
	3.92645						256.139		91.05	3								24.9134	106.409			☐	321	17.1243	15.0125	15.4144	15.8167	13.7625	13.8528	15.8844	0	0	17.1254	15.6123	15.871	18.2965	16.4347	16.6165	17.4831	15.7996	15.8293	17.6878	16.2139	15.6953	17.2678	15.8775	15.9944	16.5497	14.5253
	3.92712					277.069			155.06	3								6.7633	35.6282			☐	322	15.2803	14.4892	12.9546	0	0	0	0	0	0	14.6151	0	13.8665	15.0681	14.3954	14.625	16.9929	13.9031	13.3308	15.0678	13.7501	14.2912	14.7943	13.4146	14.1595	13.0786	0
	3.92783						284.17		116.06	3								67.0081	26.4911			☐	323	18.0053	17.3167	17.6294	16.8996	17.0204	17.4274	16.5723	16.5677	16.2427	17.2041	18.214	17.6083	18.1543	17.9932	17.9988	17.9837	17.7846	17.1351	18.1707	17.8712	17.4464	18.5803	17.441	17.5101	17.8094	17.4102
	3.92971					261.095			145.08	3								52.9033	24.0794			☐	324	14.1134	12.6795	0	0	0	0	0	0	0	14.999	14.2352	14.3007	16.112	14.9532	15.3112	14.7748	14.8813	13.8468	16.4231	14.3751	14.5172	14.8018	13.7783	13.9744	14.1981	0
	3.93077					148.039			105.07	3								4.03648	35.9752			☐	325	12.8753	0	0	0	0	0	0	0	0	14.2495	13.8874	13.661	15.844	14.8963	14.7326	15.264	14.0871	14.0655	16.3844	14.1283	14.0794	15.0379	14.5236	13.1462	13.3909	0
	3.94053				170.081				121.04	3								-13.95	20.5314			☐	326	0	0	0	0	0	0	0	0	0	13.8016	0	0	13.9294	0	0	0	0	0	0	0	0	0	0	0	0	0
	3.95497				147.085				133.08	3								4.66208	40.2071			☐	327	0	0	0	0	0	0	0	0	0	15.4123	14.5582	14.9183	0	0	0	0	0	0	0	0	0	0	0	0	0	0
	3.95622				129.074				170.07	3								3.67609	30.7627			☐	328	0	0	0	0	0	0	0	0	0	14.7136	13.6667	13.8494	0	0	0	0	0	0	0	0	0	0	0	0	0	0
	3.95937				100.076				111.04	3								-0.787592	31.4415			☐	329	0	0	0	0	0	0	0	13.7627	11.5219	15.9695	16.8852	0	13.4705	16.058	15.9782	0	0	0	0	11.2603	0	0	10.1162	0	0	0
	3.95959				146.081				128.05	2								0.712162	56.0316			☐	330	0	0	0	0	0	0	0	0	0	0	18.8573	18.9164	0	18.4348	17.569	0	0	0	0	0	0	0	0	0	0	0
	3.9705				128.071				176.97	2								13.7888	159.881			☐	331	0	0	0	12.0883	0	0	14.2029	13.3683	13.5419	19.2928	18.5413	19.166	18.1302	17.045	17.1195	0	0	0	0	0	0	0	0	0	0	0
	3.97652				130.967				103.05	2								26.887	-266.976			☐	332	0	18.5628	19.0965	0	17.6555	18.3577	0	18.563	18.9178	0	19.5538	19.8344	0	19.2474	19.6445	0	19.5514	19.6218	0	19.2752	18.3239	0	20.3716	19.8866	0	19.7919
	3.97979				195.124				105.03	2								7.86031	57.798			☐	333	0	0	0	0	0	0	0	0	0	17.0244	14.3513	13.5532	0	0	0	0	0	0	0	0	0	0	0	0	0	0
	3.97999				186.118				66.75	2								9.02812	70.2903			☐	334	0	0	0	0	0	0	0	0	0	17.3438	15.9975	14.8794	0	0	0	0	0	0	0	0	0	0	0	0	0	0
	3.98626				117.055				86.1	2								-2.45801	22.387			☐	335	0	0	0	0	0	0	0	0	0	13.7501	13.6239	13.1883	13.7145	13.761	13.4457	15.4072	13.3422	14.0022	13.4535	0	12.9885	12.6523	0	0	0	0
	3.99131					163.06			139.29	2								35.1563	27.6713			☐	336	13.5573	0	0	0	0	0	0	0	0	15.3576	14.8701	14.8491	16.5009	15.449	15.9398	15.8906	0	0	16.0166	0	0	16.1288	0	14.1525	14.6217	13.3416
	3.99561					177.076			71.31	2								6.06343	23.7948			☐	337	0	0	0	0	0	0	0	0	0	14.4571	12.9415	13.1305	15.7591	13.3164	13.7584	14.3089	13.0037	13.7559	13.8399	0	12.3992	14.0832	0	13.332	0	0
	4.00334				259.129			1345	307.081	Epigallocatechin (dRT:-0.88)[M+H]+								10.8676	131.054			☐	338	0	0	0	0	0	0	0	0	0	17.8142	17.8286	17.8087	15.6165	15.373	15.7386	17.6404	17.5476	17.3353	13.9373	13.1061	14.5138	12.2174	12.9058	0	18.0964	17.5339
	4.02268				233.113				139.04	999								-51.3592	21.7047			☐	339	15.7742	14.4536	14.5422	16.1108	14.2249	14.716	0	0	0	0	0	0	0	0	0	0	0	0	0	0	0	0	0	0	0	0
	4.04013					344.091			151.04	75								-8.66891	62.3054			☐	340	12.8481	16.071	14.709	14.5728	12.0365	12.4721	14.3439	0	0	18.0033	16.5535	16.66	18.2267	17.2139	18.286	0	16.9391	16.5999	17.2241	16.1542	16.4513	16.8268	15.4951	15.6118	15.9363	14.6754
	4.06443						176.092		163.04	70								170.496	-8.16948			☐	341	0	0	0	0	0	0	0	0	0	17.4919	17.0349	18.2467	15.4248	15.9743	16.3943	0	17.912	18.7838	14.0167	14.5543	15.7883	12.6435	13.6845	14.7699	17.9307	17.0614
	4.0747					203.184			307.08	56								55.496	79.4124			☐	342	14.9301	13.2748	13.2096	0	16.4006	16.3648	17.2829	17.0042	16.5491	17.2727	16.616	16.5276	15.8194	14.3804	14.8602	16.3485	15.122	15.2808	16.8948	15.8244	16.0158	14.5698	12.9925	13.3476	17.1619	0
	4.07935				87.0447				181.05	54								-20.5291	-27.8874			☐	343	0	0	0	0	0	0	0	0	0	0	12.1487	12.5325	0	13.1485	0	0	11.5315	0	0	10.6931	12.2554	14.3742	0	0	0	0
	4.0978				217.034				140.04	50								-8.96319	-23.3192			☐	344	0	0	0	0	0	0	0	0	0	0	0	0	12.8861	13.7241	14.1982	13.6678	13.79	14.6438	13.1255	13.6696	14.7476	12.4548	13.5727	13.9179	13.053	10.3162
	4.10765				293.136				65.04	43								5.1561	41.0339			☐	345	0	0	0	0	0	0	0	0	0	15.7016	14.2666	14.08	0	0	0	0	0	0	0	0	0	0	0	0	0	0
	4.11003				215.139				177.05	31								2.63542	15.2794			☐	346	0	0	0	0	0	0	0	0	0	13.5094	11.2717	11.1239	14.8191	7.10032	0	0	0	0	13.5924	0	0	12.5989	0	0	0	0
	4.1159				292.133				135.04	29								-17.8974	193.82			☐	347	0	0	0	0	0	0	0	0	0	19.1968	18.259	18.7534	17.0354	15.8441	15.7286	17.2556	15.5665	15.3261	16.8463	15.6202	15.6655	16.5627	15.3395	15.0212	17.989	17.1003
	4.12579				189.962				95.05	25								-75.9052	6.55775			☐	348	0	14.8536	14.1125	0	14.9209	16.1746	0	16.424	16.1661	18.627	17.6328	17.3484	0	17.4757	17.8392	0	0	19.0791	18.2515	17.4415	17.0645	18.8252	17.7594	17.1155	0	16.4042
	4.12744				189.076				131.05	25								-45.5711	7.35963			☐	349	0	0	13.3961	0	0	0	15.3582	14.4927	14.8885	0	14.2751	14.0766	8.63357	13.723	13.6838	0	0	13.2662	0	0	12.712	0	0	0	0	0
	4.13122				141.959				111.04	25								59.0205	253.627			☐	350	18.5534	0	0	19.1534	0	0	19.8878	0	16.8288	21.3891	0	17.8378	0	0	0	22.5474	16.4888	0	20.671	12.4176	16.6624	21.239	0	14.6889	21.6462	0
	4.13515				209.102				159.04	24								25.6852	-4.82961			☐	351	0	0	0	0	0	0	0	0	0	0	0	0	0	0	0	0	0	0	0	0	0	0	0	0	0	0
	4.13625				256.998				107.05	24								46.9063	-17.665			☐	352	0	0	0	0	0	0	0	0	0	0	0	0	0	0	0	0	0	0	0	0	0	0	0	0	0	0
	4.13754				228.075				289.07	22								32.8682	-9.06244			☐	353	0	0	0	0	0	0	0	0	0	0	0	0	0	0	0	0	0	0	0	0	0	0	0	0	0	0
	4.13812				470.108				69	18								35.598	-12.0596			☐	354	0	0	0	0	0	0	0	0	0	0	0	0	0	0	0	0	0	0	0	0	0	0	0	0	0	0
	4.1387				231.084				121.03	18								43.9586	-14.4557			☐	355	0	0	0	0	0	0	0	0	0	0	0	0	0	0	0	0	0	0	0	0	0	0	0	0	0	0
	4.14103				153.547				133.03	18								44.7931	-14.7812			☐	356	0	0	0	0	0	0	0	0	0	0	0	0	0	0	0	0	0	0	0	0	0	0	0	0	0	0
	4.1434				254.16				123.04	17								23.2687	-10.7088			☐	357	0	0	0	0	0	0	0	0	0	0	0	0	0	0	0	0	0	0	0	0	0	0	0	0	0	0
	4.14847				186.956				53	16								-8.17138	2.73427			☐	358	0	0	0	0	0	0	0	0	0	11.7011	16.6786	16.5052	0	16.3552	16.5374	0	0	16.1543	0	13.5153	0	0	0	16.834	0	0
	4.15129				133.05				169.05	16								-14.5755	-24.0781			☐	359	0	0	0	0	0	0	0	0	0	0	13.3171	13.2657	0	11.6141	7.50506	0	14.207	14.8262	0	13.2882	14.3786	0	12.7449	14.1708	0	13.362
	4.15484				226.129				195.07	16								51.242	-11.6466			☐	360	0	0	0	0	0	0	0	0	0	0	0	0	0	0	0	0	0	0	0	0	0	13.157	0	0	0	0
	4.1635				309.027				89.04	9								45.8732	-7.15549			☐	361	0	0	0	0	0	0	0	0	0	0	0	0	0	0	0	0	0	0	13.0151	0	0	13.156	0	0	0	0
	4.17195				332.134				68.15	9								190.81	260.305			☐	362	20.4276	19.0602	19.239	19.5962	18.3217	18.9572	18.8912	17.6649	17.8967	20.4425	19.557	19.4114	20.421	19.3443	19.6502	20.9106	19.5772	19.6495	19.8236	18.6647	18.768	0	18.4042	18.4682	18.6715	17.6445
	4.1755						333.138		149.06	8								65.7397	115.718			☐	363	17.5567	15.8673	16.1796	16.2566	15.0397	14.8435	15.4006	13.7848	13.7362	17.5291	16.6259	16.3848	0	16.3108	16.3521	17.859	16.7081	16.777	17.1937	14.9339	15.2802	16.4901	14.7792	14.6961	14.6396	12.497
	4.17646				242.066				93.03	7								-39.9163	6.0089			☐	364	12.74	0	0	0	0	0	0	0	0	0	0	0	0	0	0	0	0	0	0	0	0	0	0	0	0	0
	4.17827					154.967			67.05	6								24.8589	-3.60977			☐	365	0	0	0	0	0	0	0	0	0	0	0	0	0	0	0	0	0	0	0	0	0	0	0	0	0	0
	4.18038				84.9604				83.05	6								-22.3289	-15.3041			☐	366	0	14.376	0	0	0	0	0	14.2405	12.3917	0	0	7.86845	0	11.8346	12.8135	0	12.8858	0	0	0	6.72144	12.7271	11.104	13.8165	0	13.3802
	4.18621				153.041				127.04	5								-13.0605	-15.6578			☐	367	0	0	0	0	0	0	12.7917	0	0	15.2941	13.0297	14.1905	0	14.5013	0	0	14.9813	0	0	12.5665	15.2856	0	14.5357	15.3006	12.3362	13.4939
	4.18716						158.961		79.05	5								270.309	-543.949			☐	368	0	17.1431	18.3941	0	22.4899	0	14.2415	0	0	0	20.1407	20.9378	17.9433	19.9833	20.6294	18.5036	0	19.7333	21.1609	22.1212	22.1212	0	0	0	17.957	20.6184
	4.19715				100.076				121.07	5								-31.8758	-17.9335			☐	369	13.906	12.7536	12.4415	17.005	16.5032	15.9417	18.3965	17.0405	17.8291	13.7689	13.2786	18.561	15.4459	15.3154	14.248	13.8592	0	0	16.584	15.3828	15.5131	16.6173	16.5558	16.149	0	0
	4.19891					157.05			103.05	5								27.8494	-44.9945			☐	370	0	13.0706	14.0425	0	13.8787	14.3803	0	0	0	12.1991	14.3209	14.1866	12.6573	14.0518	14.3572	12.749	13.266	14.1681	12.8288	13.6427	14.5957	12.725	0	15.0209	0	0
	4.20464					270.155			182.05	4								47.1179	-87.5319			☐	371	0	15.3515	15.736	0	15.8266	16.0053	0	12.616	13.3313	0	15.307	15.4348	13.1075	15.3342	15.7008	13.5461	15.1858	15.5814	14.3761	15.4357	15.7645	13.2243	15.1903	15.6046	0	13.976
	4.2189					176.972			210.05	4								-11.2223	-29.0106			☐	372	13.0449	13.9943	0	15.1888	10.3163	0	0	0	0	0	0	0	12.4354	13.7524	12.4537	0	0	0	14.0838	11.4996	12.166	0	11.65	12.2397	12.5158	13.6958
	4.21907					156.966			113.87	4								4.45459	-19.19			☐	373	0	13.9945	11.5784	0	13.2926	13.1262	0	13.7051	0	0	13.2525	11.6416	0	12.298	0	0	13.7975	13.3673	0	12.1485	0	12.3808	0	12.0553	4.99818	10.9226
	4.22597				352.009				117.03	4								28.1918	-9.79973			☐	374	0	0	0	0	0	0	0	0	0	0	0	0	0	0	14.52	0	0	0	0	0	0	0	0	0	0	0
	4.24831				168.052				153.05	4								-67.3082	-1.60138			☐	375	14.9974	0	13.3882	15.5143	13.9971	13.6675	17.4199	16.9297	16.5997	0	0	0	0	0	0	0	0	0	0	0	0	0	0	0	0	0
	4.27007					217.957			145.03	4								-4.7154	-2.00412			☐	376	11.6084	0	13.3541	12.2438	12.3035	10.8751	12.1008	13.629	11.6486	11.1126	0	0	14.0759	12.8293	12.622	12.7854	0	0	14.7262	11.7062	0	12.7525	13.1073	0	11.6938	0
	4.29798				121.04				213.74	4								-85.5964	22.2528			☐	377	16.4454	15.187	15.3519	15.554	14.6272	15.566	16.1919	16.0916	15.1723	14.4531	13.2396	8.65763	14.5057	0	13.0358	13.2973	0	0	14.2834	0	14.5192	14.4917	13.0707	13.6378	13.9374	0
	4.32658				139.05				63.7	4								-49.2924	12.0668			☐	378	15.6418	13.8837	14.274	14.2575	12.9641	0	16.0758	14.1143	14.2384	12.7813	0	0	13.0323	0	0	0	0	0	13.2879	0	0	12.2512	0	0	0	0
	4.34548					328.197			110.6	4								-18.5621	33.746			☐	379	15.2869	16.0143	15.8711	13.74	14.4092	13.5305	13.1064	14.1544	13.6848	15.6827	16.0646	16.8027	17.3954	16.8866	16.853	16.9473	16.3191	16.693	15.9481	15.4705	16.0315	15.9074	16.5974	15.272	16.4654	16.0017
	4.35433				85.0655				154.99	4								-3.66089	37.6875			☐	380	13.6549	0	0	0	0	0	0	0	0	14.5632	13.9604	13.7819	15.7419	14.6399	14.5993	14.1137	13.7111	13.1705	12.8398	0	0	0	0	0	12.5631	0
	4.36864						314.181		55.02	4								321.596	-84.2808			☐	381	0	0	0	0	0	0	0	0	0	0	12.6794	0	14.0822	14.3318	13.7257	15.3033	14.8753	15.0872	13.454	14.2572	13.3071	14.089	13.2869	13.7672	0	0
	4.37273				322.035				59.59	3								11.8551	-3.48708			☐	382	0	0	0	0	0	0	0	0	0	0	0	0	0	0	0	0	0	0	0	0	0	0	0	0	0	0
	4.37597						286.15		90.58	3								73.7411	-25.2482			☐	383	0	0	0	0	0	0	0	0	0	0	0	0	0	0	0	0	0	0	0	0	0	0	0	0	0	0
	4.37634				169.097			1354	341.087	Esculin (dRT:-0.79)[M+H]+								-63.1812	-4.69719			☐	384	0	0	0	15.6965	14.9469	14.4027	17.5319	16.5853	16.535	0	0	0	0	0	0	0	0	0	0	0	0	0	0	0	0	0
	4.37727					315.185			179.03	999								61.0535	-29.5602			☐	385	0	0	0	0	0	0	0	0	0	0	0	0	0	0	0	0	0	0	0	0	0	0	0	0	0	0
	4.38163				291.105				123.04	224								19.8805	-3.45054			☐	386	0	0	0	0	0	0	0	0	0	0	0	0	0	0	0	0	0	0	0	0	0	0	0	0	0	0
	4.38176				116.053				341.09	204								-11.6519	107.753			☐	387	17.6971	15.3076	0	0	0	0	0	0	0	18.8588	19.4714	18.0702	0	17.4586	18.0224	0	0	17.538	0	0	0	0	0	0	0	0
	4.38482				171.065				133.03	152								-34.9258	-51.6201			☐	388	0	14.2315	15.5636	0	13.84	14.583	0	0	0	0	13.7164	13.9318	0	13.5263	13.4912	0	14.1532	15.2913	13.8559	14.7354	15.8632	0	14.0612	15.2695	0	0
	4.39366				111.044				180.04	59								-38.7183	-46.6378			☐	389	12.5864	14.4911	15.7025	0	14.3657	13.6201	0	13.1352	0	13.1182	14.1285	15.2651	0	13.6202	14.6466	13.3926	15.2352	14.7251	14.6346	14.6542	16.0012	13.7476	14.1902	15.2446	0	12.355
	4.39419				172.061				105.03	30								-76.1202	-23.941			☐	390	15.1044	13.7386	14.8605	16.3015	14.4779	14.8702	15.6651	14.7966	14.9008	13.7568	13.1238	13.2909	15.6005	15.3383	15.2994	13.7375	13.3247	13.1571	16.2055	15.3533	15.7578	15.7631	15.2381	15.5723	14.684	13.7755
	4.40095				153.055				151.04	25								-64.4377	-50.3335			☐	391	13.6566	15.2824	16.4838	14.8613	14.6893	15.3824	0	0	13.0841	12.9964	14.5293	14.8437	12.8685	14.3546	14.7027	14.2349	15.0063	15.4603	14.8529	15.4866	16.2409	14.5629	15.0153	15.8444	0	13.0956
	4.40266				190.071				342.09	24								-175.535	-22.1606			☐	392	17.818	17.1143	17.5855	17.5441	16.8683	16.8369	18.5461	17.5254	18.0383	17.3779	16.2464	17.0217	18.6681	17.951	17.9656	17.6979	17.0415	16.9285	18.9779	18.0469	18.2678	18.811	17.8383	17.702	18.0987	17.1772
	4.40313				191.074				85.03	19								-8.53574	-16.127			☐	393	0	0	0	0	0	0	0	0	0	0	0	0	0	0	0	0	0	0	12.1042	0	0	0	0	0	0	0
	4.4039				158.045				135.04	18								-43.5591	34.0693			☐	394	14.3586	14.1177	14.734	14.4398	13.8715	14.1636	13.3508	13.3325	0	14.4645	14.4665	14.5106	14.7813	14.7474	14.625	13.5904	13.6741	13.6408	0	0	0	13.0989	13.6064	13.5517	13.901	13.3806
	4.40491				252.144				89.04	17								-41.5348	-48.3315			☐	395	0	14.7392	15.7036	0	14.4176	15.0017	0	0	12.4051	0	14.1155	15.5559	0	13.2032	13.2602	12.4486	14.4685	16.3664	13.017	14.6482	15.6465	13.7215	14.9668	12.531	0	13.1933
	4.40564				176.055				77.04	11								-153.575	119.974			☐	396	17.7196	17.2636	17.7474	17.5961	17.3925	17.6267	16.8937	16.5898	16.5707	17.641	17.2738	17.4685	17.8522	17.4384	17.3377	17.5733	16.9149	16.6679	16.6949	16.2444	16.3163	17.2954	16.8139	16.9343	17.4504	17.2203
	4.40876				322.107				134.03	9								-9.77892	87.8515			☐	397	0	0	0	0	0	0	0	0	0	17.0739	16.0557	15.9945	16.4172	15.3332	15.0755	17.1749	16.1772	15.9008	17.1722	16.0289	16.1853	12.1545	15.9031	15.5064	17.0972	16.0065
	4.41955				259.075				95.05	8								-27.337	13.4099			☐	398	14.7501	13.214	13.5518	12.9184	0	0	13.4919	0	0	0	0	0	0	0	0	0	0	0	0	0	0	0	0	0	0	0
	4.41981				102.092				69.03	8								-2.08276	27.9351			☐	399	0	0	0	0	0	0	13.2441	0	0	13.9696	14.5997	14.5621	12.381	12.7327	11.9832	0	0	0	0	0	0	0	0	0	0	0
	4.42171				235.129				117.03	7								-17.9508	-32.7646			☐	400	0	0	0	0	0	0	0	0	0	0	0	0	0	12.4281	0	0	0	0	12.7021	13.7519	13.1231	12.2392	13.4211	12.9636	0	0
	4.46443				115.039				67.06	6								-9.72724	4.59067			☐	401	0	0	11.6746	0	0	0	0	0	0	0	12.6713	12.7649	0	12.105	0	0	0	12.7798	0	13.2381	0	0	0	0	0	11.7896
	4.46685				118.123				214.07	5								-22.5218	-95.4339			☐	402	0	16.3542	14.4205	0	15.0974	14.8886	12.2299	14.4982	14.4319	0	15.0872	14.5181	0	14.5603	16.5827	0	14.4258	14.3545	0	15.1045	15.5246	0	14.9917	14.494	0	14.6147
	4.47318				173.14				172.85	5								-1.13719	-4.48128			☐	403	0	0	0	0	0	0	0	0	0	13.9953	0	0	0	0	0	0	0	0	0	0	0	0	0	0	0	0
	4.47646				324.165				53.04	5								-0.573269	-26.2405			☐	404	0	12.6255	0	0	0	0	0	0	0	0	13.0971	13.2268	0	14.8146	15.0172	0	0	0	0	8.11115	12.6972	0	11.2154	13.4189	0	13.5045
	4.49712					482.108			68.91	5								-72.8919	80.6644			☐	405	0	0	0	0	0	0	0	0	0	17.3404	16.0748	15.6604	17.534	16.0973	15.9275	16.8104	15.7426	16.0496	17.2676	15.9455	16.1608	16.9458	15.31	15.2941	16.9113	15.2263
	4.50659				234.117				206.66	5								-6.70545	0.889294			☐	406	0	0	0	0	0	0	0	0	0	0	0	0	0	0	0	0	0	0	0	0	0	0	0	0	0	0
	4.51162						307.585		323.25	5								79.1511	180.168			☐	407	0	17.4462	0	17.9305	0	16.5718	0	17.1053	16.9202	20.1313	0	18.4614	19.4959	17.9985	17.9568	0	0	0	19.1759	17.9541	18.0583	0	0	17.6081	19.6808	18.5495
	4.51225					308.082			85.75	5								22.6575	152.651			☐	408	17.1838	14.1124	14.5828	15.6959	13.6485	13.489	15.8383	14.5861	13.6312	18.5214	16.6143	16.4468	17.4936	15.7246	15.868	0	15.1382	16.2583	17.1847	15.6487	16.1759	16.4341	15.759	14.9325	17.5935	16.4116
	4.51243				326.181				168.76	5								-43.6909	6.5203			☐	409	14.8412	14.248	13.6486	0	0	0	0	0	0	0	0	0	0	11.7138	12.7675	0	0	0	0	0	0	0	0	0	0	0
	4.51523				108.513				55.06	4								-36.4997	-2.30703			☐	410	0	0	13.2843	0	0	13.814	13.43	0	12.2831	16.8236	16.3576	14.2059	0	16.3128	16.2046	0	16.0905	16.2739	0	16.2501	16.9983	0	16.5894	16.5921	17.1391	14.0269
	4.51828						307.083	1520	307.081	Epigallocatechin (dRT:-0.69)[M+H]+								125.927	638.07			☐	411	21.2565	19.9175	19.5121	20.3129	19.0184	18.9222	20.3653	19.2417	18.9487	22.2936	20.4616	20.5327	21.3761	20.3105	20.0642	21.1584	19.9236	20.3022	21.349	20.1196	20.2214	20.7114	19.7212	19.7596	21.7118	20.5459
	4.52126					113.035			139.04	999								-69.6837	53.514			☐	412	15.6588	14.5998	14.755	16.3762	15.4252	15.0086	16.3886	15.8515	15.7438	16.3788	16.054	15.8473	15.4797	15.1383	14.6469	14.8235	14.3562	14.4796	15.753	15.2384	15.3987	14.44	13.0687	14.842	15.7212	15.0569
	4.52177				230.983				151.04	75								-34.2681	-33.0358			☐	413	0	0	0	0	13.7243	12.9415	0	12.6304	12.5051	14.6681	13.4487	6.79629	0	16.8589	16.2314	15.6271	15.8607	16.0762	0	15.948	13.9474	0	16.4736	14.9095	17.3447	11.849
	4.52401				483.111				163.04	70								-16.7906	14.5257			☐	414	0	0	0	0	0	0	0	0	0	0	0	0	0	0	0	0	0	0	0	0	0	0	0	0	0	0
	4.52576				130.065				307.08	56								-48.1192	14.7029			☐	415	14.7416	14.2261	14.5439	15.2327	14.8803	14.818	0	0	0	0	0	0	0	0	0	0	0	0	0	0	0	0	0	0	0	0
	4.52583				233.113				181.05	54								-79.9785	45.4016			☐	416	15.0795	13.6737	14.3128	0	15.6162	14.8176	16.3807	15.7024	15.7546	17.1053	15.418	15.9015	15.5923	14.7403	14.8447	0	0	0	13.2568	0	13.2587	14.579	13.8204	14.0478	13.9341	0
	4.52788				131.118				140.04	50								-50.6902	40.5093			☐	417	15.6738	14.6005	14.6217	14.0705	13.6096	13.3558	13.9583	13.521	13.3754	14.6222	13.8865	13.1493	15.4497	14.5486	14.9366	13.9958	13.4417	13.8942	12.2867	0	0	0	0	0	0	0
	4.52827				158.081				65.04	43								-46.5998	5.1166			☐	418	12.7683	13.5081	12.8347	15.7934	16.0018	15.9218	0	0	0	0	0	0	0	0	0	0	0	0	0	0	0	0	0	0	0	0
	4.52895				613.16				177.05	31								-12.4837	60.4119			☐	419	14.7238	0	0	0	0	0	0	0	0	16.4679	0	0	15.1838	12.5483	0	0	0	13.3171	13.8317	0	0	0	0	0	14.9679	0
	4.52948				158.06				135.04	29								-50.0088	13.7555			☐	420	14.6955	14.4875	14.7724	15.0875	14.6674	15.2863	0	0	0	0	0	0	0	0	0	0	0	0	0	0	0	0	0	0	0	0
	4.53286						153.041		95.05	25								123.612	112.61			☐	421	17.2901	16.1061	16.1977	16.9536	15.8919	15.8994	16.9039	16.5876	16.4561	18.6391	17.9851	17.8741	18.3178	17.5232	17.3385	18.4121	17.5482	17.6379	18.4124	17.4937	17.5534	18.3998	17.6279	17.7192	18.3247	17.5878
	4.53339				203.082				131.05	25								-74.7282	27.0725			☐	422	16.6216	15.3617	15.762	16.4038	16.0128	15.9956	0	0	0	0	0	0	0	0	0	0	0	0	0	0	0	0	0	0	0	0
	4.5337				262.038				111.04	25								-37.0146	5.95063			☐	423	12.6507	13.1449	15.4386	13.4695	10.7968	15.2321	0	0	0	0	13.3052	12.0923	0	13.8667	11.827	0	0	0	0	0	0	0	0	0	0	0
	4.5397				117.96				159.04	24								-3.08883	-1.86429			☐	424	0	0	0	0	0	0	0	0	0	0	0	0	0	13.3289	12.453	13.073	0	0	12.4744	12.8683	0	11.5232	12.3941	12.8086	13.6819	11.9828
	4.54048				410.003				107.05	24								-4.43838	-1.24839			☐	425	0	0	0	0	0	0	0	0	0	0	0	0	0	0	0	0	0	0	0	0	0	0	13.2008	0	0	14.0206
	4.54261					222.095			289.07	22								-78.5297	15.0644			☐	426	17.603	17.2332	17.2148	0	17.6121	0	14.6077	14.4261	14.1893	0	0	0	0	0	0	0	0	0	0	0	0	0	0	0	0	0
	4.54275				379.045				69	18								-8.62411	7.32709			☐	427	0	0	0	0	0	0	0	0	0	13.6838	14.0377	14.1417	0	0	12.8917	0	0	0	0	0	12.8988	14.1396	14.5914	14.5995	14.9079	15.394
	4.54478				258.978				121.03	18								-15.1556	-6.97771			☐	428	0	0	0	0	0	0	0	0	0	0	12.732	13.7002	13.5743	13.0537	12.3259	12.7096	13.148	13.4715	0	13.6697	10.0382	11.9517	14.7542	13.3249	0	14.4977
	4.54536						221.092		133.03	18								-339.059	102.985			☐	429	20.9711	20.4493	20.4781	21.195	20.7396	20.9225	18.8347	18.7014	18.1867	17.7267	17.1899	17.2708	17.7179	17.3083	17.2715	17.8904	17.083	17.047	17.7528	17.0389	17.1373	17.4907	16.8745	16.9963	17.4453	17.055
	4.54557				292.98				123.04	17								-5.3657	7.62765			☐	430	0	0	0	0	0	0	0	0	0	13.0931	13.4101	14.0924	0	13.74	14.0141	0	0	0	0	13.3398	0	13.9808	14.3477	14.3235	14.6185	15.0269
	4.54577				117.518				53	16								-14.7685	19.0427			☐	431	0	0	0	0	0	0	0	0	0	13.2443	14.4805	14.7933	16.2196	14.0999	15.9892	15.4786	14.5774	12.8404	16.1889	14.4415	15.1808	12.181	15.6675	14.8501	15.9491	12.0732
	4.54708				254.983				169.05	16								-19.0843	39.1943			☐	432	0	0	0	0	0	0	0	0	0	16.436	15.2176	15.3914	16.2804	15.032	14.8644	15.944	13.9146	0	16.3844	14.9437	15.8266	13.3774	15.5192	15.4445	16.7399	16.0234
	4.54727				307.983				195.07	16								-39.3149	-7.50749			☐	433	0	0	0	0	0	0	0	0	0	17.342	17.1658	17.1691	17.1069	17.0551	17.2022	0	16.3094	16.3951	17.2282	16.9843	17.1683	17.4796	17.5084	17.4599	14.7507	17.5644
	4.54823					213.98			89.04	9								-88.5599	45.1337			☐	434	17.0837	15.2151	15.1594	17.0961	15.6601	15.5049	0	15.6756	15.5011	16.5023	18.241	18.4022	19.5537	18.1532	18.0974	0	17.7768	17.6109	19.5071	18.0604	18.114	19.8144	18.5777	18.6307	19.7895	18.6278
	4.54842				406.003				68.15	9								-9.2123	12.5442			☐	435	0	0	0	0	0	0	0	0	0	14.0004	15.3439	14.4832	13.56	14.1518	13.8815	0	0	0	12.5382	13.6218	14.6336	15.0009	15.2206	15.2755	16.1601	15.32
	4.5486				215.98				149.06	8								-21.3345	-4.03592			☐	436	0	0	0	0	0	0	0	0	0	15.1086	15.1296	15.2193	14.8657	15.9045	15.1779	14.044	13.7614	14.3521	14.6266	15.0834	15.9063	15.644	15.6076	11.414	9.91469	15.5577
	4.54887				393.034				93.03	7								-20.9551	16.2183			☐	437	0	0	0	0	0	0	0	0	0	16.1711	15.9409	16.132	15.0815	15.5535	15.5303	13.0063	14.2757	13.9324	14.902	14.679	14.8853	16.3845	16.6262	16.3851	17.0289	16.7055
	4.5492				379.967				67.05	6								-9.21739	21.264			☐	438	0	0	0	0	0	0	0	0	0	16.1282	14.6343	15.0532	15.3894	14.7156	15.0781	15.0202	13.5701	12.7903	14.8227	14.5254	14.2197	15.8398	15.2638	14.9683	13.391	15.4282
	4.54932				259.03				83.05	6								-18.6341	8.12628			☐	439	0	0	0	0	0	0	0	0	0	14.9033	15.1544	15.161	14.1628	14.7289	14.3816	15.1687	13.014	13.1753	14.6854	14.9397	14.7319	15.964	15.6893	15.4949	16.0369	15.839
	4.54971				103.028				127.04	5								-13.3777	4.48992			☐	440	0	0	0	0	0	0	0	0	0	14.8551	14.6817	14.7261	14.0227	14.3077	15.507	0	0	0	13.1939	13.9869	14.233	14.9934	15.4003	15.3452	15.727	15.4824
	4.54996				290.98				79.05	5								-42.1132	135.56			☐	441	0	0	0	0	0	0	0	0	0	19.1091	18.0013	18.1299	18.9693	17.7697	17.7507	18.2347	16.8702	16.7803	18.7099	17.4613	17.4317	19.5876	18.5128	18.2327	19.6908	18.8162
	4.55001				119.034				121.07	5								-10.6451	2.41059			☐	442	0	0	0	0	0	0	0	0	0	15.7533	15.1326	14.648	13.9228	14.5789	14.9111	12.085	13.3288	13.7688	14.4434	14.8986	14.4931	15.0252	15.2123	15.2039	15.1151	15.358
	4.55008				407.999				103.05	5								-93.327	27.5513			☐	443	0	0	0	0	0	0	0	0	14.4111	19.2205	19.488	19.581	19.0843	19.2869	19.4568	18.1845	18.4192	18.4129	18.9084	19.0515	18.9999	19.9133	20.0086	19.988	20.2088	20.1532
	4.55015				275.007				182.05	4								-51.9365	24.5621			☐	444	0	0	0	0	0	0	0	0	0	17.8741	17.9276	17.8649	17.6601	17.5353	17.596	16.7672	16.4558	16.779	17.2491	17.1252	17.5486	18.5663	18.1214	18.293	18.5643	18.4329
	4.5503				377.057				210.05	4								-6.31509	-1.03528			☐	445	0	0	0	0	0	0	0	0	0	0	0	0	0	0	0	0	0	0	0	0	0	13.6337	13.7192	13.5181	14.3435	14.7748
	4.55088				102.027				113.87	4								-63.992	78.6582			☐	446	13.2188	13.9998	14.8224	13.0043	0	13.9051	13.9266	13.8937	14.1583	18.4283	18.2657	18.3827	18.2412	18.0039	0	0	17.4537	17.4486	18.2298	0	17.9454	0	18.4059	0	18.8894	0
	4.55114				138.007				117.03	4								-30.6535	4.40023			☐	447	0	0	0	0	0	0	0	0	0	16.2419	16.1762	16.3347	15.6976	16.0329	16.1413	14.3746	15.3474	15.407	15.7098	15.3775	15.8159	16.7212	16.5214	16.5771	16.6708	16.7092
	4.5521					175.087			153.05	4								-117.691	27.2066			☐	448	17.6603	17.2946	17.5676	17.991	17.6501	17.7675	14.687	14.8082	14.5705	0	0	0	0	0	0	0	0	0	0	0	0	0	0	0	0	0
	4.5527				175.042				145.03	4								-15.1631	11.6558			☐	449	0	0	0	0	0	0	0	0	0	15.0742	14.7383	15.0988	15.6009	15.0614	14.6365	14.5844	14.1382	0	15.1493	14.8612	14.7095	15.7983	15.308	15.2068	15.5251	15.5433
	4.55312				189.956				213.74	4								-18.5022	-5.34968			☐	450	0	0	0	0	0	0	0	0	0	12.2248	15.1605	16.3958	14.6052	15.4459	15.4706	13.961	14.1366	14.6184	15.0406	14.9145	15.1569	15.4422	15.7246	15.5421	16.0341	15.5204
	4.55319				147.013				63.7	4								-54.7533	38.1129			☐	451	0	0	0	0	0	0	0	0	0	17.5989	17.2477	17.4838	17.6343	17.3794	17.4438	16.9228	16.4765	16.6998	17.4437	16.8513	17.1985	18.135	17.664	17.6881	18.1273	17.9708
	4.55321				409.002				110.6	4								-26.745	16.6487			☐	452	0	0	0	0	0	0	0	0	0	15.9498	0	16.3928	15.8268	16.3421	16.2749	15.2963	14.8384	14.9614	15.2839	15.7657	16.2258	17.1168	16.8862	16.7849	17.0428	17.081
	4.55349				207.967				154.99	4								-13.0302	5.76654			☐	453	0	0	0	0	0	0	0	0	0	9.39535	13.1928	15.1652	14.4498	14.5937	15.0395	14.4862	14.5686	14.2762	13.4298	14.7708	14.5231	13.0365	15.452	5.46166	15.9503	16.3058
	4.55423				110.976				55.02	4								-4.23234	9.77772			☐	454	0	0	0	0	0	0	0	0	0	0	12.6647	7.90334	11.1482	0	12.3491	0	0	0	0	0	0	14.5868	13.6745	0	14.1381	12.9914
	4.55479				218.959				59.59	3								-11.7893	62.734			☐	455	0	0	0	0	0	0	12.9832	0	0	16.9551	15.22	15.2245	17.2707	14.7149	16.0231	16.1947	13.9871	13.2195	17.1106	14.9373	14.8731	16.9768	15.3059	16.1667	16.9728	16.5968
	4.55502						101.024		90.58	3								-375.855	143.347			☐	456	19.6647	19.5675	19.4818	19.65	19.7195	19.6799	19.6025	19.7831	19.3781	22.8349	22.618	22.884	22.8095	22.5034	22.8311	22.1025	22.1448	22.1791	22.7182	22.3385	22.582	23.3968	22.8585	23.1433	23.2546	23.2473
	4.55521				156.981			1681	355.102	Chlorogenic acid (dRT:-1.11)[M+H]+								-25.4637	10.1129			☐	457	0	0	0	0	0	0	0	0	0	16.1261	15.4759	15.6638	15.8378	15.2048	15.7069	16.2326	15.1259	14.9244	16.5874	15.4821	15.4261	13.2548	16.0087	15.979	16.1485	15.8484
	4.5553				197.021				163.04	999								-7.75602	2.06389			☐	458	0	0	0	0	0	0	0	0	0	0	0	0	0	0	0	0	0	0	0	0	0	13.4532	13.8586	14.1221	14.2742	14.5829
	4.55596				289.972				89.04	275								-38.2167	-3.16336			☐	459	0	0	0	0	0	0	0	0	0	17.0719	17.4845	17.681	17.3251	17.0489	17.4228	16.1141	0	16.8633	17.1261	17.3096	16.9292	13.9364	17.6943	17.7347	18.1091	17.7544
	4.55676				306.076				135.04	252								-7.04342	5.02733			☐	460	0	0	0	0	0	0	0	0	0	0	0	0	0	0	0	0	0	0	0	0	0	0	0	0	0	0
	4.55822					113.024			117.03	191								-5.69116	-0.426776			☐	461	0	0	0	11.8336	0	0	11.9704	0	0	0	0	0	0	15.2725	0	0	17.8536	17.773	0	0	0	14.3074	0	0	14.1535	0
	4.55982				275.076				145.03	153								-12.9887	-12.8117			☐	462	0	11.0311	12.8783	0	0	0	0	0	0	0	0	0	0	12.1705	0	0	12.3894	13.7997	0	0	0	0	0	0	0	0
	4.56123				217.951				164.04	94								-23.5885	4.34654			☐	463	0	0	0	0	0	0	0	0	0	14.7896	14.7486	15.2619	14.4916	15.4171	15.5067	12.067	14.6819	14.7583	15.073	15.2638	15.2125	15.3261	12.3946	13.0438	15.7166	15.4506
	4.56125				298.186				107.05	58								-13.2571	-32.8448			☐	464	0	0	0	0	0	0	0	0	0	0	14.8067	14.1183	0	12.9896	15.2428	0	12.5032	14.9964	0	16.8755	15.6197	0	12.4118	13.7941	0	16.3038
	4.56557				320.134				79.06	21								-15.7684	-16.6853			☐	465	0	13.4268	13.7453	0	0	0	0	0	0	0	0	0	0	0	0	0	15.1713	14.6997	0	0	0	0	0	0	0	0
	4.56623				172.953				218.87	16								-0.754428	52.0074			☐	466	0	0	0	0	0	0	0	0	0	15.6189	0	0	15.2715	13.0985	12.3148	13.196	0	0	14.7166	13.1623	0	15.214	13.2491	13.3585	15.9781	13.6181
	4.56826				210.043				331.92	14								-5.25923	13.216			☐	467	0	0	0	0	0	0	0	0	0	13.6159	14.2486	14.5879	11.8588	14.5373	0	13.5909	13.407	13.5406	13.5016	15.1305	14.2565	13.5462	13.7498	13.902	13.4364	13.5079
	4.57216				212.435				124.21	14								3.81123	70.9911			☐	468	0	0	0	0	0	0	0	0	0	17.356	15.6267	14.7398	0	0	0	0	0	0	0	0	0	0	0	0	0	0
	4.58459				291.983				297.9	13								1.70229	28.2837			☐	469	0	0	0	0	0	0	0	0	0	13.6879	0	0	13.8898	0	0	0	0	0	0	0	0	15.1012	0	0	15.0547	13.5203
	4.58502					328.16			69.38	13								-44.4252	-95.3441			☐	470	14.3922	16.3165	16.8456	13.618	15.3878	15.5819	0	14.732	14.5885	0	15.7762	15.6402	14.527	15.6468	15.9276	15.1143	16.0156	17.2933	15.0558	16.1345	16.8871	14.4621	16.5376	16.9567	12.9978	14.5774
	4.58764				231.99				89.04	13								3.1167	62.1625			☐	471	0	0	0	0	0	0	0	0	0	15.8803	0	0	15.3877	0	0	14.8074	0	0	15.7865	0	0	16.1608	0	0	15.9784	13.3682
	4.59461				263.975				326.79	12								-30.8724	-0.971461			☐	472	0	0	13.4336	0	11.9593	0	13.3506	13.7158	14.0934	15.2576	13.5029	0	13.1075	14.2396	13.2996	15.3744	14.1901	15.6146	13.7664	13.9405	15.6791	13.8903	14.4882	14.4054	12.8513	14.5216
	4.59702				94.0657				83.05	11								-20.9147	0.657834			☐	473	0	0	0	0	0	0	0	0	0	0	0	0	0	0	0	0	0	0	0	0	0	0	0	0	0	0
	4.60108				213.124				51.94	11								6.4575	74.2897			☐	474	0	0	0	0	0	0	0	0	0	16.7793	17.977	16.2526	16.9186	16.2697	16.3546	15.4034	15.3321	15.7944	0	0	0	0	0	0	0	0
	4.60154						219.134		214.87	11								54.7047	59.1869			☐	475	15.8833	15.0668	15.2696	15.3627	14.9193	15.1769	15.0874	14.0265	14.2568	17.0752	16.7168	16.5789	17.3883	16.7401	16.77	17.1527	16.4979	16.6221	17.237	16.4156	16.6112	17.0497	16.0527	16.7502	16.5452	16.1494
	4.61353				328.197				57.8	11								-45.6832	-13.9637			☐	476	12.8137	14.7324	14.3328	0	13.236	13.7473	0	13.708	13.1485	0	0	0	0	14.189	13.8866	0	0	13.8239	0	11.9222	13.6004	0	0	13.8562	0	13.3642
	4.6235				199.009				166.98	11								-1.40138	-1.24308			☐	477	0	0	0	0	0	0	0	0	0	0	0	0	13.9205	15.3535	14.9454	0	13.7821	13.5838	0	0	0	0	0	0	0	0
	4.64389				228.967				270.34	10								-20.366	-0.31455			☐	478	0	0	0	0	0	0	0	0	0	0	0	0	0	0	0	0	0	0	0	0	0	0	0	0	0	0
	4.65259				174.076				242.66	10								-98.4722	35.6099			☐	479	16.8463	16.6818	16.3942	16.0022	15.8502	15.9068	14.185	13.8827	14.5037	13.7672	14.1836	13.8353	14.1957	14.1109	13.4653	13.8909	0	13.8245	13.6833	0	13.9374	0	13.3877	14.0752	0	0
	4.6702					229.155			162.03	10								33.1287	11.3287			☐	480	0	0	0	12.6991	0	13.9965	0	0	12.5164	13.7425	0	14.2984	17.0324	0	14.5244	12.5668	13.6842	0	14.7888	0	13.3805	11.9755	0	0	14.6914	14.2028
	4.67549				362.156				214.74	10								6.68777	55.0152			☐	481	0	0	0	0	0	0	0	0	0	16.4384	15.3244	15.2967	0	0	0	0	0	0	0	0	0	0	0	0	0	0
	4.68068					414.197			158.43	10								55.6586	-48.953			☐	482	0	0	0	0	0	0	0	0	0	0	0	0	0	0	13.9515	14.255	0	15.1005	0	0	0	0	0	0	0	0
	4.69146				474.219				109.7	9								-3.405	5.65288			☐	483	0	0	0	0	0	0	0	0	0	13.5794	14.1519	0	14.6375	14.1682	13.8543	0	14.3579	10.3585	0	0	0	0	0	0	0	0
	4.69659					414.234			59.65	9								-4.75427	32.9865			☐	484	15.5543	14.7748	14.3763	0	0	0	0	0	0	15.0709	15.233	15.0434	16.0775	15.2241	15.2935	14.5672	12.9935	13.6931	0	0	0	0	0	0	0	0
	4.69713				115.076				166.04	9								8.90279	-14.7242			☐	485	0	0	0	0	0	0	0	0	0	0	0	0	0	0	0	0	0	0	0	0	0	0	0	0	0	0
	4.69789				304.139				67.06	9								-45.6958	13.159			☐	486	0	0	0	0	0	0	0	0	0	0	0	0	13.0885	0	0	15.2971	13.5909	13.3933	0	0	0	0	0	0	0	0
	4.71849						132.102		74.77	8								2637.21	793.917			☐	487	23.726	23.3966	23.2727	23.0174	22.7076	22.5881	22.8509	22.2728	22.5533	24.5937	24.2407	24.2201	24.4377	24.0579	24.386	24.2131	23.8478	24.016	23.4529	23.0745	23.1625	23.389	23.0674	23.1456	24.4851	24.1792
	4.71855						86.0971	1742	298.097	5-Deoxy-5-methylthioadenosine (dRT:0.06)[M+H]+								1764.34	518.93			☐	488	22.4505	22.1388	22.2955	21.7134	21.4842	21.2113	21.5425	21.0561	21.2771	23.3405	23.0129	23.0021	23.1829	22.835	23.1382	22.9641	22.6373	22.8008	22.1836	21.8548	21.8094	22.1395	21.7015	21.916	23.3658	23.0578
	4.72074				412.218				136.06	999								1.76902	31.8677			☐	489	0	0	0	0	0	0	0	0	0	15.0757	0	13.2944	15.2236	14.5132	14.4048	13.7112	0	0	0	0	0	0	0	0	0	0
	4.72436					87.0941			298.1	181								86.9713	15.5618			☐	490	0	0	0	0	0	0	0	0	0	13.2296	14.0758	13.5725	13.2014	0	13.5072	0	0	0	0	0	0	0	0	0	13.752	13.4297
	4.73395						87.1004		61.01	86								218.452	55.0315			☐	491	18.3051	0	18.1249	17.4334	17.2363	17.5229	17.3019	0	17.0114	0	0	0	0	18.8098	0	0	18.418	0	18.0138	17.6983	0	0	0	17.6701	14.2989	0
	4.73653						133.099		119.04	46								159.817	43.8449			☐	492	14.7892	13.9176	14.4604	0	0	0	0	0	0	16.4818	15.6521	15.5694	15.3387	15.3258	15.5136	15.2862	15.3804	15.1902	12.393	13.9312	13.569	13.821	13.0225	0	15.99	15.6452
	4.73689						134.106		75.03	43								174.444	38.4449			☐	493	15.1544	14.3555	14.9268	12.9692	13.4873	0	12.567	0	0	16.3966	15.9784	16.0046	16.069	15.867	15.7858	15.5978	15.4433	15.5323	14.2194	14.2927	14.5069	14.4784	14.0807	14.113	16.0739	15.7491
	4.74079					134.109			137.05	24								88.605	3.58985			☐	494	0	0	0	0	0	0	0	0	0	14.1503	13.8479	14.0503	12.9712	0	13.7357	0	0	13.3957	0	0	0	0	0	0	13.5423	13.8306
	4.75413				319.15				137.07	22								-11.2239	33.1882			☐	495	13.6092	0	9.01766	13.8941	14.0962	14.0305	0	0	0	14.2604	14.424	13.8025	0	14.2251	0	0	0	0	0	0	0	0	0	0	13.5066	13.5089
	4.7667						410.202		94.04	18								88.5252	34.3475			☐	496	0	0	0	0	0	0	0	0	0	16.2075	0	14.3908	16.4011	15.3022	14.8881	13.487	0	0	0	0	0	0	0	0	15.3065	0
	4.78646					142.05			163.04	17								-183.499	53.1612			☐	497	17.781	17.5121	17.5017	18.6835	18.4586	18.5136	16.7134	16.7084	16.5855	17.001	16.3154	16.8084	16.7248	16.4289	16.5915	16.5365	16.3061	16.0843	17.75	16.7513	17.0088	17.6285	16.9603	17.108	16.7372	16.6564
	4.78677				146.045				97.03	16								-5.28722	11.6646			☐	498	0	0	0	0	0	0	0	0	0	14.3587	14.3924	15.2244	0	0	0	0	0	0	0	0	0	12.8411	0	13.418	0	0
	4.78842					188.055			299.1	13								-179.441	57.323			☐	499	17.6723	17.2484	17.3995	18.9177	18.3723	18.7471	17.0197	16.4764	16.6333	17.4134	16.5729	16.7788	17.3086	16.3302	16.5756	16.4704	16.128	16.3034	17.6063	17.3196	17.249	17.8097	17.1981	17.172	17.0133	16.6268
	4.78853					170.045			145.03	13								-177.231	27.5395			☐	500	17.3838	17.1678	17.3536	18.7095	18.6086	18.2863	16.6808	16.4517	16.4257	16.8732	16.3152	16.2012	16.4696	16.4092	16.2986	16.1145	15.7402	16.6469	17.3037	16.9699	17.2052	17.4142	17.166	16.9774	16.9121	16.5598
	4.80517					112.956			77.57	4								1.98417	29.1899			☐	501	12.0202	0	0	12.5255	0	0	11.2971	0	0	11.6238	11.6649	13.9793	12.2567	9.89335	0	15.6568	0	0	0	14.1785	12.1663	11.7431	0	0	14.1318	13.6306
	4.8103				384.223				69.03	3								-0.436401	21.8835			☐	502	0	0	0	0	0	0	0	0	0	14.6966	14.9854	14.6835	14.0524	15.4983	14.3442	14.6931	14.5824	14.5022	14.448	13.1799	13.5072	13.9155	14.0836	12.1755	14.0291	14.86
	4.81691				449.224				75.02	3								-50.7426	13.9364			☐	503	14.341	14.9466	15.1013	14.7236	13.898	14.0694	0	0	0	0	0	0	0	0	0	0	0	0	0	0	0	0	0	0	0	0
	4.82035					201.04			69.65	2								-26.4136	1.54353			☐	504	0	0	0	0	0	0	0	0	0	0	0	0	15.897	15.9746	15.4293	0	14.4476	12.1854	0	0	0	0	13.0362	0	0	0
	4.82459				369.129				109.05	2								-41.5944	23.3595			☐	505	12.8408	13.3193	13.2596	15.4184	15.955	15.7449	0	0	0	0	13.996	13.066	0	0	0	0	0	0	0	0	0	0	0	0	0	0
	4.83379					324.165			159.73	2								7.60652	-44.5272			☐	506	0	14.2932	14.0398	0	12.8628	12.5284	0	0	0	12.7348	14.4114	13.9833	15.5865	15.9591	16.1224	0	14.2769	14.4855	15.5983	15.7585	15.4076	15.5949	15.6635	15.7213	15.0267	15.4423
	4.83711				89.5074				271.88	2								19.486	-22.9159			☐	507	0	14.9891	13.7932	0	0	14.2593	0	15.251	8.70869	0	12.8356	13.6706	0	12.0854	12.4025	0	0	12.4447	0	12.5128	12.4099	0	15.1879	12.9384	0	14.3701
	4.84524				298.15				163.06	2								-55.5872	-45.9856			☐	508	0	15.405	16.2143	0	13.6171	13.3213	0	13.9169	14.8812	0	14.9292	15.1022	13.5427	15.7104	16.0648	14.7005	16.2384	17.0614	13.9885	16.5708	16.2706	0	15.3102	15.4758	0	13.6747
	4.85122					139.05			92.82	2								26.3784	68.9021			☐	509	16.2473	15.6047	15.7094	14.6474	14.6795	14.1888	15.693	15.4246	15.5525	17.3	16.5272	17.2515	17.6381	17.0394	17.468	17.0918	16.4731	16.4307	17.0219	16.3681	16.2663	16.6788	15.8701	15.9791	16.2459	15.511
	4.85426					122.024			58.55	2								23.0828	44.9628			☐	510	13.9401	14.1109	14.3333	0	0	0	14.0305	13.2564	13.6858	16.6283	15.8171	15.7783	16.596	16.0804	15.9944	15.671	15.5824	15.5283	15.3467	14.6867	15.2045	16.11	14.8184	14.5723	14.9114	14.3881
	4.85848				524.198				80.58	2								-16.8544	23.4294			☐	511	0	0	13.331	0	0	0	0	0	0	13.9915	14.5814	13.7587	0	0	0	14.5378	14.2822	14.2299	0	0	0	0	0	0	0	0
	4.85907					436.342			56.79	2								-0.10329	-8.0893			☐	512	0	13.9227	0	0	12.0693	0	0	0	11.2849	0	12.4677	12.0295	0	0	0	0	0	0	0	12.3977	0	0	11.9832	11.851	0	11.9888
	4.86202				144.102			1780	155.034	2,5-Dihydroxybenzoic acid (dRT:-1.36)[M+H]+								-11.0677	-29.9693			☐	513	0	0	0	0	0	0	0	0	0	14.0124	15.1541	15.3017	15.3383	15.7325	15.6767	0	0	15.2161	14.1667	15.2099	15.9589	14.7087	15.4212	15.7839	0	0
	4.86506				506.187				137.02	999								-17.7404	15.1915			☐	514	0	0	0	0	0	0	0	0	0	13.6979	14.2554	0	0	0	0	13.4837	0	13.5962	0	0	0	0	0	0	0	0
	4.87214				125.987				81.03	348								-11.479	-3.097			☐	515	0	11.6662	15.151	0	13.4815	0	0	12.6604	15.2483	13.1378	12.1288	0	0	0	7.74187	0	12.216	0	0	0	10.9	0	10.6845	0	0	12.1446
	4.8781						119.049		110.07	208								426.279	228.11			☐	516	19.6045	14.2265	18.7107	19.2425	15.6991	17.0027	19.184	18.8152	18.2649	19.7894	19.049	18.9586	18.7827	18.1028	18.443	19.3234	18.6253	18.765	18.417	17.7245	18.0844	18.2795	17.5768	18.1967	19.7323	19.0891
	4.87951					464.213			55.94	159								-31.5909	38.5666			☐	517	16.082	15.581	15.9201	0	0	0	0	0	0	15.3608	15.0231	15.1602	14.4543	14.897	14.7938	13.9422	13.9179	14.135	0	0	0	0	0	0	0	0
	4.8803						91.0548		72.94	146								329.883	191.283			☐	518	19.0308	18.1579	18.1862	18.7356	18.0619	18.046	18.5878	17.8674	17.5592	19.1711	18.5122	18.2679	18.5045	17.8805	17.7147	18.9195	18.1025	18.2644	17.8902	17.5891	17.9368	17.8592	17.0574	7.17459	19.1508	12.2726
	4.88145						182.081		155.15	101								1342.38	746.137			☐	519	23.0273	10.597	22.2496	22.81	22.4576	17.4383	22.5706	21.7425	21.8728	23.1872	22.616	22.4194	22.2669	21.5613	21.6987	22.766	22.0567	22.6715	22.0011	21.5392	21.3764	21.9692	21.0994	21.0708	23.1673	22.4412
	4.88152						460.182		109.03	86								119.027	22.4809			☐	520	14.0088	0	13.7361	0	0	0	0	0	0	15.6523	15.0793	14.7498	15.3578	15.0065	14.8261	14.1762	0	13.3217	0	0	0	0	0	0	15.7103	14.8711
	4.88264				140.034				73.08	82								-32.6142	39.8888			☐	521	14.3502	14.721	14.7488	0	15.2639	13.8182	0	0	0	15.3335	13.9781	14.0837	15.6381	14.6055	14.3483	14.5896	14.4334	13.4028	13.4253	0	14.7497	0	13.399	13.4177	12.9966	0
	4.88336				124.048				113.96	65								39.313	59.4311			☐	522	15.5979	15.4588	15.4315	15.5175	15.2016	15.1346	15.2388	14.6176	14.2999	15.9674	15.6563	15.8036	13.9446	14.5727	14.4487	15.0083	14.9203	14.8115	13.2952	13.0717	13.3677	12.3258	0	13.5902	15.9739	15.5494
	4.88374						137.079		155.03	63								234.819	92.9578			☐	523	17.715	6.79204	17.105	0	13.6988	0	0	16.7432	16.5916	17.827	0	0	16.5103	16.4848	16.4185	17.5359	16.9417	17.0563	16.1734	15.7406	16.0615	0	15.7574	0	18.0089	17.1616
	4.88612				166.058				127.04	60								76.3884	70.392			☐	524	17.5508	16.7287	16.9129	17.3199	17.0277	17.0137	17.3784	13.2639	16.6119	0	17.3636	0	0	16.1774	0	17.2218	17.2176	17.095	15.9912	15.6421	15.7793	15.8752	15.4525	15.7737	17.9123	17.2612
	4.88653				183.085				67.94	60								160.25	289.314			☐	525	19.5735	18.7731	15.9855	19.4201	0	18.8082	19.0929	0	18.9397	0	19.6084	19.1066	18.9636	18.2827	0	19.5082	18.9572	19.1449	18.7052	17.9212	18.5318	18.6456	17.7075	18.1454	19.891	18.9329
	4.88949					95.0497			138.03	57								231.282	149.251			☐	526	15.0883	17.299	17.4898	18.0476	17.4259	17.7444	17.9158	17.4472	17.0167	18.3794	18.3721	17.6535	17.478	17.1119	17.1478	17.9861	17.6419	18.0295	17.2198	16.6666	16.8109	16.8164	16.3626	16.5009	18.5775	17.9423
	4.88962					137.06			111.04	53								66.5124	33.1328			☐	527	13.9285	13.6176	15.2217	13.1994	13.7302	13.9748	12.9971	12.863	12.9197	15.6391	13.8467	14.4113	0	0	13.1043	13.5676	0	14.3059	0	0	0	0	0	0	14.488	13.6992
	4.8898						147.044		131.97	49								342.892	195.519			☐	528	19.3151	18.2312	18.5179	19.0837	18.3693	18.0667	18.825	18.4923	18.3099	19.3486	18.6806	18.6736	18.684	17.8687	17.9199	19.0149	18.2422	18.6517	18.1148	17.3638	17.7758	18.2073	17.5775	17.9493	19.4133	18.6241
	4.89						136.076		51.94	49								688.399	407.477			☐	529	21.4418	20.3518	20.4824	21.1446	20.4943	20.4562	21.0158	20.4896	20.6889	21.4826	20.8302	20.8109	20.7281	20.0723	20.5043	21.1999	20.4681	20.4656	20.2713	19.6359	19.9568	20.2319	19.3238	19.5497	21.5581	21.1801
	4.8904						165.055		90.95	47								616.564	376.982			☐	530	21.0172	20.2381	20.3023	20.8278	20.6137	19.8689	20.6072	19.9057	19.8628	21.1264	20.5083	20.6319	20.3087	19.6918	19.806	20.8666	20.1634	20.437	19.9034	19.3559	19.4425	19.9341	19.1833	19.2894	21.2115	20.5325
	4.8904						123.044		154.03	45								494.147	249.724			☐	531	15.1301	19.6926	19.8879	19.8839	19.16	19.2481	19.8478	19.322	18.9121	20.3239	19.5087	19.8971	19.4454	18.7385	18.7543	19.9612	19.4906	19.335	19.0852	18.6749	18.7264	19.0617	18.1505	18.3988	20.3067	19.6218
	4.89142					107.05			83.06	39								17.7972	22.685			☐	532	14.839	14.8372	14.9251	15.3186	13.6108	13.168	0	12.9333	0	0	15.073	14.0652	0	0	0	0	0	13.1386	0	0	0	0	0	0	11.4266	0
	4.89375					120.053			128.95	39								54.0084	39.4565			☐	533	14.964	13.9211	15.0285	14.7253	0	14.2266	14.2921	12.8873	13.5699	15.4847	15.0042	14.8946	13.6531	12.5997	13.2346	14.462	0	13.9807	0	0	0	0	0	0	15.0138	14.8424
	4.89525					148.047			53.04	38								84.9767	32.3656			☐	534	14.7303	14.146	15.0429	14.8262	13.6088	0	14.424	13.631	13.1806	0	14.8529	0	0	0	0	13.8407	0	13.9372	0	0	0	0	0	0	14.7742	0
	4.89679				92.0582				156.08	37								60.4608	14.616			☐	535	11.7926	13.1065	0	13.1645	0	0	0	0	0	13.2197	13.9091	0	0	0	0	12.5336	0	13.4457	0	0	0	0	0	0	13.1459	13.2467
	4.90085					118.065			146.96	32								82.2018	7.8573			☐	536	12.5677	0	0	0	0	0	0	0	0	13.7699	13.4988	13.532	0	0	0	0	0	13.2826	0	0	0	0	0	0	13.4478	0
	4.90291					247.129			71.93	32								-74.0133	104.236			☐	537	16.3135	15.62	15.6959	15.6281	15.9072	15.1681	15.9001	15.4759	15.3091	17.7963	17.0445	17.4192	16.8854	16.1003	16.4914	17.0686	16.4541	16.5078	17.1223	16.5282	16.7044	16.8925	16.2183	16.3258	17.4039	16.2514
	4.90358					183.078			93.05	31								50.1132	-0.365173			☐	538	0	0	0	0	0	0	0	0	0	0	0	0	0	0	0	0	0	0	0	0	0	0	0	0	11.844	0
	4.91131					184.085			85.95	28								76.5732	9.87807			☐	539	0	12.4536	0	13.1426	0	0	0	0	0	14.7524	13.4899	0	0	0	0	0	0	0	0	0	0	0	0	0	0	0
	4.91422						241.155		149.96	28								-77.6564	67.84			☐	540	19.9693	19.3179	19.2149	19.3785	20.0547	19.2844	18.5331	17.8842	18.3405	19.7355	14.6928	18.8488	19.9333	19.8853	18.1143	19.3904	18.9703	18.7153	19.3714	17.2821	19.5471	19.2284	18.3974	17.3002	18.6409	19.2269
	4.9201					103.055			69	26								5.53318	13.1996			☐	541	14.4141	13.9628	13.9128	13.2054	13.6099	17.7973	13.4025	16.333	16.3733	14.5239	14.3042	14.4889	0	0	0	11.9542	13.7132	13.1158	0	0	0	0	0	0	13.2972	13.9059
	4.94538				98.9619				96.02	23								-3.28157	-27.4058			☐	542	13.1256	0	0	0	11.7082	0	0	0	0	11.6308	13.6446	0	0	15.9913	15.5378	0	14.9527	0	0	14.7875	0	0	15.6077	13.9326	14.2367	14.9403
	4.95449					434.202			55.06	21								26.0707	69.5188			☐	543	0	0	0	0	0	0	0	0	0	16.3039	15.1036	15.2504	15.5146	14.8416	14.661	16.253	15.3675	14.6217	16.4363	15.5497	15.06	15.3036	14.6669	14.9467	16.68	12.9354
	4.96248						121.065		83.09	18								-537.478	159.884			☐	544	21.864	20.8559	20.9465	22.0512	21.4938	21.4824	20.5943	20.2256	20.1678	16.0997	15.7096	15.7282	14.4984	14.7085	14.4329	15.4899	15.2888	15.442	13.4394	13.2264	13.7462	13.9314	13.5338	13.659	16.1929	15.5418
	4.96447					83.0498			65.04	18								39.466	-35.1541			☐	545	0	0	0	0	0	0	0	0	0	0	0	0	11.3645	14.4454	13.7865	0	13.1714	13.1519	14.3001	14.2994	14.453	13.3895	14.1912	14.1356	0	13.2354
	4.98708				225.087				68.94	17								5.16901	40.6224			☐	546	0	0	0	0	0	0	0	0	0	15.6061	14.8613	14.5337	0	0	0	0	0	0	0	0	0	0	0	0	0	0
	4.99085					296.171			103.96	16								4.40048	-26.7224			☐	547	13.966	14.7875	15.4151	12.5099	14.3075	14.0811	14.5086	14.9678	14.9824	15.0335	15.5856	15.502	16.3529	16.373	16.0236	16.3242	16.3841	15.7592	15.6486	15.6203	15.5648	15.2905	15.0369	15.4066	12.753	13.5458
	5.01345				233.15				95.06	16								-19.4764	12.5405			☐	548	0	0	0	12.5917	0	0	0	0	14.118	15.3254	14.9272	14.8325	14.5023	14.4901	14.2402	8.36366	13.3822	13.4606	14.805	14.1117	14.7174	13.657	13.8012	12.9946	14.0216	0
	5.01706				179.034				108.02	13								-107.709	1.67029			☐	549	15.4975	15.9857	15.7918	14.3833	15.4977	14.7833	16.4631	16.4955	16.4175	0	0	0	0	0	0	0	0	0	0	0	0	0	0	0	0	0
	5.02493						262.038		118.94	9								5.19451	78.5565			☐	550	17.5817	16.84	17.2798	17.3292	16.7089	16.7024	15.2028	14.9122	14.5903	17.14	16.6366	16.5542	17.1217	16.6921	16.6673	16.9836	16.4034	16.3597	17.3006	16.4465	16.655	16.9864	16.4175	16.5201	16.225	15.5543
	5.03554						130.086		155.07	9								39.2685	24.2888			☐	551	17.5656	16.8963	10.6445	16.7304	6.74475	16.3976	15.9491	14.947	12.6741	16.286	15.5339	15.5854	16.3464	15.8576	15.7255	15.9288	15.315	15.2643	15.9383	13.9056	14.5417	14.3263	14.7748	14.2425	11.8455	12.875
	5.03775					221.15			58.07	9								-8.8001	-21.3957			☐	552	14.4663	15.5451	15.2116	12.6787	15.8109	15.4818	0	0	0	0	0	0	0	14.719	13.5724	0	0	0	0	0	0	0	0	0	0	0
	5.03865				177.095				121.04	8								-16.6424	-1.163			☐	553	15.7602	16.0977	16.5343	15.0001	15.8962	15.8097	13.1628	12.9982	13.2848	14.1271	13.1139	13.5495	13.7359	14.2584	14.51	12.884	13.3347	12.6702	0	0	0	0	0	0	0	0
	5.04119				116.972				102.95	8								-2.6442	-31.8485			☐	554	0	0	0	0	0	0	0	0	0	13.5233	13.2154	13.2456	0	14.7296	11.5866	0	13.8904	0	0	15.0356	13.6113	0	0	12.9355	0	13.4455
	5.04911					156.966			82.05	8								13.0721	-14.3122			☐	555	0	0	12.1812	0	0	12.3369	0	10.4134	0	0	0	0	0	12.6835	11.8287	0	11.2746	11.9557	0	11.5464	12.7161	0	9.70142	12.3554	12.5484	0
	5.04999						176.092		82.04	7								100.369	98.2297			☐	556	20.4253	19.5948	20.0334	19.5947	19.0965	19.1522	19.0381	18.2671	18.0709	18.9469	18.7387	18.8119	19.4436	18.7993	18.7055	19.3373	18.4794	18.4617	18.2631	17.4939	17.9567	17.9994	17.3052	17.4929	17.5992	16.7757
	5.05245					134.081			83.93	7								-9.52874	-11.5559			☐	557	0	14.8182	14.5266	12.4327	0	14.5615	0	0	0	0	0	0	0	0	0	0	0	0	0	0	0	0	0	0	0	0
	5.05363				87.0447				131.95	7								-10.7003	-11.3309			☐	558	0	0	0	0	0	0	0	0	0	13.1016	12.2456	0	13.3921	12.4621	13.7003	15.2231	13.8704	13.8267	0	13.2445	13.4648	11.8653	14.9513	13.4235	12.499	0
	5.05849				189.123				148.98	7								-0.219527	9.54138			☐	559	0	0	0	0	0	0	0	0	0	13.5358	13.4851	13.2437	0	0	0	0	16.0206	15.9489	0	0	0	0	0	0	0	0
	5.06606				235.622				156.1	7								6.93112	52.4298			☐	560	0	0	0	0	0	0	0	0	0	16.6124	14.3863	14.133	0	0	0	0	0	0	0	0	0	0	0	0	0	0
	5.06696					169.013			55.93	6								-109.557	10.5366			☐	561	17.5702	17.8323	17.3293	16.8714	17.1358	17.0745	13.9426	14.245	14.3916	0	0	0	14.7789	15.1003	15.3357	0	0	13.1759	0	13.579	13.9133	0	0	0	0	0
	5.06835						133.105		69.03	6								232.82	85.7126			☐	562	19.1208	0	0	18.119	0	17.6071	18.074	17.7614	18.6769	0	0	20.4024	20.5203	0	19.0503	19.3075	18.9416	19.1558	19.5157	0	0	0	0	18.808	20.2057	0
	5.08082				141.959				119.95	6								-64.9339	219.253			☐	563	0	0	17.1828	16.4907	16.1288	16.4986	0	0	0	18.1621	0	0	20.0617	0	0	19.6828	0	0	20.236	0	0	20.3483	0	0	20.3261	0
	5.08315				384.223				126.97	6								1.51072	20.1842			☐	564	0	0	0	0	0	0	0	0	0	0	0	15.3798	0	0	0	0	0	13.9979	0	0	14.2633	0	0	0	16.3289	15.6579
	5.08894						87.1004		56.05	5								148.216	119.935			☐	565	16.8607	17.6961	16.7403	15.5568	15.4224	15.3088	15.3114	15.3406	15.3725	18.6071	0	18.1594	17.0143	16.7139	16.9647	18.7228	16.8295	18.6784	17.013	16.6395	0	16.8632	17.6482	16.5473	18.1466	0
	5.09721				198.062				144.98	5								-13.872	37.2273			☐	566	0	0	0	0	0	0	0	0	0	15.2506	0	0	13.4199	0	0	13.2825	0	0	13.2204	0	0	12.7421	0	0	13.6397	0
	5.1224					133.099			108.96	5								71.5609	33.2471			☐	567	0	0	14.5843	0	0	0	0	0	0	16.0566	15.6434	15.6413	0	13.7514	0	0	0	0	0	0	13.7701	0	0	0	14.8523	15.1245
	5.14716						132.102		121.97	5								1519.57	1171.38			☐	568	23.0998	22.7605	22.8609	22.0114	21.7936	21.7051	21.9925	21.6937	21.8427	24.6654	24.2813	24.3013	23.1078	22.7732	22.9578	23.2198	22.8135	23.0353	23.2064	22.8925	22.7913	23.0426	22.6403	22.7402	24.1451	23.8486
	5.14723						86.0971		130.98	4								812.487	615.473			☐	569	21.2057	20.8057	21.0343	20.1309	19.9362	19.8798	20.1222	19.856	20.0078	22.9015	22.4697	22.4865	21.2335	20.9482	21.1504	21.3395	21.1008	21.2149	21.3684	21.0314	20.9671	21.1801	20.7899	20.9316	22.3189	22.0709
	5.14882				128.951				114.97	4								-5.36571	-11.45			☐	570	0	13.5639	0	0	0	0	0	0	0	0	12.0712	14.0615	0	0	0	0	0	0	0	17.4323	14.2	0	0	13.6256	0	14.5973
	5.15916				158.003				163.98	4								-0.501365	-19.9858			☐	571	0	0	11.6032	13.1608	13.3492	0	0	13.5997	0	0	0	11.7181	12.3952	9.81114	0	0	0	0	11.7276	0	11.8339	12.2119	11.5595	12.3716	0	0
	5.16544				406.171				99.05	4								-3.58615	2.0394			☐	572	0	0	0	0	0	0	0	0	0	0	0	0	0	0	0	0	0	0	0	0	0	0	0	0	0	0
	5.17378				86.0607				109.1	4								-39.6392	45.5534			☐	573	15.9264	15.3395	15.3563	0	0	0	13.3546	13.7037	0	15.1813	15.4953	16.0757	15.1097	15.1242	15.1302	0	0	0	0	0	0	0	0	0	0	0
	5.17921				158.961				58.63	3								-224.671	-124.082			☐	574	0	19.4442	19.5939	0	0	19.1429	0	0	0	0	19.8994	20.0382	0	20.1244	20.0453	0	0	20.0534	0	0	0	0	0	19.647	0	20.3541
	5.17931				89.0603				95.09	3								-21.7474	-27.2676			☐	575	0	0	13.3408	0	0	0	0	0	0	0	0	0	14.2316	14.1114	14.5866	13.8798	14.0841	15.3865	14.4621	14.4079	14.3228	13.4132	14.5937	15.2691	0	0
	5.1977				275.076				60.7	3								-68.4334	14.2863			☐	576	16.6543	16.3162	16.4877	16.2111	16.1146	16.157	15.4988	15.5197	15.3155	0	0	0	16.0729	15.9148	15.9634	17.6717	17.1287	17.185	0	0	0	0	0	0	0	0
	5.20974				261.054				89.68	3								-3.9857	13.9852			☐	577	0	0	0	0	0	0	0	0	0	13.4507	13.4527	13.6826	0	0	0	0	0	0	0	0	0	0	0	0	0	0
	5.22293				189.962				96.47	3								-72.2998	-74.0189			☐	578	0	16.7605	0	0	14.138	16.7412	0	17.8994	17.5383	15.9366	16.7375	16.4578	0	14.8388	16.0395	0	0	0	15.6357	18.4371	17.6469	0	18.4918	18.4298	0	18.6418
	5.23439				145.05				51.94	3								-49.594	48.1719			☐	579	16.9538	0	0	17.1571	16.4778	16.7113	16.0241	0	0	0	0	0	0	0	0	0	0	0	0	0	0	0	0	0	0	0
	5.23938				198.076			1826	205.097	Tryptophan (dRT:0.0)[M+H]+								-11.6825	5.83303			☐	580	0	0	13.5408	0	0	0	0	0	0	13.4141	13.7187	14.2122	0	15.0508	15.0507	0	13.7236	13.1041	0	0	0	0	0	0	0	0
	5.25023				320.134				188.07	999								-40.1179	2.62823			☐	581	15.6615	14.241	13.7582	12.38	16.1352	12.948	14.793	15.1922	15.8377	0	0	0	15.5366	15.3789	14.6658	16.8051	17.4131	16.9598	0	0	0	0	0	0	0	0
	5.25281				283.048				146.06	641								-8.36195	-29.1036			☐	582	0	0	0	0	0	0	0	0	0	0	0	0	0	13.4689	0	0	12.8249	13.3031	12.4167	13.3722	14.5652	0	0	0	0	0
	5.26829						202.071		118.07	513								170.644	-88.3825			☐	583	0	0	0	0	0	0	0	0	0	0	0	0	0	0	0	0	0	0	0	0	0	0	0	0	0	0
	5.27031				476.122				144.08	141								-18.1458	-1.60426			☐	584	0	0	0	0	0	0	0	0	0	0	0	0	0	0	0	0	0	0	0	0	0	0	0	0	0	0
	5.27336					164.057			149.02	138								58.3808	65.8964			☐	585	0	0	0	0	0	0	0	0	0	17.097	15.0344	14.8273	16.1755	14.9564	15.1301	16.5396	15.3162	15.3604	16.5262	15.2186	15.4656	16.1548	15.4944	15.371	16.6176	15.6015
	5.30401					113.024			132.08	102								-96.4585	16.154			☐	586	18.261	17.5942	17.5336	17.8032	17.2912	17.2986	16.9415	16.7588	16.645	14.2831	17.8348	17.9881	13.3326	17.0313	17.1535	18.9379	18.1535	18.3711	15.9804	14.8262	14.9025	15.7696	14.6722	15.1147	14.2588	16.492
	5.30714				328.197				143.07	94								-35.3216	2.43465			☐	587	11.8582	0	0	0	0	0	0	0	0	13.6051	14.8916	14.9598	15.3907	15.1443	16.3791	0	13.3426	12.7127	12.9547	13.3636	13.9289	0	13.587	12.9513	0	13.4405
	5.31161				158.081				115.05	78								-26.0486	4.53129			☐	588	0	13.1762	13.296	13.5191	13.2737	13.3788	0	0	0	0	0	0	0	0	0	0	0	0	0	0	0	0	0	0	0	0
	5.32203						156.066		91.05	75								127.916	-61.9757			☐	589	13.0129	14.1052	14.4172	0	13.1396	13.2287	0	0	0	0	0	0	0	0	0	0	0	0	0	0	0	0	0	0	0	0
	5.34125						247.129		159.09	73								71.6336	-16.6308			☐	590	15.2997	15.2688	15.6916	15.3946	15.0908	15.1003	13.598	13.9749	14.2882	17.0213	16.7766	16.8448	16.3838	16.9122	16.4378	16.0146	15.98	16.0323	16.9279	16.1132	16.1803	16.0502	16.5813	15.9702	16.0536	15.8255
	5.34271					206.102			189.07	70								-108.676	35.5628			☐	591	17.7381	17.782	17.551	16.763	16.8333	16.6384	14.3646	14.9199	14.6735	15.2731	15.5131	15.6039	15.9642	16.1058	16.3011	15.6853	15.6875	15.7367	12.7373	15.5184	15.4188	14.4189	14.9377	14.8739	11.7428	14.0141
	5.35302				156.138				170.06	56								-30.075	-18.7455			☐	592	0	0	0	0	0	0	16.2658	15.9568	16.0458	0	0	0	0	0	0	0	0	0	0	0	0	0	0	0	0	0
	5.35597				139.095				142.07	47								-64.249	14.0922			☐	593	14.9862	14.7249	14.9196	15.803	15.7919	15.6511	12.7424	13.3256	13.5983	0	0	0	0	0	0	0	0	0	0	0	0	0	0	0	0	0
	5.3611				93.0705				117.06	46								-74.273	16.6775			☐	594	15.3222	15.0578	15.468	16.315	15.987	16.0962	13.8532	13.7828	13.7175	0	0	0	0	0	0	0	0	0	0	0	0	0	0	0	0	0
	5.36611				117.053				130.07	46								-9.07921	-18.4028			☐	595	0	0	14.1296	14.192	11.6626	13.8842	0	13.3467	13.5058	0	0	12.7628	0	13.4222	13.7594	0	13.3546	12.2686	0	12.8296	13.2923	0	13.7086	13.7289	0	13.924
	5.3665				116.053				147.06	41								-213.199	-256.368			☐	596	18.5948	19.2097	19.4373	0	19.5278	19.6215	0	21.3919	18.9703	0	19.3671	19.5989	0	18.9004	20.3765	0	19.5186	18.5201	0	18.5534	21.3262	0	18.7977	19.383	0	19.9174
	5.36746				326.145				117.07	34								-17.6534	-77.773			☐	597	0	13.359	15.0408	0	0	0	0	13.7858	14.2261	0	15.6752	16.4381	0	15.5262	15.516	11.1406	15.4811	16.8414	0	15.2965	16.3641	0	15.1324	15.8883	0	13.7342
	5.37642				138.091				205.1	24								-287.276	71.6729			☐	598	19.6894	18.8067	18.9045	20.0666	19.3824	19.4407	18.882	18.3016	18.1067	0	0	0	0	0	0	0	0	0	0	0	0	0	0	0	0	0
	5.37763				238.09				119.07	21								-50.5975	15.4912			☐	599	14.6285	14.9856	15.2857	15.8068	15.8522	0	0	0	0	0	0	0	0	0	0	0	0	0	0	0	0	0	0	0	0	0
	5.38283					146.06			65.04	21								-77.1253	17.5608			☐	600	16.3419	16.2224	15.935	16.129	16.059	16.174	0	0	0	12.7361	13.6241	13.35	12.4217	14.1772	0	0	0	0	0	0	0	0	0	0	0	0
	5.39231				175.06				121.03	16								-32.5972	-17.3672			☐	601	0	13.9389	13.7553	0	0	14.3645	0	13.2471	13.8872	0	13.5002	0	0	0	0	0	13.1292	0	11.948	13.3742	13.3566	12.1927	12.8065	13.6814	0	0
	5.39318				103.055				74.02	15								-123.829	48.7281			☐	602	18.1485	17.3638	17.2021	18.2753	17.707	0	16.7418	0	0	0	0	0	0	0	0	0	0	0	0	0	0	0	0	0	0	0
	5.40044				121.065				160.08	14								-64.5878	18.5841			☐	603	0	0	0	0	0	0	0	0	0	0	0	0	0	13.7032	13.4888	0	14.3805	14.1686	0	0	0	0	0	0	0	0
	5.40286					306.148			57.07	12								45.9027	-14.5204			☐	604	0	0	0	0	0	0	0	0	0	0	0	0	0	0	0	0	0	0	0	0	0	0	0	0	0	0
	5.40369						414.162		145.06	12								129.433	-91.3818			☐	605	0	0	0	0	0	0	0	0	0	15.8391	15.947	16.3758	0	16.1612	16.0327	0	15.6648	16.0982	0	16.2403	16.2955	0	16.0587	15.8179	0	15.7492
	5.4159				198.993				150.03	7								-23.5674	-33.0601			☐	606	0	0	0	0	0	0	0	0	0	0	14.0463	13.7975	0	0	0	0	0	13.2048	0	0	14.8238	0	0	14.0535	0	0
	5.43043				167.056				144.04	7								-3.80764	-30.8598			☐	607	0	15.0197	13.6934	13.5583	14.2397	14.3788	0	16.0361	14.8534	11.7389	15.0785	13.8116	13.878	14.149	14.0933	12.1963	14.067	14.5323	7.92229	13.6995	14.0641	0	14.3257	13.7658	0	14.6954
	5.43666				261.977				147.97	4								-10.0493	-9.29774			☐	608	0	0	0	0	0	0	0	0	0	0	12.8153	13.5615	0	13.8788	13.3859	0	13.5799	13.1879	0	12.5139	13.4023	0	14.2749	12.8759	0	0
	5.43721					332.134			160.09	4								-58.7369	36.1229			☐	609	17.9229	16.5412	16.7283	15.8575	15.5156	15.3267	15.2158	14.8431	14.7492	15.0566	14.1805	14.4867	13.7827	13.5423	13.9422	15.8662	13.8893	13.5872	0	0	0	0	0	0	0	0
	5.43927				364.009				96.39	4								-23.6264	-27.0143			☐	610	0	0	0	0	0	0	0	0	0	0	15.7193	15.0956	0	14.4593	14.1959	0	14.4565	15.0128	0	14.7237	14.8729	0	12.7155	14.4321	0	0
	5.44776				136.062				116.05	3								-170.231	-10.0239			☐	611	14.8832	17.8011	17.9685	16.3657	18.2478	18.0801	17.742	18.311	18.4718	0	13.0534	0	0	0	0	0	12.3172	0	0	11.7308	0	0	12.4909	0	0	0
	5.45755					418.135			166.95	3								11.8616	61.4155			☐	612	0	0	0	0	0	0	0	0	0	16.7018	15.9207	16.4896	15.5532	15.0114	14.7778	16.7398	16.4297	16.1343	14.9162	14.3684	14.9517	15.5708	14.3213	13.7536	0	0
	5.48139				197.985				91.05	3								-21.9704	-0.0231348			☐	613	0	0	0	0	0	0	0	0	0	14.9442	0	14.6134	13.3392	0	14.1287	13.7636	14.0643	14.3686	14.9532	14.3717	14.9656	13.4639	0	14.0942	0	0
	5.49063				174.076				155.06	3								-70.6867	22.0089			☐	614	16.3428	15.9363	16.4618	15.1624	15.5882	15.5186	0	0	0	0	0	0	0	0	0	0	0	0	0	0	0	0	0	0	0	0
	5.50989						237.087		116.06	3								-38.4136	94.9071			☐	615	19.0795	16.3998	16.3577	18.9677	16.692	16.7595	16.4936	14.0612	16.6995	17.4985	15.1384	15.432	17.3662	15.1163	15.0282	16.8859	16.7854	13.8061	17.1602	13.8457	16.8504	16.7545	16.9367	13.9778	16.153	15.1312
	5.51077				84.0451				145.08	3								5.91828	-30.2583			☐	616	0	12.1639	0	0	13.0958	0	0	12.3727	0	11.2125	0	0	0	0	0	0	0	0	0	13.2557	0	0	13.7553	0	0	12.8258
	5.51385				284.17				105.07	3								10.8682	-5.29742			☐	617	0	0	0	0	0	0	0	0	0	0	0	0	0	0	0	0	0	0	0	0	0	0	0	0	0	0
	5.52138				163.06				121.04	3								-12.4352	9.6706			☐	618	0	0	0	0	0	0	0	0	0	13.6234	0	12.9169	13.6826	13.5816	13.4485	12.9135	0	13.8142	11.9238	12.4073	13.0509	0	0	0	0	0
	5.52235				242.037				133.08	3								-30.4855	-65.0896			☐	619	0	0	0	0	0	0	0	0	0	0	15.1161	15.1719	0	0	0	0	0	0	0	14.9465	15.7602	0	0	14.85	0	0
	5.52932						149.045		170.07	3								1.55539	-124.729			☐	620	17.4255	18.1628	18.2247	18.0948	17.3059	18.0578	18.3247	18.353	18.6368	16.8135	16.1704	16.4109	17.7944	18.6291	18.8325	18.3534	18.645	16.6512	18.6425	19.1236	16.4966	18.7106	18.9451	19.0695	17.9621	18.6822
	5.53178				268.104				111.04	3								-600.706	-45.2244			☐	621	0	21.4882	21.7928	0	21.9701	22.0272	21.9322	21.6148	22.3966	13.4031	15.4105	15.792	0	15.8314	16.2499	0	0	0	0	15.2987	15.4661	0	13.6928	15.1113	0	15.8169
	5.53703				353.001				128.05	2								-26.373	-69.2666			☐	622	0	0	0	0	0	0	0	0	0	0	14.6912	15.1697	0	0	0	0	14.3046	14.6937	0	15.435	15.6755	0	14.2859	14.9484	0	0
	5.53984				321.04				176.97	2								-26.0491	-64.9899			☐	623	0	0	0	0	0	0	0	0	0	0	14.493	15.5258	0	0	14.2743	0	0	0	0	14.5817	15.6664	0	14.0933	14.8783	0	0
	5.54071					103.039			103.05	2								-136.548	-277.846			☐	624	16.9893	17.8474	18.3272	16.4163	17.4995	17.6495	14.2725	17.9692	18.2239	16.1034	19.1837	19.5519	16.2748	19.015	18.9767	14.7625	18.9877	19.3788	14.7522	19.4983	19.8341	18.4518	18.7889	19.4757	17.9859	18.0403
	5.54336				115.529				105.03	2								-14.9088	-9.17826			☐	625	0	0	0	0	0	0	0	0	0	0	0	0	0	0	0	0	0	0	0	0	13.7807	0	0	0	0	0
	5.55539				186.992				66.75	2								-20.9243	-48.9435			☐	626	0	0	0	0	0	0	0	0	0	0	14.2405	14.9385	0	13.2039	14.0007	0	13.5672	13.8786	11.3151	13.8932	14.8131	0	13.8933	14.4406	0	0
	5.56142				190.071				86.1	2								-42.3865	-5.00983			☐	627	0	0	0	0	0	0	0	0	0	0	0	0	13.1678	14.242	14.3276	0	0	13.0156	0	0	0	0	0	0	0	0
	5.56701				86.0607				139.29	2								-11.165	10.3742			☐	628	0	0	0	0	0	0	0	0	0	0	0	0	0	0	0	0	0	0	0	0	0	0	0	0	0	0
	5.56912					233.15			71.31	2								2.03871	-22.9965			☐	629	14.04	14.7087	14.9179	14.5621	14.6478	15.0019	12.8196	14.1173	0	0	16.3466	16.3802	16.8002	16.0648	16.7559	15.8062	15.8742	16.2327	15.9637	16.3216	16.3812	15.9506	16.4558	15.8406	14.5327	15.1384
	5.57356				151.039			2050	341.087	Esculin (dRT:0.07)[M+H]+								-76.3563	-50.4716			☐	630	14.3844	16.4973	16.5014	12.1738	16.1611	15.9302	0	14.6342	14.7847	0	15.5132	15.3802	0	15.9123	15.9003	0	15.5494	15.1298	0	14.832	15.4559	0	15.1109	15.0473	0	14.4209
	5.58743					168.018			179.03	999								-52.3639	-171.821			☐	631	0	15.5375	16.4382	0	14.8416	15.4188	0	15.9858	16.3906	16.7445	18.065	18.2944	14.9861	17.3793	17.6162	15.9677	17.4874	17.9199	17.0619	18.0939	18.519	16.2543	17.5742	18.1121	13.8172	16.408
	5.58779				172.061				123.04	224								-6.34614	-23.3253			☐	632	0	0	0	0	0	0	0	0	0	0	0	0	0	13.6911	14.1291	0	13.5025	0	0	0	0	0	0	0	0	0
	5.58957				106.066				341.09	204								-21.0883	28.8461			☐	633	0	0	0	0	0	0	15.1077	15.2702	15.2945	17.438	16.9589	17.003	16.3178	16.258	16.2924	15.9626	15.6532	15.9945	16.9232	16.8213	16.6521	16.7803	16.496	16.564	0	13.565
	5.59447						349.993		133.03	152								-37.6968	-244.447			☐	634	0	16.7128	17.2782	0	16.2822	16.3403	14.2774	17.1708	17.6888	17.6045	18.9171	19.0621	16.3859	18.3629	18.6082	17.0589	18.4647	18.6366	18.0688	18.747	19.4324	17.4158	18.5331	19.0524	15.7963	17.6482
	5.5979					123.518			180.04	59								-30.4443	-68.839			☐	635	0	14.6404	15.416	0	14.4445	14.6547	13.2029	15.0287	15.2974	15.886	16.1648	15.9958	13.7216	15.7822	16.056	15.438	16.2158	15.9752	16.1281	16.0565	15.9379	15.4472	16.1114	16.2466	14.348	15.2604
	5.60297					351.002			105.03	30								-26.9776	-85.0856			☐	636	0	0	15.7889	0	0	0	0	14.982	15.2558	16.9958	17.1997	17.6178	14.8031	16.4652	16.5808	15.872	16.6087	16.7123	17.3627	17.1309	17.9489	16.3185	16.8196	17.0179	14.4996	15.9004
	5.60335					132.523			151.04	25								-15.397	-28.6682			☐	637	0	13.6277	14.7704	0	0	0	0	13.7043	13.7101	15.1376	14.7345	15.0285	14.2898	14.0591	14.6163	14.5654	14.4875	14.633	15.3817	14.9237	15.183	14.3524	14.4866	14.8491	0	13.5764
	5.60443					171.026			342.09	24								-13.7531	-79.1391			☐	638	0	15.3992	15.6453	0	14.5574	14.8011	13.3856	15.7905	15.6319	16.4572	16.2282	17.3467	15.4658	16.46	16.6605	16.6086	16.2965	16.027	16.5484	16.7213	17.2489	15.8378	16.4224	17.1493	14.9765	15.4754
	5.60676					219.967			85.03	19								-6.30934	-49.4879			☐	639	0	13.5208	14.3039	0	0	0	0	14.3425	14.4064	15.1922	15.3283	15.3902	13.5102	14.7188	14.8983	14.5599	14.6612	14.9604	15.463	15.184	16.1863	15.005	15.0925	15.5268	13.0359	14.4583
	5.60853					166.071			135.04	18								-49.0691	-40.7222			☐	640	14.0472	14.4211	15.7491	0	13.3704	14.6058	14.6095	14.6427	15.5878	16.6757	16.4131	16.5766	15.8914	15.7546	15.9184	16.1757	15.9031	16.0602	16.5897	16.249	16.7507	15.9658	15.8399	16.2061	14.6687	14.8767
	5.61053				138.055				89.04	17								-46.6535	4.24817			☐	641	13.3412	14.3395	14.9684	13.5193	15.1742	14.2544	0	0	0	0	0	0	0	0	0	0	0	0	0	0	0	0	0	0	0	0
	5.61516				176.004				77.04	11								-34.8773	-50.5747			☐	642	0	0	0	0	0	0	0	0	0	15.7665	15.7328	16.0635	12.4023	15.1949	14.7022	14.4714	15.4777	15.402	15.7424	15.9559	16.3186	14.4408	15.0239	15.6233	0	0
	5.61549				261.145				134.03	9								-37.5445	-84.0496			☐	643	0	15.7806	15.4287	0	15.5889	15.0388	0	14.673	14.6381	15.0818	16.9625	16.6775	0	16.0838	16.3148	0	16.2891	16.5804	0	16.7595	16.8979	0	16.5674	16.437	0	15.9166
	5.61626				186.076				95.05	8								-60.3934	-31.6958			☐	644	12.9339	14.9032	15.5991	12.7022	15.6694	14.3682	0	13.4269	13.4205	0	14.7454	14.5128	0	15.0633	14.6885	0	14.5716	14.4532	0	14.6146	14.6964	0	14.7696	14.7047	0	0
	5.61638						247.961		69.03	8								8.91594	-69.0611			☐	645	15.7418	17.0602	17.5786	15.4957	16.7804	16.8791	16.5185	17.3742	17.4843	17.9576	18.2606	17.9957	17.5582	17.7841	17.785	17.9387	17.7603	17.7146	18.359	18.0955	18.3041	17.9803	17.873	18.146	17.2905	17.4227
	5.61847				356.192				117.03	7								-82.8346	-43.7814			☐	646	0	16.6158	16.1276	0	16.9688	16.1601	0	16.4432	16.1024	0	15.5774	15.7552	0	15.8512	15.4762	0	16.7434	14.0941	0	12.4052	13.2288	0	12.8643	13.6927	0	15.3996
	5.62692					131.034			67.06	6								-61.9841	-108.69			☐	647	14.2694	16.1806	16.4096	13.4973	14.9976	15.2768	14.8914	15.7159	15.9561	17.1302	17.5166	17.6914	16.3465	17.0301	17.2734	16.6669	17.0276	17.5124	17.2481	17.4812	17.979	16.6146	17.0826	17.4257	15.2585	16.193
	5.62928					160.953			214.07	5								-10.872	-2.38628			☐	648	0	0	0	0	0	0	0	0	0	15.794	15.0821	15.5096	14.4545	14.2598	14.5143	14.9733	14.6238	14.2834	15.5445	14.9366	15.0911	14.8584	14.4386	14.647	12.3258	0
	5.63501						113.024		172.85	5								-76.8669	-86.7348			☐	649	0	16.7441	17.2055	14.2481	16.2897	16.3652	15.3627	16.4086	16.5364	17.0199	0	0	16.4445	17.3218	17.403	16.634	17.2627	17.5899	17.4676	17.6498	18.2843	16.9486	17.3581	17.7	16.2667	0
	5.63668				259.075				53.04	5								-134.957	13.4555			☐	650	16.8756	16.9884	16.9552	16.7671	16.4833	14.8067	15.014	15.8891	16.3755	14.2684	15.8944	15.9062	15.4743	16.1859	16.1171	15.6179	15.8726	15.7808	15.9137	15.55	15.9865	15.2766	15.2397	15.4677	15.0944	15.3844
	5.65063				277.111				68.91	5								-50.0233	13.731			☐	651	14.9051	14.9349	15.2758	14.4255	14.6706	14.764	0	0	0	0	0	0	0	0	0	0	0	0	0	0	0	0	0	0	0	0
	5.66488				154.05				206.66	5								8.00053	-100.854			☐	652	0	13.8161	14.3665	0	14.1179	14.5406	0	0	0	0	15.6447	15.6755	12.1659	16.6811	16.7371	0	15.5695	16.2181	0	15.4145	15.6541	0	15.295	15.3912	0	14.6694
	5.67955				254.102				323.25	5								-68.1556	15.6103			☐	653	15.1049	15.7746	15.7231	15.7334	16.1703	15.8002	0	0	0	0	0	0	0	0	0	0	0	0	0	0	0	0	0	0	0	0
	5.68797				123.044				85.75	5								-146.738	-14.631			☐	654	16.3734	17.4006	17.5358	15.6946	16.9499	16.8008	14.9477	16.3337	16.579	0	15.3984	15.2092	0	15.7864	15.5188	0	16.2634	13.5213	0	14.6571	14.4578	0	13.9577	14.3157	0	13.9124
	5.69661				276.108				168.76	5								-189.946	47.6712			☐	655	19.1173	18.4771	18.61	18.3241	18.0758	18.3142	17.1849	16.9296	16.7543	0	0	0	0	13.4381	13.7357	0	0	14.127	0	0	14.2312	0	0	0	0	0
	5.71098				294.118				55.06	4								-161.036	41.1811			☐	656	18.4051	17.8734	17.8532	17.9569	17.5076	17.7541	16.2263	16.2244	16.329	0	0	0	0	0	0	0	0	0	0	0	0	0	0	0	0	0
	5.715				223.634			2117	307.081	Epigallocatechin (dRT:0.03)[M+H]+								-8.19096	57.118			☐	657	0	0	0	0	0	0	0	0	0	0	16.2223	15.6264	12.4305	0	0	14.792	0	0	15.7008	13.6319	14	13.5141	0	0	16.6437	15.6539
	5.71699					318.119			139.04	999								-67.024	-18.8463			☐	658	14.7229	15.1347	15.3543	13.6481	14.6627	14.6664	13.0259	15.1596	14.7148	14.8674	15.5216	15.5758	15.0943	15.5058	15.3807	14.73	15.2388	15.4451	14.4128	15.0849	15.1165	14.7173	14.4397	14.5173	13.3011	15.1019
	5.75412					176.092			151.04	75								57.0972	-167.97			☐	659	12.1048	0	15.9088	0	0	0	0	14.7704	15.5176	14.2275	15.9872	16.3842	12.8788	16.0923	16.4349	14.2534	15.8863	19.3439	13.6213	16.245	18.2269	0	15.7369	17.0726	0	15.4799
	5.75489				322.107				163.04	70								-162.81	-235.303			☐	660	0	18.2836	18.5682	16.7196	17.7268	18.0399	17.8029	18.0001	18.794	16.353	20.1418	20.2782	16.0233	20.1488	19.9782	16.2589	20.489	21.1122	16.1899	19.9068	20.8795	15.4747	19.7634	20.3873	14.8533	19.6329
	5.84115					188.092			307.08	56								-45.1389	-55.5793			☐	661	14.9118	16.6354	16.6706	13.8614	16.5165	16.7482	13.9342	15.2015	15.9324	14.575	14.0333	15.9217	15.889	16.2027	16.8427	15.7193	15.5132	15.7969	15.9069	16.0903	16.2342	15.8557	16.6072	16.4021	14.0538	15.5535
	6.22462					143.034			181.05	54								18.5178	-35.7104			☐	662	0	0	0	0	0	13.9057	0	0	0	0	0	0	12.553	0	0	0	13.0612	0	0	0	0	0	14.4397	0	0	0
	6.41431					356.192			140.04	50								-100.073	-158.382			☐	663	0	18.3832	19.0027	15.3685	15.5353	16.8745	14.5655	16.2423	16.5424	15.0456	12.6185	19.0427	15.2893	19.1419	12.6767	15.3631	19.1419	19.4573	14.5587	18.2076	18.5331	13.9366	10.1247	17.9728	13.5616	17.4598
	6.42383						221.092		65.04	43								25.3742	225.022			☐	664	21.2106	9.73663	12.8754	20.1829	0	0	18.1176	0	0	17.8734	0	0	19.1411	0	0	18.7074	0	0	18.4092	0	0	18.0571	0	0	17.7674	0
	6.43806						298.186		177.05	31								194.594	169.686			☐	665	17.482	0	0	15.5567	0	0	17.8247	0	0	18.197	0	0	18.8718	0	0	18.3081	0	0	18.9952	9.3492	11.283	18.6327	0	11.137	18.0932	0
	6.56036					101.024			135.04	29								-11.5336	12.989			☐	666	13.6188	0	0	0	0	0	0	0	0	0	0	0	14.9802	0	0	15.096	0	0	15.9164	0	0	0	0	0	0	0
	6.56855					188.092			95.05	25								3.6795	46.2465			☐	667	16.644	0	0	0	0	0	0	0	0	0	0	0	16.0338	0	0	14.7864	0	0	15.0959	0	0	15.3374	12.0896	12.5114	13.5754	0
	6.7413				161.045				131.05	25								-4.87032	8.5819			☐	668	0	0	0	0	0	0	0	0	0	0	10.98	12.2163	0	0	11.8858	0	0	12.807	13.7761	10.8973	11.7005	0	0	5.16817	0	0
	6.76774					116.972			111.04	25								-8.12268	-12.0625			☐	669	12.9473	0	0	0	9.35544	11.0417	13.7717	12.2333	10.9004	0	0	11.9798	0	12.908	0	0	9.83908	0	0	0	11.2688	0	10.7169	11.3605	0	10.6405
	6.84633				81.0342				159.04	24								-0.421372	-4.90577			☐	670	0	0	0	0	0	0	0	8.4747	0	0	0	6.4025	0	0	0	0	0	0	0	14.0598	0	0	11.3963	13.6998	11.2636	0
	6.91212					181.05			107.05	24								-34.4331	24.7647			☐	671	13.0511	11.6857	9.47429	16.8132	0	0	0	0	0	0	0	0	0	0	0	0	0	0	0	0	0	0	0	0	0	0
	7.01615				89.9405				289.07	22								-25.5274	-10.1592			☐	672	0	11.1315	9.12809	13.3995	14.957	11.7166	12.0399	9.55009	0	0	13.1416	0	0	13.065	10.7654	0	13.145	10.091	0	10.6916	0	0	11.8716	9.62154	0	0
	7.10483					322.107			69	18								-0.713357	163.967			☐	673	18.364	0	0	14.6021	0	0	16.3489	0	0	17.6639	15.9746	15.6175	17.7989	15.0819	14.8281	20.5405	15.3478	0	20.5638	8.98793	0	16.5732	15.1604	15.6124	17.7126	13.9143
	7.15549				167.056				121.03	18								1.35133	-4.88214			☐	674	0	13.8606	11.5388	0	0	4.32475	0	9.95219	11.7255	13.9643	0	14.3546	13.0821	0	11.6973	0	0	11.5773	11.9774	11.4105	13.1415	0	0	11.9528	0	12.2061
	7.19183				88.1127				133.03	18								-12.9209	61.4986			☐	675	0	0	0	0	0	0	0	0	0	15.9966	0	0	14.1295	0	0	14.9404	0	0	17.1897	0	0	15.5926	0	0	0	0
	7.20805				336.122				123.04	17								-24.7225	86.2075			☐	676	0	0	0	0	0	0	0	0	0	12.9881	0	0	16.5991	0	0	16.9824	0	0	15.3541	0	0	15.4853	0	0	15.8628	0
	7.22418						284.099		53	16								-36.9297	160.004			☐	677	18.8141	0	12.7431	16.9113	13.5366	12.1702	17.184	14.2767	13.29	17.5499	13.8363	14.4716	17.6691	0	0	16.2757	0	0	17.087	0	0	16.982	0	0	17.1537	0
	7.2247					152.057			169.05	16								-20.9523	140.327			☐	678	18.4607	0	0	16.4472	0	0	16.3407	13.0412	0	17.0986	13.8894	10.6211	17.1683	0	0	15.6033	0	0	16.5464	0	0	16.3227	0	0	16.5602	0
	7.22534					158.003			195.07	16								-2.64541	21.2279			☐	679	0	12.183	0	11.8542	12.6653	11.4396	0	0	0	11.9327	0	12.8052	11.3193	11.2403	0	10.6097	9.79923	12.4386	0	11.6064	0	0	0	0	12.2152	0
	7.23643						414.162		89.04	9								234.009	97.082			☐	680	0	0	0	0	0	0	0	0	0	16.4761	0	0	17.7716	0	0	17.6661	0	0	17.4854	0	0	17.4888	0	0	16.6743	0
	7.33719						184.061		68.15	9								28.8607	64.7869			☐	681	16.7226	0	0	14.5607	0	0	0	0	0	13.4849	0	0	16.8039	0	0	15.9561	0	0	16.2873	0	0	15.1246	0	0	14.625	0
	7.40697				139.039				149.06	8								-38.4132	13.6042			☐	682	14.3558	0	0	13.255	0	12.7317	15.6206	13.3351	13.4575	0	0	0	0	0	0	0	0	0	0	0	0	0	0	0	0	0
	7.43237						261.145		93.03	7								36.3946	78.3054			☐	683	15.8382	0	0	0	0	0	0	0	0	15.3303	0	0	17.1656	0	0	17.0005	0	0	17.1824	0	0	16.7746	0	0	16.7066	0
	7.4733				188.092				67.05	6								-33.1349	-162.08			☐	684	0	12.6969	14.2563	0	13.6724	14.1312	0	0	0	0	17.1545	17.1945	14.7851	18.0866	18.1333	13.3075	18.0821	17.8431	13.3708	14.8297	18.5532	12.9673	18.3593	18.251	15.3182	16.1624
	7.47525						154.05		83.05	6								98.5924	5.7271			☐	685	0	0	0	0	0	0	0	0	0	0	0	0	17.298	0	0	15.4096	0	0	14.992	0	0	14.4067	0	0	11.934	0
	7.47865					132.102			127.04	5								34.7676	7.43126			☐	686	13.941	0	0	0	0	0	0	0	0	11.491	0	0	11.6499	0	0	11.9507	0	0	0	0	0	0	0	0	0	0
	7.49441						355.102		79.05	5								-184.92	121.163			☐	687	19.3418	0	0	19.1854	14.3507	0	20.2898	18.0904	18.2365	0	0	0	0	0	12.3577	0	0	0	0	0	0	0	0	0	0	0
	7.50309						116.053		121.07	5								-181.93	-65.7748			☐	688	20.9491	21.6172	11.4348	21.9301	21.7362	0	21.7496	21.6988	21.7398	21.793	0	21.7563	16.9302	18.348	21.8347	16.4917	21.8285	0	20.9665	21.835	21.6692	20.6671	18.4019	21.3508	20.9581	21.7818
	7.50673					253.128			103.05	5								27.4861	51.444			☐	689	15.7616	0	0	0	0	0	0	0	0	0	0	0	16.5099	0	0	15.2322	0	0	16.2938	0	0	15.3729	0	0	14.3999	0
	7.51209					390.14			182.05	4								-72.2632	33.4476			☐	690	16.7002	14.2979	13.2266	12.2961	15.0166	12.9124	16.1282	14.2588	14.8814	0	0	0	12.6679	0	0	0	0	0	0	0	0	0	0	0	0	0
	7.51626						298.186		210.05	4								62.5813	-11.09			☐	691	17.4458	15.4066	15.0969	15.6809	15.3587	15.1337	15.5064	14.4892	14.5	15.8883	14.7024	14.9553	17.8077	15.4565	15.3026	17.1449	13.7522	13.4225	17.4509	15.1664	14.9884	17.5104	14.4795	14.9288	17.3564	14.3364
	7.51707						163.039		113.87	4								-199.503	113.998			☐	692	19.7852	0	0	18.9343	0	0	19.4524	18.6048	18.1195	0	0	0	16.4588	0	0	14.1632	0	0	0	0	0	0	0	0	0	0
	7.51895				123.044				117.03	4								-108.381	52.8587			☐	693	17.5974	17.4933	16.9999	15.5847	15.9804	16.2185	15.55	0	15.2596	12.401	0	0	15.7304	0	0	15.5248	15.3239	0	0	0	0	0	0	0	0	0
	7.52333						206.102		153.05	4								32.5608	147.428			☐	694	16.5516	0	0	14.5744	0	0	14.6979	0	0	17.3719	15.1335	15.167	18.3388	16.0837	16.0758	17.8066	14.2994	14.4051	17.6707	14.1271	14.3422	17.4778	14.0563	13.9918	18.0547	15.0727
	7.52907					270.155			145.03	4								18.8468	46.8568			☐	695	15.6015	0	0	0	0	0	0	0	0	13.231	0	0	15.8786	0	0	15.053	0	0	15.6169	0	0	14.895	0	0	14.6007	0
	7.52963				353.087				213.74	4								-55.7238	32.4983			☐	696	16.0098	0	0	14.6957	0	0	16.0191	14.4783	13.8942	0	0	0	0	0	0	0	0	0	0	0	0	0	0	0	0	0
	7.54434				181.05				63.7	4								-47.8837	21.4615			☐	697	16.453	0	0	14.8505	14.9792	14.6219	11.159	11.1511	14.1709	0	0	0	0	0	0	0	0	0	0	0	0	0	0	0	0	0
	7.55755					310.186			110.6	4								-49.893	26.5604			☐	698	19.7284	13.9545	16.7844	14.6288	18.0975	14.1995	16.3263	13.7836	16.1467	17.0016	14.7761	14.3175	14.217	16.7388	13.7662	13.9114	16.1865	17.1621	16.0216	15.9409	15.6404	15.8634	13.6132	15.0663	16.1736	13.5798
	7.57692					306.04			154.99	4								23.9285	1.98835			☐	699	0	0	0	0	0	0	0	0	0	0	0	0	14.1412	0	0	0	0	0	13.8184	0	0	13.6677	0	0	0	0
	7.5825					383.145			55.02	4								-103.097	59.869			☐	700	19.1804	16.614	16.6926	17.4408	16.817	16.8367	14.7829	0	0	0	0	0	15.0674	0	0	0	0	0	0	0	0	0	0	0	0	0
	7.59503				245.081				59.59	3								-13.9302	26.7973			☐	701	0	0	0	0	0	0	0	0	0	0	0	0	13.8773	0	0	0	0	0	0	0	0	0	0	0	0	0
	7.59939				89.1161				90.58	3								-16.0455	32.1788			☐	702	0	0	0	0	0	0	0	0	0	12.6833	0	0	13.7999	0	0	14.4652	0	0	0	0	0	16.0074	0	0	0	0
	7.60366						88.1127	2245	179.034	Esculetin (dRT:-1.33)[M+H]+								-68.6041	156.467			☐	703	0	0	0	12.5022	0	0	0	0	0	18.2678	17.6357	18.0242	19.6182	17.503	17.592	19.6736	17.6298	17.4132	21.0754	19.0845	18.8826	20.5302	18.6731	18.5709	17.6472	14.5724
	7.61018					155.047			179.03	999								15.3187	-0.136522			☐	704	0	0	0	0	0	0	0	0	0	0	0	0	15.4418	0	0	0	0	0	13.9376	0	0	13.1778	0	0	0	0
	7.63475					355.102			123.04	476								-241.798	73.6916			☐	705	18.8517	19.8982	19.9266	17.7412	18.0612	18.0064	17.4461	17.2491	16.7545	14.9364	0	0	16.2035	14.3187	14.494	17.4581	0	0	0	0	0	0	0	0	13.7545	0
	7.63865				344.134				133.03	276								-67.2914	44.1295			☐	706	18.5134	15.2465	15.3104	15.5654	14.8605	14.6829	14.6433	0	0	0	0	0	0	0	0	0	0	0	0	0	0	0	0	0	0	0
	7.64204					356.106			105.03	83								-106.267	26.1355			☐	707	15.7353	17.177	17.2309	14.5279	17.3536	17.2787	13.2883	14.4961	13.7098	0	0	0	12.7811	0	0	0	0	0	0	0	0	0	0	0	0	0
	7.65004				368.192				151.04	74								-53.4273	8.00272			☐	708	13.4606	14.2588	15.451	14.5473	12.7916	16.579	14.1903	12.1263	12.4883	0	0	0	0	0	0	0	0	0	0	0	0	0	0	0	0	0
	7.6505				326.181				180.04	61								37.5516	7.14391			☐	709	0	0	0	0	0	0	0	0	0	0	0	0	0	0	0	0	0	0	0	0	0	0	0	0	15.7633	14.2423
	7.65971				423.143				77.04	56								-40.1921	42.1799			☐	710	17.2237	14.8505	15.0147	14.1194	13.0174	13.4555	0	0	0	0	0	0	15.4234	0	0	14.5917	0	0	13.9158	0	0	0	0	0	0	0
	7.67598				182.081				95.05	51								-16.0551	25.4295			☐	711	14.5628	0	0	0	0	0	0	0	0	0	0	0	12.432	0	0	13.2634	0	0	12.9069	0	0	0	0	0	0	0
	7.68235				313.092				150.03	39								-48.8344	23.4863			☐	712	15.5369	0	12.9911	14.2746	13.375	13.4275	14.5098	13.721	13.1156	0	0	0	0	0	0	0	0	0	0	0	0	0	0	0	0	0
	7.6826					150.055			135.04	32								-10.4578	68.328			☐	713	15.6145	0	0	13.8494	0	0	14.1921	0	0	15.1138	0	0	16.7331	0	0	16.0571	0	0	16.361	0	12.9615	16.1292	0	0	15.5394	0
	7.68613				129.055				89.04	25								-42.1147	29.5877			☐	714	16.492	0	0	14.359	13.0595	12.5968	14.1241	0	0	0	0	0	0	0	0	0	0	0	0	0	0	0	0	0	0	0
	7.68868					157.05			124.05	24								-46.8558	31.4966			☐	715	16.0475	13.5338	13.8359	13.7632	13.8075	13.8185	14.5308	0	12.9543	0	0	0	14.3338	0	0	0	0	0	0	0	0	0	0	0	0	0
	7.69504						371.145		67.06	19								43.5022	125.219			☐	716	0	0	0	0	0	0	0	0	0	16.7819	13.3358	14.1932	17.5018	12.7951	0	16.7126	0	0	17.1551	0	0	17.0913	0	0	17.7586	12.5672
	7.69604				285.083				134.03	15								-67.8484	84.7439			☐	717	16.9321	14.481	13.6543	16.6581	15.0891	15.3865	15.175	0	0	16.6502	16.1203	14.4261	0	0	0	0	0	0	14.3317	0	0	14.7809	0	0	0	0
	7.69866				215.039				51.02	13								-40.373	13.9949			☐	718	14.5585	0	0	14.472	0	14.9745	13.8928	13.1839	13.4594	0	0	0	0	0	0	0	0	0	0	0	0	0	0	0	0	0
	7.69958					193.071			117.03	11								-139.154	62.3613			☐	719	18.2417	16.1676	16.3214	16.8053	16.4042	16.1267	16.9515	16.2246	16.5709	0	0	0	14.2131	0	0	0	0	0	0	0	0	0	0	0	0	0
	7.70058				390.14				178.03	11								-60.3774	38.802			☐	720	16.698	0	14.1572	15.649	0	14.0523	0	14.7975	0	0	0	0	0	0	0	0	0	0	0	0	0	0	0	0	0	0
	7.70134				373.113				53.04	9								-77.0369	33.1263			☐	721	16.8019	14.2885	14.8411	15.1879	14.9814	14.8249	14.9912	15.3604	14.0143	0	0	0	0	0	0	0	0	0	0	0	0	0	0	0	0	0
	7.71127				137.06				105.05	7								-55.4186	12.174			☐	722	14.6983	15.2406	16.0994	14.6403	15.4883	16.0242	0	0	0	13.2037	0	0	0	0	0	0	0	0	0	0	0	0	0	0	0	0
	7.72188				95.0497				88.02	6								-60.0748	26.7523			☐	723	15.786	13.8143	12.9091	14.1089	14.0954	13.9034	15.3811	13.763	14.2809	0	0	0	0	0	0	0	0	0	0	0	0	0	0	0	0	0
	7.72384						171.029		81.03	4								2.69909	-83.8522			☐	724	13.6688	15.8114	0	12.092	15.4919	15.3859	0	0	0	0	15.582	15.9082	13.6037	16.0963	15.936	0	15.5111	15.9377	14.3198	16.2549	16.5134	13.6418	17.2281	16.65	0	15.4061
	7.72664				139.039				94.04	3								-58.3572	35.2401			☐	725	16.3422	14.7225	13.8254	13.4797	14.184	13.7589	14.0996	13.7297	13.8147	0	0	12.9877	13.5936	0	0	13.3025	0	0	0	0	0	0	0	0	0	0
	7.72842				124.04				77.04	3								-18.8258	18.1998			☐	726	0	0	0	0	0	0	0	0	0	0	0	0	0	0	0	0	0	0	0	0	0	0	0	0	0	0
	7.7297				314.145				66.05	3								-34.2085	21.5529			☐	727	15.9421	13.1197	13.6858	15.2344	0	0	13.1639	0	0	0	0	0	0	0	0	0	0	0	0	0	0	0	0	0	0	0
	7.73549						358.207		79.06	3								102.438	-9.40942			☐	728	0	0	0	0	0	0	0	0	0	0	0	0	0	0	0	0	0	0	0	0	0	0	0	0	0	0
	7.75123				207.05				106.04	3								-6.62271	4.06239			☐	729	0	0	0	0	0	0	0	0	0	0	0	0	13.2347	0	0	0	0	0	14.179	0	0	13.8888	0	0	0	0
	7.75232				189.039				55.02	2								-6.20903	2.5022			☐	730	0	0	0	0	0	0	0	0	0	0	0	0	0	0	0	0	0	0	13.3082	0	0	12.8316	0	0	0	0
	7.79158				111.044				65.04	2								-57.302	26.6188			☐	731	15.4713	13.8974	12.952	14.2274	14.9683	14.1624	14.2733	12.7057	13.9502	0	0	0	0	0	0	0	0	0	12.6546	0	0	12.6646	0	0	0	0
	7.7916					310.186			152.04	2								73.0179	53.0381			☐	732	0	14.7074	14.1919	14.7112	0	0	15.1043	0	12.2172	18.006	11.5985	11.8291	15.189	15.9373	15.5476	15.1734	0	0	16.1402	15.4021	15.3347	16.1047	15.4001	0	0	12.3433
	7.7934					85.0655			96.05	2								23.5447	40.6952			☐	733	13.119	0	0	0	0	0	0	0	0	11.7841	0	0	15.3107	13.0228	12.4503	14.7411	0	0	15.1527	0	0	14.5054	0	0	0	0
	7.79655					143.034			55.94	2								5.45818	-7.85525			☐	734	0	0	0	0	0	0	0	0	0	14.1706	0	0	13.7918	0	0	14.652	0	0	14.0459	0	0	14.5744	0	0	12.2964	0
	7.80246					312.108			107.05	2								5.24393	49.4539			☐	735	0	0	0	0	0	0	0	0	0	14.6511	15.2523	15.4049	17.1393	14.9658	14.5167	16.2441	0	0	16.5876	0	0	16.0181	0	0	0	0
	7.8131				155.07				69	2								-29.8958	16.5509			☐	736	14.8065	0	11.9797	15.7157	12.94	13.1062	0	0	0	0	0	0	0	0	0	0	0	0	0	0	0	0	0	0	0	0
	7.81793					314.091			155.97	2								68.7373	75.8245			☐	737	15.6553	0	0	14.7806	0	0	15.5989	0	0	17.0036	15.4663	15.0479	17.0374	0	14.3565	16.526	0	17.3908	16.6868	14.3573	16.4287	16.4743	13.9848	15.4247	16.7146	15.6002
	7.81985				245.15				53.15	2								-6.97464	-15.6643			☐	738	0	0	0	0	0	0	0	0	0	0	0	0	0	0	0	0	0	0	0	0	0	0	0	0	0	0
	7.84436						137.06		196.77	2								-2.26256	87.4553			☐	739	16.5599	12.0518	15.0939	17.1799	14.8524	14.9221	15.4848	14.2478	13.9963	14.3569	13.9978	0	17.114	14.8727	14.6753	17.2951	15.4076	14.5773	16.6746	14.0676	14.2393	16.1258	13.4342	0	15.2894	0
	7.84573				298.186				50.02	2								121.746	66.3475			☐	740	0	0	0	0	13.6843	0	0	15.6223	15.5665	0	0	0	0	0	0	0	15.9683	16.402	12.6257	15.5147	15.2453	0	15.4037	15.6385	0	16.3733
	7.846				99.0684				78.95	2								-2.2356	-5.86324			☐	741	0	0	0	0	0	0	0	0	0	0	0	0	0	0	0	0	0	0	0	0	0	0	0	0	0	0
	7.84703					357.195			91.05	2								-4.9271	3.61551			☐	742	0	0	0	0	0	0	0	0	0	0	0	0	0	0	0	14.1748	0	12.2745	0	0	0	0	0	0	0	0
	7.85015				262.148				89.04	2								-2.28505	-5.30765			☐	743	0	0	0	0	0	0	0	0	0	0	0	0	0	0	0	0	0	0	0	0	0	0	0	0	0	0
	7.85493				241.071				111.68	2								-29.4358	6.68123			☐	744	0	0	0	15.1892	14.5339	14.8095	0	0	0	0	0	0	0	0	0	0	0	0	0	0	0	0	0	0	0	0
	7.86087					422.202			73.1	2								64.0458	46.4309			☐	745	0	0	0	0	0	0	0	0	0	13.9244	0	0	14.8889	13.4759	12.9966	15.6831	0	0	15.2067	12.1119	0	14.9935	0	0	13.8352	0
	7.862				131.07				164.04	2								-1.57096	12.0634			☐	746	13.4902	0	0	0	0	0	0	0	0	0	0	0	13.0115	0	0	14.1864	0	13.0555	15.1815	0	13.9121	14.0724	0	11.9286	0	0
	7.86201					123.044			90.04	2								-87.8404	47.3838			☐	747	17.1579	16.1801	16.19	16.8687	15.4958	15.6943	15.7489	14.8214	14.7346	11.835	12.4533	15.4868	15.416	12.6614	14.2649	15.0698	12.6658	14.3351	13.5456	0	0	12.3851	0	0	12.907	12.8858
	7.86536				351.177				52.01	2								7.45635	84.0331			☐	748	0	0	0	0	0	0	0	0	0	17.9211	13.6712	15.741	14.0818	0	0	0	0	0	0	0	0	0	0	0	0	0
	7.87145					356.192			74.11	2								-62.1128	13.3593			☐	749	16.5395	15.8251	15.695	15.9252	14.6873	14.7881	14.3441	14.6022	15.2562	14.5007	15.9729	15.6879	13.7622	15.749	15.9448	17.1384	16.5166	0	15.8443	16.0523	16.9992	11.9885	16.1019	16.4352	16.6704	15.4307
	7.87252						325.14	2479	181.05	Caffeic acid (dRT:-1.22)[M+H]+								-99.54	177.162			☐	750	19.7045	18.1591	18.0878	18.3464	16.7208	16.6289	18.5605	16.243	16.3044	18.4851	17.2272	17.1113	18.3246	16.5058	16.6605	18.2867	16.6164	16.6252	18.034	15.9535	16.0365	17.6129	15.3109	15.4087	17.5171	16.0912
	7.88129					107.05			163.04	999								-24.241	36.1667			☐	751	13.5373	15.6611	15.4193	0	14.693	14.8127	0	0	0	14.3916	15.6966	17.1217	16.7617	15.189	15.093	16.538	15.7792	15.2647	16.176	14.6706	14.4985	15.7961	12.083	13.8362	14.5602	14.51
	7.88397						168.066		89.04	484								67.6451	5.89957			☐	752	0	0	0	12.7003	0	0	0	0	0	0	0	0	16.6286	14.0436	13.71	14.2209	0	0	13.9072	0	0	13.2608	0	0	0	0
	7.88858					259.129			135.04	392								-53.1128	47.6059			☐	753	18.0234	14.4816	14.9608	14.5139	12.4899	13.2675	12.8923	0	0	0	0	0	14.9702	0	0	14.1722	0	0	13.2601	0	0	12.1005	0	0	0	0
	7.88995				418.134				117.03	248								-79.1365	40.1111			☐	754	17.7113	15.5665	15.925	17.1367	14.692	14.6109	15.7272	0	12.5618	0	0	0	0	0	0	0	0	0	0	0	0	0	0	0	0	0
	7.89332				209.092				145.03	201								-63.159	-128.398			☐	755	0	15.0284	15.3334	0	16.6999	16.6693	0	14.0981	14.0791	0	17.9842	17.647	0	17.4625	17.4785	0	16.8846	16.6296	0	17.2656	17.2748	0	16.7691	16.5861	0	16.9127
	7.91828					444.173			107.05	73								57.604	21.7874			☐	756	0	0	0	0	0	0	0	0	0	13.9676	0	0	14.2244	0	0	0	0	0	0	0	0	0	0	0	0	0
	7.9203				149.06				164.04	62								-22.9554	-32.3736			☐	757	13.1003	16.2226	15.605	0	14.8169	15.9729	0	13.9169	0	0	16.2703	15.6977	0	16.4258	14.7157	13.8902	14.8348	15.7162	0	13.7753	13.1317	0	14.7944	13.7723	0	16.2243
	7.92355				538.128				79.05	58								-5.42222	35.4185			☐	758	0	0	0	0	0	0	0	0	0	15.518	0	0	15.213	0	0	13.7589	0	0	13.7827	0	0	14.1705	0	0	0	0
	7.92706				181.05				95.05	34								-79.8925	29.0526			☐	759	15.9532	13.9844	15.1044	16.135	14.5945	14.0996	16.4767	14.3398	14.3481	0	0	0	0	0	0	0	0	0	0	0	0	0	0	0	0	0
	7.94222				144.066				90.04	25								0.601294	-135.223			☐	760	0	15.4269	15.9386	0	16.0916	17.6651	0	16.2935	16.4494	0	19.581	19.7398	0	18.5503	18.9319	0	17.0828	18.4797	0	18.0595	18.8728	0	17.9799	18.9516	0	17.5457
	7.9463					225.079			91.05	24								-16.9019	6.85878			☐	761	0	0	0	0	0	0	0	0	0	13.2323	15.2238	15.4029	16.8118	15.453	15.9077	16.0651	13.8831	15.4348	16.861	15.3746	16.3522	16.2408	14.4937	15.2111	15.164	0
	7.94751				287.143				136.05	22								-1.69416	101.47			☐	762	0	0	0	0	0	0	0	0	0	17.1669	15.6563	15.7898	15.4416	0	0	15.2664	0	0	15.3854	0	0	15.0079	0	0	16.2757	0
	7.95086				259.081				146.03	16								-36.5684	12.8293			☐	763	0	13.0459	0	16.6576	14.7469	14.6932	0	0	0	0	0	0	0	0	0	0	0	0	0	0	0	0	0	0	0	0
	7.95088						286.14		118.04	15								67.5904	321.163			☐	764	16.5336	14.0671	13.8924	16.5401	14.1192	13.7527	15.817	0	12.5215	20.5824	18.9685	18.6703	18.9322	17.2735	17.1648	18.9827	17.2429	17.404	18.6733	16.9305	17.0489	18.7367	16.9158	16.92	19.3885	17.8886
	7.95935				227.091				63.02	15								-3.37654	25.3102			☐	765	14.0176	0	0	0	0	0	0	0	0	13.6703	0	0	14.7815	13.4677	12.0202	13.8667	0	0	0	0	0	0	0	0	0	0
	7.96017					153.018			134.04	13								44.535	28.3804			☐	766	13.6148	0	0	15.6595	0	0	0	0	0	14.8537	0	0	15.3604	0	0	14.8068	0	0	15.4625	12.6182	0	15.1117	10.7659	0	14.8114	0
	7.96337				213.076				181.05	12								-5.81062	48.814			☐	767	14.0179	0	0	13.2145	0	0	14.0694	0	0	15.4904	13.3469	13.4932	14.3833	0	0	14.6304	0	0	0	0	0	0	0	0	0	0
	7.96508				160.076				111.04	11								-100.698	8.87365			☐	768	16.6818	15.2081	15.166	16.314	15.8735	15.8126	17.6755	17.0077	16.9875	0	0	0	0	0	0	0	0	0	0	0	0	0	0	0	0	0
	7.96608					99.0446			180.04	11								2.20791	16.1934			☐	769	13.8824	13.7495	13.8799	0	0	0	12.8558	11.8811	0	11.0065	0	15.008	15.4461	0	0	13.9004	0	0	0	12.3827	0	13.0603	0	0	13.5958	7.55864
	7.97583					247.129			65.04	10								-30.192	81.5925			☐	770	17.842	16.0655	16.2622	17.6371	16.1052	16.1842	16.1041	14.3944	14.4726	15.3883	0	13.4854	15.7624	0	0	14.3072	0	0	0	0	0	0	0	0	0	0
	7.9761				286.092				77.04	9								-18.8783	35.151			☐	771	0	0	0	0	0	0	0	0	0	14.9921	0	0	0	0	0	14.9012	0	0	15.1581	0	0	15.2026	0	0	14.7702	0
	7.97749					164.093			53.04	8								-17.3663	64.0762			☐	772	16.8462	14.3948	14.6543	16.6714	13.0206	13.8006	15.5065	0	0	13.3318	0	0	15.0645	0	0	14.3359	0	0	14.1449	0	0	0	0	0	0	0
	7.97935					141.055			105.05	7								-15.2658	15.317			☐	773	14.2408	13.454	12.5436	14.0762	13.1717	13.5069	0	0	0	0	0	0	15.0693	14.2569	13.2986	14.5238	13.3423	13.8122	15.2913	12.619	13.737	14.6393	13.2892	12.2795	13.2126	0
	7.99328					374.145			136.08	7								58.3781	47.7664			☐	774	0	0	0	0	0	0	0	0	0	14.368	0	0	15.9102	12.9568	13.4358	16.071	0	14.6451	15.5678	0	0	14.8348	0	0	0	0
	7.99522				420.15				123.04	6								-16.2081	21.7018			☐	775	0	0	0	0	0	0	0	0	0	0	0	0	0	0	0	14.0967	0	0	0	0	0	0	0	0	0	0
	7.99929					171.029			139.04	5								50.811	82.141			☐	776	15.6099	14.0349	13.7782	16.2383	14.8829	15.1062	14.635	13.1755	13.0245	16.6231	14.4991	14.6358	17.2095	14.8895	14.8961	16.3653	13.8417	14.3567	17.0185	15.1435	15.2471	16.8592	15.1894	15.0579	16.4238	14.3414
	8.00358				235.165				119.05	3								-38.1059	18.9372			☐	777	15.4281	14.4495	14.5097	15.1276	12.8463	0	0	0	0	0	0	0	0	0	0	0	0	0	0	0	0	0	0	0	0	0
	8.00367					209.045			124.05	3								16.4861	58.4739			☐	778	0	0	0	0	0	0	14.7054	0	0	16.5738	15.3583	15.3519	15.7083	13.0983	0	15.0449	0	0	16.388	14.781	15.0832	16.2567	14.7568	14.4596	15.9317	14.3371
	8.00594					163.087			111.97	2								-119.875	91.3984			☐	779	17.7658	16.1415	16.7553	16.7387	14.7562	14.4389	17.7435	16.14	15.3704	17.4315	15.5284	15.6724	17.2022	15.5883	15.2014	17.1179	14.6925	15.3062	16.9517	14.6756	15.6416	16.4454	14.7148	14.2083	16.8835	14.8802
	8.01896				521.236				108.05	2								-64.2857	31.3566			☐	780	16.7822	14.2341	15.3437	16.9588	14.6216	14.5268	14.818	0	0	0	0	0	0	0	0	0	0	0	0	0	0	0	0	0	0	0
	8.02698					347.109			80.06	2								9.89307	6.52525			☐	781	15.111	12.788	13.0876	14.6904	0	0	0	0	0	0	0	0	0	0	0	0	0	0	0	0	0	0	0	0	0	0
	8.02758				322.129				93.03	2								-116.092	33.1368			☐	782	17.576	16.3331	15.7682	18.0181	16.012	16.2073	18.1014	15.8039	15.7679	0	0	0	0	0	0	0	0	0	0	0	0	0	0	0	0	0
	8.02795				177.102				165.05	2								-56.3675	11.6433			☐	783	16.0834	14.9304	12.4846	15.6501	0	0	17.7061	14.6219	14.7444	0	0	0	0	0	0	0	0	0	0	0	0	0	0	0	0	0
	8.02954					146.081			68.96	2								6.8195	8.50755			☐	784	0	0	0	0	0	0	0	0	0	0	0	0	14.3705	0	0	13.975	0	0	14.8551	0	13.7546	14.9839	13.1215	13.9133	0	0
	8.03157				305.066				157.97	2								-2.46419	-7.93509			☐	785	0	0	0	0	0	0	0	0	0	0	0	0	11.2038	15.8746	15.2596	0	0	13.4615	0	0	0	0	0	0	0	0
	8.03837						188.092		96.05	2								111.723	41.2223			☐	786	14.2423	0	15.5108	14.5005	12.5529	0	13.7771	0	0	17.322	16.2095	17.0431	18.3412	17.2521	17.4497	17.9717	15.9505	16.9708	18.9237	17.4365	17.6241	18.9117	17.5954	17.6995	17.3407	16.6125
	8.04034						220.118		55.02	2								89.2786	29.3694			☐	787	14.6015	13.9307	13.726	14.3246	14.4153	13.131	14.6058	0	0	17.3605	16.5172	16.6703	17.5919	16.7943	16.6505	17.366	16.6566	16.4076	18.0153	16.8147	16.9997	18.1935	17.2321	17.2883	16.4794	15.0614
	8.0436						202.108		106.82	1								105.067	26.7156			☐	788	14.1012	7.79698	14.0452	13.9378	0	14.168	0	0	12.3283	17.132	16.0623	16.3567	17.5706	16.6296	17.1121	17.7168	16.0879	16.5662	18.16	17.2526	17.3142	18.4824	17.2063	17.4691	16.6818	15.3345
	8.06021				611.14				182.01	1								-1.3698	22.2684			☐	789	0	0	0	0	0	0	0	0	0	0	0	0	16.8711	15.1562	14.9025	14.3987	0	0	0	0	0	0	0	0	14.1244	0
	8.06284				84.9604				60.12	1								6.21823	-9.55181			☐	790	0	0	0	0	0	0	0	0	0	0	0	0	0	0	0	0	0	0	0	0	0	0	0	0	0	0
	8.07208						190.108		166.92	1								-80.8754	107.053			☐	791	19.4833	18.1938	18.1768	19.107	17.522	17.3457	17.4177	16.3218	16.8232	16.4174	15.0341	15.4033	17.5562	15.9593	15.9754	17.157	16.0665	15.9929	16.7511	14.7807	15.0282	16.6482	14.741	15.5041	15.592	14.0096
	8.07359					144.102			75.29	1								-49.791	50.8198			☐	792	17.3352	15.8259	16.1983	16.8728	15.3053	15.0812	14.8832	0	0	0	0	0	15.4084	0	0	14.6567	0	0	0	0	0	0	0	0	0	0
	8.08966				334.161				97.53	1								1.90656	51.5733			☐	793	0	0	0	0	0	0	0	0	0	16.392	13.8386	13.8581	0	0	0	0	0	0	0	0	0	0	0	0	0	0
	8.09334					299.19			51.32	1								80.7928	12.8987			☐	794	0	0	0	0	0	0	0	0	0	0	0	0	0	0	0	0	0	0	0	0	0	13.1458	0	0	0	0
	8.09452				127.05				50.33	1								36.7634	29.5442			☐	795	0	0	0	0	0	0	0	0	0	8.21131	0	0	14.3387	0	12.7046	0	0	0	15.3894	8.52921	0	14.497	0	0	13.9875	0
	8.09552				179.129				136.99	1								-9.27829	71.8662			☐	796	0	0	0	0	0	0	0	0	0	16.636	14.6012	14.3995	0	0	0	13.5219	0	0	0	0	0	0	0	0	15.6855	0
	8.09597				215.139				51.46	1								8.39413	79.9616			☐	797	0	0	0	0	0	0	0	0	0	17.4703	16.1306	13.8891	14.1698	0	0	12.9964	0	12.5885	14.4179	0	0	9.32166	0	0	13.3867	0
	8.10114				387.14			2749	355.102	Chlorogenic acid (dRT:-0.02)[M+H]+								-50.2348	25.7552			☐	798	15.9464	13.8053	15.0223	15.8136	13.1438	14.0751	15.0159	0	0	0	0	0	14.9451	0	0	0	0	0	0	0	0	0	0	0	0	0
	8.10162				373.113				163.04	999								-57.3323	17.6226			☐	799	15.5325	15.4554	14.52	15.4246	14.9391	15.57	0	0	0	0	0	0	0	0	0	0	0	0	0	0	0	0	0	0	0	0
	8.1091					302.069			89.04	275								14.8554	42.4404			☐	800	15.2736	0	0	14.127	0	0	0	0	0	13.6943	0	0	14.6445	0	0	17.2529	14.2129	15.0417	14.9938	0	0	13.3544	0	0	0	0
	8.10958				506.133				135.04	252								-5.30024	11.3778			☐	801	0	0	0	0	0	0	0	0	0	0	0	0	12.7332	0	0	14.7018	13.7838	12.7568	0	0	0	0	0	0	0	0
	8.10991						122.097		117.03	191								159.189	-0.657946			☐	802	0	0	0	0	0	0	0	0	0	0	0	0	0	0	0	0	0	0	0	0	0	0	0	0	0	0
	8.11198				193.071				145.03	153								-81.6022	23.3835			☐	803	16.0665	15.253	15.8705	16.5229	15.6647	15.4647	13.5029	14.1598	14.159	0	0	0	0	0	0	0	0	0	0	0	0	0	0	0	0	0
	8.11457					253.128			164.04	94								77.4979	36.5144			☐	804	0	0	0	0	0	0	0	0	0	0	0	0	0	0	0	14.7684	0	0	0	0	0	0	0	0	0	0
	8.11733					123.044			107.05	58								-69.0472	24.2393			☐	805	15.9872	14.1094	14.5484	16.0835	13.4252	13.5838	15.4786	16.3026	12.9833	13.0737	10.9549	0	13.9454	14.1283	13.7058	14.238	15.7559	13.1547	12.7558	0	0	0	0	0	13.0446	0
	8.11761				384.1				79.06	21								-67.9769	3.88062			☐	806	0	15.5514	14.8428	15.62	15.9651	15.0048	15.3065	15.3838	14.1177	0	0	0	0	0	0	0	0	0	0	0	0	0	0	0	0	0
	8.12072				312.202				218.87	16								12.6018	-7.97147			☐	807	0	12.4754	13.7856	13.5448	13.0421	0	0	0	0	0	0	0	12.9247	14.0312	0	13.514	13.561	14.0306	9.35232	13.3306	12.8267	13.2992	14.3896	12.9455	0	0
	8.12378				155.034				331.92	14								-62.9486	1.90021			☐	808	13.3847	14.9281	15.1791	14.2727	14.8853	15.2771	0	0	0	0	0	0	0	0	0	0	0	0	0	0	0	0	0	0	0	0
	8.12873				147.044				124.21	14								-29.8663	-39.0553			☐	809	13.7423	15.076	15.2932	13.6475	15.5812	0	0	13.1621	15.5854	0	0	0	14.582	0	0	0	0	0	0	0	0	0	0	0	0	14.7084
	8.131						298.186		297.9	13								150.311	-74.2231			☐	810	0	0	0	15.3108	13.7262	13.4718	16.1803	14.8991	15.0331	0	0	0	12.6483	13.1668	12.0898	17.5409	16.3136	15.9962	16.3731	14.9395	14.8012	16.4022	14.9908	15.1396	17.3952	15.9643
	8.133					359.229			69.38	13								22.6116	13.5379			☐	811	0	0	0	0	0	0	0	0	0	14.9916	0	0	14.6896	0	0	0	0	0	15.9752	0	0	15.6093	0	0	0	0
	8.13344				369.118				89.04	13								-87.2608	18.6533			☐	812	15.9635	16.4915	14.4252	16.4524	16.9818	16.7154	14.4952	14.2934	0	0	0	0	0	0	0	0	0	0	0	0	0	0	0	0	0	0
	8.13493				239.091				326.79	12								-25.2117	5.49476			☐	813	0	0	12.5922	14.3855	14.0391	13.8435	0	0	0	0	0	0	0	0	0	0	0	0	0	0	0	0	0	0	0	0
	8.13581						355.102		83.05	11								-220.948	38.5973			☐	814	18.4548	18.1359	18.5701	18.926	18.2334	18.6162	17.2332	17.4728	17.9201	0	0	0	14.714	7.98726	13.7184	0	0	0	0	0	0	0	0	0	0	0
	8.13692				351.108				51.94	11								-66.8493	16.7639			☐	815	15.4669	15.8363	15.8904	15.6934	16.0276	13.9575	0	13.3652	13.4876	0	0	0	0	0	0	0	0	0	0	0	0	0	0	0	0	0
	8.13693					113.06			214.87	11								-12.2136	44.6007			☐	816	16.4154	0	0	0	0	0	0	0	0	13.2115	13.0148	0	0	0	0	13.3067	11.3294	0	13.5906	0	0	0	12.8314	12.6433	14.7917	0
	8.13967				309.097				57.8	11								-36.5477	11.9918			☐	817	14.2642	14.2411	13.2994	14.3666	14.248	13.3506	0	0	0	0	0	0	0	0	0	0	0	0	0	0	0	0	0	0	0	0
	8.14338				387.129				166.98	11								-41.1483	12.9524			☐	818	14.5582	14.6292	13.5074	14.7093	14.9476	13.4147	0	0	0	0	0	0	0	0	0	0	0	0	0	0	0	0	0	0	0	0
	8.14695				356.106				270.34	10								-112.561	21.6944			☐	819	16.1685	15.7506	15.9023	17.253	15.8224	17.0383	16.3594	15.505	15.2942	0	0	0	0	0	0	0	0	0	0	0	0	0	0	0	0	0
	8.14803					356.192			242.66	10								-35.3677	-57.7957			☐	820	14.6186	16.2016	16.5023	13.7959	16.0227	16.2638	14.9023	16.2413	16.5713	13.9896	16.6248	16.1858	13.9471	16.1174	16.1353	14.2562	17.4837	19.5937	14.4874	17.3574	15.4946	13.7977	17.4433	16.758	14.1622	15.9392
	8.15288					155.047			162.03	10								55.9137	27.9458			☐	821	0	0	0	0	0	0	0	0	0	0	0	0	0	0	0	0	0	0	0	0	0	0	0	0	0	0
	8.15352				226.079				214.74	10								-46.0689	15.1811			☐	822	15.2709	13.8531	14.2496	14.496	14.6705	15.1091	0	0	0	0	0	0	0	0	0	0	0	0	0	0	0	0	0	0	0	0
	8.15387				203.055				158.43	10								-7.93191	29.1301			☐	823	0	0	0	0	0	0	0	0	0	12.0606	0	0	14.9152	0	0	14.4702	0	0	14.0457	0	0	14.1008	0	0	13.9028	0
	8.15406				783.164				109.7	9								-44.7663	15.1533			☐	824	14.8918	14.6385	12.0454	15.2549	14.2181	14.1969	14.2396	0	0	0	0	0	0	0	0	0	0	0	0	0	0	0	0	0	0	0
	8.15455				163.076				59.65	9								-61.2679	17.6501			☐	825	15.7065	15.9938	14.3463	15.886	16.4732	12.7647	0	13.3906	0	0	0	0	0	0	0	0	0	0	0	0	0	0	0	0	0	0
	8.15649				207.065				166.04	9								-144.288	30.1256			☐	826	17.4448	18.2504	18.1867	17.6667	12.5175	18.2893	16.3702	16.4484	11.793	0	0	0	0	0	0	0	0	0	0	0	0	0	0	0	0	0
	8.1645				310.186				67.06	9								-86.3031	54.5885			☐	827	17.4746	16.2533	16.2618	14.051	14.0669	10.4806	15.7648	15.0472	14.4301	16.4013	15.1547	15.3006	17.2515	15.8551	15.9488	14.6541	10.4472	0	15.9214	15.1972	15.1899	16.1827	14.6572	14.7534	14.9516	0
	8.16541					275.11			74.77	8								71.3868	48.0094			☐	828	0	0	0	0	0	0	0	0	0	0	0	0	0	0	0	0	0	0	0	0	0	0	0	0	0	0
	8.16898					270.155		2934	355.102	Chlorogenic acid (dRT:0.21)[M+H]+								33.844	33.2825			☐	829	0	0	0	0	0	0	0	0	0	0	0	0	0	0	0	0	0	0	0	0	0	0	0	0	0	0
	8.16992				306.04				163.04	999								56.1398	22.3972			☐	830	0	0	0	0	0	0	0	0	0	0	0	0	0	0	0	0	0	0	0	0	0	0	0	0	0	0
	8.17031					195.065			89.04	275								-50.807	42.2189			☐	831	16.5789	14.9225	15.0101	15.9637	13.508	14.042	15.7558	15.1304	13.8621	15.6192	13.5589	14.5151	16.8896	14.9867	15.3994	16.3191	14.2673	14.2233	14.8216	13.7959	14.8255	0	0	0	0	0
	8.17135					288.054			135.04	252								35.6924	60.6591			☐	832	0	0	0	0	0	0	0	0	0	15.8327	15.3139	13.8935	16.4283	13.8561	14.408	16.0081	14.5316	14.3018	14.2893	0	0	14.9606	0	0	14.9588	11.3869
	8.1741				163.039				117.03	191								-92.5248	33.557			☐	833	17.7108	0	0	17.6852	0	0	17.101	16.9411	16.5214	0	0	0	0	0	0	0	0	0	0	0	0	0	0	0	0	0
	8.17605				167.07				145.03	153								-3.34233	35.2449			☐	834	0	0	0	0	0	0	0	0	0	15.0189	13.7734	14.3158	15.2094	13.9924	14.5727	15.3506	13.5733	13.8397	14.8889	12.7196	13.4665	13.7997	0	0	0	0
	8.18143				139.039				164.04	94								-73.49	-11.2759			☐	835	0	15.5981	15.0612	0	14.7876	14.7513	15.0017	14.5362	14.7058	13.2073	14.3389	0	14.4068	14.1497	15.2608	0	14.1251	13.8009	13.1595	14.2479	13.6674	0	13.1701	15.1804	0	0
	8.18161					304.139			107.05	58								-10.6873	47.1776			☐	836	16.8118	15.634	15.0778	16.2193	14.2552	14.3947	14.8586	0	0	15.6588	13.3728	0	16.6842	14.8821	14.4325	15.2497	13.5314	13.843	14.7294	0	0	14.505	0	0	0	0
	8.1857					179.07			79.06	21								-40.8619	63.0099			☐	837	16.0076	13.0577	16.3764	16.3191	16.5348	17.0177	14.1507	14.7794	0	16.1042	14.9261	14.9676	16.8965	15.3148	15.7367	16.5825	14.0547	14.5625	16.0921	14.7612	14.8139	15.5952	14.1074	13.9678	13.8087	13.3606
	8.18851						121.084		218.87	16								497.563	335.052			☐	838	0	18.9252	19.8799	0	19.0714	18.4548	0	18.3825	0	21.612	20.363	20.3664	20.3276	18.2195	18.4069	21.2593	18.2639	17.8527	0	18.7641	18.5978	0	17.731	18.9439	0	0
	8.18914				115.039				331.92	14								-24.2012	-17.6423			☐	839	0	0	13.6906	0	0	0	0	0	0	0	13.7047	0	13.7614	0	0	13.9509	14.0296	0	13.4552	11.5244	0	13.9602	11.0464	0	12.6474	0
	8.19095				263.113				124.21	14								15.7617	-2.60097			☐	840	0	0	0	0	0	0	0	0	0	0	0	0	0	0	0	0	0	0	0	0	0	0	0	0	0	0
	8.19198					271.075			297.9	13								-87.4413	77.3012			☐	841	16.2481	13.636	13.4402	15.8334	13.3283	0	16.5003	14.131	14.0478	16.9801	15.4711	15.5362	16.3898	14.9349	15.4946	17.4323	15.8001	15.6904	17.4215	15.7133	15.6097	17.2411	15.4375	15.2599	17.0801	16.3089
	8.19433				390.14				69.38	13								-30.7249	20.6631			☐	842	14.1694	0	0	14.6421	0	0	14.4593	0	0	0	0	0	0	0	0	0	0	0	0	0	0	0	0	0	0	0
	8.19565					333.116			89.04	13								38.6158	32.231			☐	843	0	0	0	0	0	0	0	0	0	13.9336	0	0	13.6929	0	0	15.0957	13.2669	0	0	0	0	14.3788	0	0	15.1557	13.5606
	8.19595				254.139				326.79	12								-59.2525	37.5412			☐	844	17.847	15.5732	15.6018	16.0355	0	0	13.8732	0	0	0	0	0	0	0	0	0	0	0	0	0	0	0	0	0	0	0
	8.19896					459.209			83.05	11								47.9369	177.351			☐	845	0	0	0	0	0	0	0	0	0	18.4963	17.1016	16.8491	16.4861	14.2789	14.0754	15.7855	13.8973	13.0637	15.1782	0	0	15.3653	0	12.5983	17.9612	16.1184
	8.20355					202.071			51.94	11								28.1974	5.66431			☐	846	0	0	0	0	0	0	0	0	0	13.4373	13.6959	12.8752	15.7781	14.1867	14.496	0	0	0	13.3667	0	0	0	0	0	0	0
	8.21166				100.076				214.87	11								-59.8851	-113.307			☐	847	0	15.8574	16.0153	0	16.8276	16.5371	14.0746	16.0789	17.0252	0	16.7394	16.3114	0	16.9	16.741	0	16.5086	16.8594	0	16.6013	16.2001	0	15.3973	16.0541	0	16.4581
	8.22092				460.212				57.8	11								7.62566	49.8597			☐	848	0	0	0	0	0	0	0	0	0	15.9001	14.1169	13.7591	0	0	0	0	0	0	0	0	0	0	0	0	15.4593	0
	8.22558						104.058		166.98	11								163.202	143.311			☐	849	17.8947	15.5618	0	0	14.3119	15.5181	16.3637	14.9217	12.3685	18.5594	16.9296	17.1072	17.523	16.3187	16.1411	18.1743	16.6272	16.6947	16.8548	12.8854	15.3685	17.053	15.5352	0	17.965	17.0904
	8.22753				430.207				270.34	10								-75.3873	93.5272			☐	850	17.8252	16.5864	16.5491	0	0	0	14.5808	0	0	16.7227	15.8175	15.7671	16.5886	15.6015	15.5769	15.7956	0	0	14.7084	0	0	13.8016	0	0	14.9146	13.4733
	8.23501						121.078		242.66	10								120.58	131.131			☐	851	16.2531	14.5597	13.8783	15.3108	13.3921	13.9519	14.3125	0	0	16.7899	15.1978	12.8287	15.0569	13.8608	14.1067	16.7327	14.6264	15.4686	14.8538	0	0	15.0929	0	12.6612	17.1523	15.6254
	8.23506				262.129				162.03	10								40.9587	-9.03883			☐	852	0	0	0	0	0	0	0	0	0	0	0	0	0	0	0	0	0	0	0	0	0	0	0	0	0	0
	8.24275						418.207		214.74	10								338.895	90.4644			☐	853	0	0	0	0	0	0	0	0	0	0	0	0	0	0	0	16.255	12.8957	8.80592	0	0	0	0	0	0	15.8198	13.808
	8.24283				160.076				158.43	10								-51.0808	8.16543			☐	854	15.6359	0	0	15.7154	0	0	17.4571	15.2177	15.3154	0	0	0	0	0	0	0	0	0	0	0	0	0	0	0	0	0
	8.24414				243.086				109.7	9								-48.6035	25.0692			☐	855	15.6456	12.6337	13.1694	15.8242	16.0333	13.5026	13.1799	0	13.154	0	0	0	15.0754	0	13.4196	0	0	0	14.2982	0	0	0	0	0	0	0
	8.24417					338.181			59.65	9								16.1	18.2351			☐	856	14.5243	8.4077	13.1646	15.6977	13.3925	0	0	12.9237	12.79	0	0	0	12.4923	0	0	0	0	0	0	0	0	0	12.5487	0	0	0
	8.24486				169.05				166.04	9								-23.7794	6.87527			☐	857	0	13.7602	13.7473	0	12.7676	0	0	0	0	0	13.566	14.9511	0	14.1177	15.4053	0	0	13.5526	0	0	14.0569	0	0	14.3337	0	0
	8.25365				122.088				67.06	9								111.689	99.9535			☐	858	0	14.1627	14.8566	15.4272	0	0	0	0	0	16.4618	15.2587	14.914	14.8807	13.7736	13.5104	16.1425	13.7748	14.8694	14.4362	0	0	14.6781	0	0	0	15.3915
	8.25878						419.211		74.77	8								123.069	2.40796			☐	859	0	0	0	0	0	0	0	0	0	0	0	0	0	0	0	0	0	0	0	0	0	0	0	0	0	0
	8.26212				168.093			3149	181.05	Caffeic acid (dRT:-0.51)[M+H]+								105.352	113.093			☐	860	16.1576	14.3247	14.4775	15.0596	0	0	14.1623	0	0	16.2159	15.2284	15.7032	15.3243	14.4014	13.5014	16.21	14.996	14.708	14.9534	0	0	14.5603	0	0	16.72	15.4951
	8.26367						167.084		163.04	999								115.627	140.578			☐	861	16.368	14.3605	16.1136	15.3566	13.1813	13.119	14.8615	0	0	17.166	15.2199	16.2903	15.7198	13.9811	14.0842	16.9015	15.4271	15.6432	15.2054	0	0	15.2012	0	13.4428	17.2066	15.5421
	8.26759					404.153			89.04	484								67.0136	-19.1892			☐	862	0	0	0	0	0	0	0	0	0	0	0	0	0	0	0	0	0	0	0	0	0	0	0	0	0	0
	8.26797						432.223		135.04	392								155.531	114.833			☐	863	15.6338	0	12.7395	14.1053	0	0	0	0	0	16.3255	14.1676	13.6867	15.9099	0	0	16.535	13.8287	13.7958	15.196	0	0	15.3407	0	0	15.7917	0
	8.26873				105.07				117.03	248								48.2486	64.5491			☐	864	14.2861	0	0	13.6829	0	0	0	0	0	14.8529	12.8712	0	0	0	0	14.3491	0	0	0	0	0	0	0	0	14.7183	0
	8.26882					477.216			145.03	201								34.0646	27.6104			☐	865	0	0	13.876	0	0	0	0	0	0	15.0552	14.7742	14.6782	14.8466	0	0	15.8854	14.8324	15.1344	0	0	0	0	0	0	14.6904	13.7875
	8.26917				283.081				107.05	73								-18.1583	-0.00352471			☐	866	0	13.8199	12.6945	0	0	0	0	0	0	0	0	0	0	0	0	0	0	0	0	0	0	0	0	0	0	0
	8.26976					444.187			164.04	62								3.1222	16.9322			☐	867	14.6521	14.6192	14.8056	0	0	0	0	0	0	14.712	14.8373	14.8319	0	9.84287	0	15.7502	14.5187	15.9468	0	0	0	0	0	0	0	0
	8.26981						102.047		79.05	58								121.238	118.184			☐	868	16.228	14.4526	14.6686	15.0994	0	0	14.4959	0	0	16.6246	15.3853	15.5545	15.3247	13.6747	13.8819	16.1786	13.8173	14.8892	14.6696	0	0	14.6442	0	0	16.6254	15.1426
	8.27034						107.05		95.05	34								151.673	172.177			☐	869	17.8652	16.0445	16.4093	16.9787	15.3615	15.481	16.0175	14.6672	14.5444	18.0365	16.7091	16.6056	17.2776	16.0726	15.8416	17.4855	16.5378	16.2987	16.3245	15.2638	15.6327	16.3263	15.2036	15.1369	17.9228	16.3334
	8.27043						542.224		90.04	25								141.377	152.938			☐	870	0	0	0	0	0	0	0	0	0	18.1103	16.721	16.3196	18.0588	15.9404	16.2935	18.185	16.1719	16.4356	17.1204	14.3117	14.834	16.4779	14.4848	14.4685	17.165	15.4411
	8.27059						93.0705		91.05	24								165.001	145.622			☐	871	16.8785	15.9921	15.9288	16.1859	14.7725	14.8596	15.4814	13.213	13.3356	17.4742	16.1389	16.3506	16.6964	15.7178	15.3746	17.2972	15.8981	16.0527	15.8254	14.0148	15.3086	16.1219	14.4638	14.2215	17.685	16.2884
	8.27098					132.053			136.05	22								68.6101	56.6445			☐	872	0	0	0	0	0	0	0	0	0	15.485	0	0	0	0	0	14.3219	0	0	0	0	0	0	0	0	15.0946	0
	8.27107					150.063			146.03	16								50.9557	45.6414			☐	873	14.327	0	0	0	0	0	0	0	0	0	0	0	0	0	0	14.4458	0	0	0	0	0	0	0	0	14.8746	0
	8.27111						103.055		118.04	15								698.16	720.016			☐	874	21.5462	20.1469	19.9415	20.6088	19.0348	19.3318	20.2346	18.7788	18.7923	22.1023	20.7671	20.7193	20.8655	19.8235	19.753	21.6105	20.0881	20.0241	20.5094	19.1106	19.1834	20.5982	19.2882	19.3222	21.8842	20.9098
	8.27123						149.06		63.02	15								220.273	235.998			☐	875	18.1495	16.8797	16.7401	17.6501	16.3249	16.0262	16.906	15.3503	15.4218	18.7872	17.2527	17.4298	17.6706	16.5553	16.5747	18.1977	17.2669	17.126	17.1907	15.7585	15.8911	17.3582	15.8912	16.1686	18.7765	17.6658
	8.27131						131.049		134.04	13								232.165	224.061			☐	876	18.4843	17.0569	17.2039	17.6363	16.2801	16.459	16.9463	15.2917	15.6085	18.7709	17.347	17.6609	18.056	16.7151	16.614	18.5523	17.0779	17.041	17.1934	15.993	15.9568	17.2958	16.0562	16.2341	18.5065	17.426
	8.27137				304.15				181.05	12								5.60392	43.7325			☐	877	0	0	0	0	0	0	0	0	0	15.9669	13.8656	14.3547	0	0	0	0	0	0	0	0	0	0	0	0	0	0
	8.27138						120.081		111.04	11								2184.02	2125.04			☐	878	24.7018	23.2471	23.4093	23.95	22.5164	22.4664	23.3776	21.7267	21.8862	25.2607	23.7796	23.7067	24.0039	22.8838	22.8148	24.955	23.3036	23.4711	23.6488	22.2	22.4258	23.8424	22.2945	22.4278	24.7672	24.0449
	8.27152					119.073			180.04	11								99.6241	86.6351			☐	879	15.0456	0	0	0	0	0	0	0	0	16.0339	13.8514	15.2425	14.4489	0	0	15.5337	13.9249	14.0073	0	0	0	0	0	0	15.7486	14.5969
	8.27156						476.213		65.04	10								71.8204	86.2963			☐	880	16.9559	15.6461	16.1063	15.0171	14.2353	13.7987	15.2198	0	0	17.4818	16.761	16.8608	17.4898	16.0464	16.3697	18.236	16.4105	17.3823	16.6917	15.2005	15.7753	16.3317	14.8387	15.2471	17.0731	15.9204
	8.27187						166.086		77.04	9								2130.42	2282.51			☐	881	24.729	23.393	23.3135	24.1752	22.4228	22.1386	23.3771	21.8381	21.9931	25.2484	23.5794	23.6714	24.3943	22.8585	22.9375	24.9157	23.6162	23.4029	23.8253	22.3076	22.1319	23.7248	21.8755	22.4044	25.346	23.3847
	8.27403						91.0548		53.04	8								202.376	198.642			☐	882	18.0858	16.475	16.5371	17.2007	15.9091	15.5239	16.3503	14.7958	15.2127	18.5389	16.7892	17.2287	17.3998	16.4428	16.3689	18.0858	16.1929	16.3901	17.1266	15.5792	16.0979	17.0119	15.7131	16.2328	18.3584	17.3641
	8.27462						168.09		105.05	7								123.635	112.411			☐	883	16.1545	14.8025	14.7288	15.4873	13.6732	0	13.7049	0	0	16.7171	15.3123	15.2334	15.5685	14.4718	13.8892	16.2377	14.7909	15.0839	14.7081	0	0	14.9849	0	12.827	16.6179	14.498
	8.2749				116.071				136.08	7								-12.2954	-12.4516			☐	884	0	0	0	0	0	0	0	0	0	0	0	0	0	0	0	11.3239	14.5717	0	13.2846	14.0443	14.4521	14.6564	13.9128	13.9248	11.2063	0
	8.27564					121.065			123.04	6								49.3948	50.0533			☐	885	14.0126	0	0	0	0	0	0	0	0	14.5881	0	13.1188	13.4068	12.8618	12.8622	15.2495	13.4417	12.9837	0	0	0	0	0	0	14.2727	0
	8.27591				458.159				139.04	5								-37.7639	14.5679			☐	886	14.7499	13.479	12.6626	14.944	14.2278	14.1747	0	0	0	0	0	0	0	0	0	0	0	0	0	0	0	0	0	0	0	0
	8.27773						382.171		119.05	3								94.3051	-5.48998			☐	887	14.6541	14.2837	11.9381	14.0128	0	0	0	0	0	15.7508	13.8556	13.5225	15.3705	13.7084	14.0577	15.7464	13.7012	13.7269	13.5368	12.8611	12.7654	13.9447	13.452	13.5412	0	0
	8.27808						118.066		124.05	3								110.718	134.08			☐	888	16.534	15.1719	15.306	15.6651	14.0324	14.5222	14.5384	0	0	17.0975	16.0696	16.0375	10.0608	14.9568	14.7671	16.5063	15.2066	14.5571	15.7697	14.1614	13.4685	15.806	13.4855	13.1155	17.127	15.7529
	8.28184				127.572				111.97	2								-36.7012	0.0988651			☐	889	0	0	0	0	0	0	0	0	0	0	14.6427	14.1288	15.1074	14.3416	12.9703	0	13.5262	0	0	12.942	13.6027	0	0	0	0	0
	8.28686				538.193				108.05	2								-60.71	32.0224			☐	890	16.6801	14.3828	14.8385	16.4659	14.2293	13.2235	14.6133	0	0	0	0	0	0	0	0	0	0	0	0	0	0	0	0	0	0	0
	8.28991						502.229		80.06	2								47.9287	47.5647			☐	891	16.7842	16.0561	13.827	15.4509	12.9755	14.0505	0	0	0	15.7271	15.7582	15.3763	15.7523	14.832	14.8192	15.7319	0	15.0013	0	0	0	0	0	0	14.5135	14.3111
	8.29058					173.076			93.03	2								-74.2654	14.6373			☐	892	15.8563	15.3689	15.7325	14.5699	0	13.8118	15.3777	0	13.7804	16.6661	16.5281	14.2265	16.7603	16.6747	16.8524	16.3572	16.4087	16.6562	16.2121	15.0094	16.3118	15.8573	14.3708	15.7486	15.635	13.8291
	8.29097				345.145				165.05	2								-34.5263	20.9012			☐	893	0	0	0	0	0	0	0	0	0	15.6793	15.206	15.0273	15.3762	15.8291	15.4179	14.8769	0	0	15.5483	0	14.5805	0	0	0	0	13.595
	8.2944				215.103				68.96	2								6.50531	54.074			☐	894	13.863	0	0	0	0	0	0	0	0	15.146	13.3462	13.3596	14.6621	0	0	15.0874	0	0	14.4072	0	0	14.1624	0	0	14.0589	0
	8.29462				612.196				157.97	2								-43.0509	10.9211			☐	895	15.2194	15.1304	13.7419	0	12.7835	15.3638	14.0283	0	0	0	0	0	0	0	0	0	0	0	0	0	0	0	0	0	0	0
	8.29548					150.073			96.05	2								-48.4322	37.3731			☐	896	15.5487	13.3717	0	14.6199	13.8257	14.6233	15.1046	15.33	13.1921	16.7331	16.8318	10.6416	16.9123	17.0495	14.8176	16.6907	13.096	10.6364	16.354	13.7499	14.2608	15.6549	13.838	16.2043	15.9592	13.0745
	8.29611					127.071			55.02	2								-60.7616	26.7572			☐	897	16.8564	14.195	16.9817	15.5303	0	10.8738	15.8817	13.3343	15.6992	17.7381	14.5236	14.6278	17.5897	17.9094	15.2102	17.3772	17.298	15.1885	17.1882	14.8913	14.2461	16.7246	14.4458	13.4654	16.2982	15.0419
	8.30158					139.075			106.82	1								8.3518	-0.237788			☐	898	15.5124	13.7397	14.2279	0	0	12.8405	0	0	0	0	0	0	14.92	13.7082	13.5911	0	0	0	0	0	0	0	0	0	0	0
	8.3095					262.048			182.01	1								10.6353	70.0398			☐	899	15.5479	0	13.5971	13.8036	0	0	15.9196	13.811	13.828	16.6129	16.0895	15.0703	15.97	14.8039	14.6987	15.8361	14.4713	15.3171	16.3701	14.5969	15.1249	16.3109	14.3721	15.6767	16.5129	14.8322
	8.30998				439.171				60.12	1								-8.3846	-13.891			☐	900	0	0	0	0	0	0	0	0	0	0	0	0	0	0	0	0	0	0	0	0	0	0	0	0	0	0
	8.31117				145.069				166.92	1								15.2034	12.8194			☐	901	0	0	0	0	0	0	0	0	0	14.9318	14.5616	15.3783	0	0	13.6335	0	0	0	13.9431	0	13.557	0	0	13.0977	0	0
	8.31521				523.201				75.29	1								18.4548	36.4783			☐	902	0	0	0	0	0	0	0	0	0	0	15.0956	14.5922	0	0	0	14.0885	13.8957	14.0008	0	0	0	0	0	0	0	0
	8.32349				137.023				97.53	1								-63.0759	22.4134			☐	903	15.0518	13.6988	13.8113	15.4555	13.5201	13.9783	0	0	0	0	0	0	0	0	0	0	0	0	0	0	0	0	0	0	0	0
	8.32576					522.198			51.32	1								68.4904	141.03			☐	904	0	0	0	0	0	0	0	0	0	17.4274	16.8562	17.1162	15.7954	15.3481	15.2173	17.2054	16.0682	16.2851	14.3726	14.2383	14.17	14.4936	14.251	14.5106	16.3414	15.7135
	8.32656				111.044				50.33	1								-36.7106	18.5155			☐	905	13.8798	0	13.4608	14.293	13.6068	12.1309	0	0	0	0	11.837	0	12.6373	12.8351	13.9549	0	0	0	0	0	0	0	0	0	0	0
	8.32728						294.074		136.99	1								25.0332	94.239			☐	906	15.8528	14.5155	14.8439	15.3279	13.555	14.6567	16.7187	15.3377	15.564	17.6905	16.2782	16.0821	16.9665	15.3938	16.1684	17.0926	15.7398	15.7844	17.2485	15.5026	16.1798	17.2253	15.8162	15.7285	17.1603	15.3179
	8.32783				257.092				51.46	1								13.3114	19.2899			☐	907	0	0	0	12.4043	0	0	0	0	0	13.7952	0	0	14.0723	0	0	13.1465	0	0	0	0	0	0	0	0	0	0
	8.33168				245.096			3213	377.146	Riboflavin (dRT:0.03)[M+H]+								-30.7268	4.99915			☐	908	0	0	0	0	0	0	0	0	0	13.6397	0	0	0	0	0	10.6973	13.911	0	14.0424	0	0	0	0	0	0	0
	8.33358					355.102			377.15	999								-105.131	68.4531			☐	909	18.5554	15.4246	16.113	18.3958	16.5575	16.8999	0	14.9188	0	0	0	0	15.267	13.2439	13.9818	0	0	0	0	0	0	0	0	0	0	0
	8.33657					364.16			172.09	207								60.908	-31.5174			☐	910	0	0	0	0	0	0	0	0	0	0	0	0	12.8522	11.4351	0	13.3466	0	12.0883	0	0	0	0	0	0	0	0
	8.34266					94.0657			243.09	182								46.8905	75.4535			☐	911	14.2563	0	0	14.7575	0	0	0	0	0	16.7189	15.3041	15.2469	16.3304	14.7025	14.8336	15.7969	13.0126	9.43887	16.0646	14.1679	14.677	15.6668	14.056	13.548	15.4352	14.0741
	8.34294				186.076				378.15	138								-6.76342	-20.5308			☐	912	0	0	0	0	0	0	0	0	0	0	0	0	0	0	0	0	0	0	0	13.4524	13.9208	0	11.4271	13.5416	0	0
	8.34424					210.096			216.08	108								5.38677	53.8446			☐	913	0	0	0	12.8784	0	0	0	0	0	15.2707	13.9123	14.0294	15.3716	13.2516	13.3589	14.279	0	0	15.0559	0	0	14.8578	0	0	14.4159	0
	8.34495						209.092		69.03	90								99.8262	151.859			☐	914	16.7265	15.4144	15.7327	17.9173	16.3215	16.8786	16.7858	14.6788	14.8451	18.9726	18.4704	18.0186	18.8387	17.7586	17.9269	18.5104	17.3321	17.3907	18.7472	17.094	17.412	18.3852	17.7823	17.9523	18.4324	17.2083
	8.34577						192.066		198.07	64								64.1205	96.908			☐	915	15.1615	0	0	16.323	15.0348	14.7605	13.6824	0	0	17.8454	16.6778	16.6203	17.1014	16.4869	16.279	16.5811	14.829	15.6606	17.4006	15.8626	16.2781	16.9776	15.6014	15.6867	16.7513	15.5287
	8.34682					136.076			145.08	61								18.7211	56.539			☐	916	0	0	0	0	0	0	0	0	0	15.6622	13.9467	14.048	15.3304	14.0414	13.5054	15.3347	0	0	15.1361	13.1593	0	14.9557	0	0	14.3827	0
	8.35175				155.034				170.07	52								-91.0107	38.8229			☐	917	16.9194	15.519	15.2918	16.8077	15.3416	15.3059	14.3248	12.8359	13.2779	0	0	0	13.9164	0	13.2516	0	0	0	0	0	0	0	0	0	0	0
	8.35616				383.174				57.03	47								21.9066	-4.52707			☐	918	0	0	0	0	0	0	0	0	0	0	0	0	0	0	0	0	0	0	0	0	0	0	0	0	0	0
	8.35777					84.0451			61.03	27								63.6591	-9.65862			☐	919	0	0	0	0	0	11.7485	0	11.4785	0	14.8769	0	0	14.8912	14.3447	15.4144	13.3868	13.7162	14.686	14.5211	14.2411	14.8354	15.0596	14.3054	14.9951	14.5563	14.2867
	8.36091				132.081				200.08	27								-88.8288	26.766			☐	920	17.0081	14.8695	15.0744	17.2351	15.1944	15.4384	17.1809	15.4398	15.1227	0	0	0	0	0	0	0	0	0	0	0	0	0	0	0	0	0
	8.37288						144.066		118.07	20								199.43	9.02311			☐	921	14.4793	16.0588	16.3326	15.9137	16.1285	16.3599	16.2396	15.9966	16.4032	18.3462	19.0049	19.1064	18.4187	18.7911	18.5953	17.6233	17.1369	17.9264	18.3166	17.8847	18.1255	18.0998	17.6804	18.1718	17.9961	17.366
	8.37536				165.055				53.04	20								-55.6322	56.0786			☐	922	15.3093	15.5287	15.8198	15.5235	15.5221	15.8443	12.5806	12.7056	13.0783	15.5036	14.7475	11.236	14.0494	14.5322	0	14.7774	14.8164	13.8155	14.244	0	12.8332	14.4224	0	12.1543	0	0
	8.37859				95.0497				81.03	12								-33.9362	33.002			☐	923	14.5161	12.9931	12.9973	14.4289	12.2125	12.0403	12.4988	0	0	13.682	11.2367	12.9036	13.7628	12.7175	0	13.4578	0	0	0	0	0	0	0	0	0	0
	8.37869				121.029				130.07	12								-58.0141	36.1375			☐	924	15.9945	14.7202	14.4311	15.8506	14.2676	13.4794	15.2839	14.8238	12.7438	13.7757	15.3653	13.4646	15.1488	13.6044	13.9799	14.4995	13.0073	14.0205	13.8335	0	0	14.0083	0	0	0	0
	8.38784					516.229			173.09	12								-7.01858	7.02083			☐	925	15.8661	13.226	14.7747	16.5842	13.7461	13.7715	0	0	0	0	0	0	13.9775	0	0	0	0	0	0	0	0	0	0	0	0	0
	8.38832				243.086				103.05	11								-25.8914	15.1758			☐	926	14.6111	0	0	15.4395	12.92	12.2803	0	0	0	0	0	0	0	0	0	0	0	0	0	0	0	0	0	0	0	0
	8.38907				239.055				157.06	10								-63.7754	19.5893			☐	927	15.8862	14.9561	14.0049	16.1404	15.3951	13.6241	15.6065	13.8203	13.6758	0	0	0	0	0	0	0	0	0	0	0	0	0	0	0	0	0
	8.39022					146.06			217.08	9								-23.3294	46.0322			☐	928	15.3455	12.5633	12.7223	13.2016	14.7391	12.7963	0	0	0	14.3683	14.6788	13.3757	15.4343	0	0	9.25661	0	0	14.5477	0	0	13.8566	0	0	13.8726	0
	8.39356				318.155				75.04	9								-9.19283	-0.28421			☐	929	0	0	0	0	0	0	0	0	0	0	0	0	0	0	0	0	0	0	0	0	0	0	0	0	0	0
	8.39506					169.05			244.09	9								-25.4194	17.7571			☐	930	14.5478	13.3194	13.3113	14.5158	13.886	12.9224	0	0	0	13.8668	14.2705	12.195	15.3317	16.0746	14.2379	14.2655	12.9282	12.3813	15.5434	13.4998	13.7844	14.6415	14.351	13.7626	14.2416	12.5395
	8.39546				439.171				97.4	7								-11.4891	29.5044			☐	931	0	0	0	0	0	0	0	0	0	14.3291	0	0	14.6423	0	0	0	0	0	14.9043	13.225	12.7477	14.0069	0	0	14.7963	8.62857
	8.39717					237.597			95.34	7								-2.19868	32.5964			☐	932	14.2752	0	13.4242	0	0	0	0	0	0	14.8853	13.9864	14.9277	15.1371	13.3945	13.8551	15.124	14.1185	13.762	13.5766	0	0	0	0	0	12.7469	0
	8.40934						307.093		116.05	7								31.3022	-0.135408			☐	933	0	0	0	0	0	0	0	0	0	0	0	0	14.6421	0	0	14.9037	0	0	14.7304	0	0	14.8841	0	0	0	0
	8.42142					172.097			54.7	6								-15.3971	9.42906			☐	934	14.5749	13.1035	13.6962	16.2882	15.5839	15.403	0	0	0	0	0	0	0	0	0	13.1775	0	0	13.9814	0	0	0	0	0	0	0
	8.42207						147.044		71.01	6								228.472	225.347			☐	935	16.5437	14.7602	15.9999	16.7211	14.8075	0	17.4727	15.1881	15.5007	0	0	0	20.5427	0	0	14.9481	0	0	20.3558	0	0	20.0832	0	0	19.9072	19.4434
	8.42464					279.108			55.02	5								-33.2502	58.4385			☐	936	16.37	15.4262	14.8958	14.9881	13.424	12.8037	15.1517	0	0	15.4523	13.7775	13.3296	15.5874	13.4888	13.2109	15.39	13.6743	13.6738	14.6044	0	0	13.7181	0	0	14.6246	0
	8.42572				371.097				193.85	5								-28.2626	10.1279			☐	937	0	0	0	0	0	0	14.1305	0	0	0	0	0	0	0	0	0	0	0	0	0	0	0	0	0	0	0
	8.42613				642.206				93.45	5								-73.2176	24.6264			☐	938	16.4479	16.0302	16.2815	15.8175	15.5188	15.4836	0	0	0	0	0	0	0	0	0	0	0	0	0	0	0	0	0	0	0	0
	8.42708					140.071			225	5								-16.2634	-3.29098			☐	939	13.8964	12.9566	13.6992	16.1614	15.5735	14.7928	12.923	0	0	11.2888	0	0	0	0	0	0	0	12.847	13.9047	0	0	0	0	0	0	0
	8.42767				508.149				218.09	5								-39.9646	9.06999			☐	940	15.298	15.3569	15.8927	12.7289	13.5069	13.6707	0	0	0	0	0	0	0	0	0	0	0	0	0	0	0	0	0	0	0	0
	8.43051						207.069		175.26	5								16.7482	109.03			☐	941	13.0746	0	13.7115	0	0	0	14.1399	0	0	18.2274	17.5404	16.1323	17.7041	16.1	15.903	17.3863	15.9949	18.6219	16.9118	14.7325	15.4437	16.4514	14.7149	14.9019	16.0427	14.4908
	8.43288					139.039			114.81	5								-100.023	71.9307			☐	942	17.6022	16.2677	16.1828	17.4318	15.9628	15.4038	16.8339	15.8448	14.3211	16.8165	15.8115	17.1638	16.5842	15.4501	15.3326	16.5893	14.9587	15.3519	15.2646	14.152	14.175	14.8366	13.5819	14.0645	15.2145	14.9778
	8.43753				362.156				132.26	5								8.98519	65.119			☐	943	0	0	0	0	0	0	0	0	0	17.1323	14.6906	14.5705	0	0	0	0	0	0	0	0	0	0	0	0	14.0809	0
	8.43799				340.111				91.06	5								30.2545	90.3592			☐	944	0	0	0	0	0	0	0	0	0	17.2749	0	15.6407	16.3644	14.0236	14.2265	16.8737	13.2927	15.5483	16.3526	14.2414	12.7378	16.1338	14.9232	13.8718	15.6881	14.3876
	8.43912						348.129		121.74	5								56.3917	48.9717			☐	945	14.1645	0	0	0	0	0	0	0	0	17.3964	15.383	15.4575	17.2266	15.6753	16.2212	16.8649	14.9889	15.7562	17.2723	14.8085	15.7791	16.9727	15.2693	14.9162	15.9298	14.3023
	8.44185				148.047			3627	165.055	4-Coumaric acid (dRT:-1.47)[M+H]+								37.158	116.442			☐	946	0	0	0	0	0	0	0	0	0	17.6889	17.796	12.6137	16.9138	15.3902	15.2458	17.9242	16.1141	15.8094	16.9737	15.0537	15.4025	16.6505	16.4268	15.1453	16.2145	15.3179
	8.44526					321.097			147.04	999								43.9399	134.908			☐	947	0	0	0	0	0	0	0	0	0	17.8179	17.0422	16.3164	16.9818	15.3289	14.8185	17.638	16.0076	16.0888	16.9526	15.1867	15.6363	16.6508	15.0314	14.7097	16.3022	13.8709
	8.44689					119.049			91.05	571								31.8043	85.3914			☐	948	0	0	0	0	0	0	0	0	0	16.6379	15.6731	14.8091	17.013	14.5868	14.3818	17.0494	15.577	15.6632	16.4914	14.9227	14.727	16.2045	14.3422	13.7271	16.4268	13.4247
	8.45046						339.108		119.05	560								147.306	282.058			☐	949	13.6256	0	0	12.9019	0	0	14.8595	0	0	20.114	19.231	17.7306	19.2812	17.6242	16.2649	19.8694	19.0153	17.1075	19.2069	18.4178	17.2964	18.7567	16.6997	16.2577	18.558	18.0742
	8.45634				188.128				148.05	261								-17.819	15.8601			☐	950	0	0	0	0	0	0	13.6771	0	0	0	0	0	0	0	0	0	0	0	0	0	0	0	0	0	0	0
	8.46323				289.092				120.05	116								-34.8278	18.0025			☐	951	15.2007	13.6529	13.2814	14.4933	0	12.8248	15.2666	0	0	0	0	0	14.888	12.8909	13.3569	0	0	0	13.9707	0	0	0	0	0	0	0
	8.47473					171.065			92.06	98								0.0549901	40.4498			☐	952	14.586	0	0	0	0	0	0	0	0	15.3152	0	0	16.3421	14.4435	13.8913	15.4144	0	0	14.2386	0	0	13.2733	0	0	0	0
	8.48109				170.118				65.04	84								5.61599	49.21			☐	953	0	0	0	0	0	0	0	0	0	15.9497	15.5583	15.3657	0	0	0	0	0	0	0	0	0	0	0	0	0	0
	8.48342				232.154				95.05	32								7.9657	76.8468			☐	954	0	0	0	0	0	0	0	0	0	17.0136	17.0467	17.2164	14.9903	14.1953	13.5158	0	0	0	0	0	0	0	0	0	0	0
	8.4847						262.092		120.08	22								140.242	22.2047			☐	955	16.3162	15.0971	15.0865	15.1703	13.5112	12.3813	13.5588	0	0	16.5274	15.1979	15.3292	18.2885	16.8866	17.5477	17.9137	16.7044	16.7999	17.4094	15.9244	16.1356	16.8988	15.8376	15.5808	16.5913	14.9269
	8.49299				210.113				165.05	19								-35.5363	20.1795			☐	956	15.8382	14.4062	14.525	14.7061	0	0	0	0	0	0	0	0	0	0	0	0	0	0	0	0	0	0	0	0	0	0
	8.49501				214.144				123.04	14								6.12361	55.2191			☐	957	0	0	0	0	0	0	0	0	0	16.292	15.2432	16.4653	0	0	0	0	0	0	0	0	0	0	0	0	0	0
	8.50844					486.219			149.05	12								-32.0063	35.6099			☐	958	15.5059	14.0676	12.76	15.748	13.2287	15.8299	0	0	0	15.2421	12.9886	0	13.6011	13.1263	13.9831	0	0	0	0	0	0	0	0	0	0	0
	8.515					364.16			66.04	8								25.215	-1.66759			☐	959	0	0	0	0	0	0	0	0	0	0	0	0	12.9805	0	0	0	0	0	0	0	0	0	0	0	0	0
	8.5201					382.171			166.06	6								71.7068	-5.77126			☐	960	13.3332	0	0	0	0	0	0	0	0	0	14.2654	13.254	16.2015	13.6236	13.1548	15.6968	13.8548	14.1062	14.9366	0	13.4873	14.8527	0	13.1115	0	0
	8.53379				177.055				103.05	6								-33.5649	27.3294			☐	961	14.5522	0	14.4725	15.2493	13.9152	12.2617	11.2914	12.453	0	12.9808	0	0	0	0	0	0	0	0	0	0	0	0	0	0	13.8237	0
	8.53784				310.186				149.02	6								-42.274	-13.196			☐	962	0	13.0693	12.8048	0	0	0	13.8631	14.1821	13.6724	0	0	13.5816	13.8893	13.6002	14.7283	0	12.8087	0	13.1943	13.094	13.1087	0	0	0	0	0
	8.55205					402.234			96.05	5								89.9167	-19.8646			☐	963	0	0	0	0	0	0	0	0	0	0	0	0	0	0	0	0	0	0	0	0	0	0	0	0	0	0
	8.55255				237.087				115.96	4								-54.416	40.1797			☐	964	16.5836	13.1556	0	17.1547	14.4691	14.2202	15.0757	0	0	13.9848	0	0	0	0	0	0	0	0	0	0	0	0	0	0	0	0
	8.55488				374.202				121.06	4								29.6649	-4.36167			☐	965	0	0	0	0	0	0	0	0	0	0	0	0	0	0	0	0	0	0	0	0	0	0	0	0	0	0
	8.57688					365.192			142.97	4								0.120682	81.1675			☐	966	0	0	0	0	0	0	0	0	0	18.0855	18.3865	17.9798	17.9404	17.5094	17.4347	17.7021	17.1286	17.1294	16.6083	16.5147	16.6543	17.1838	16.8965	17.554	17.6328	16.223
	8.58766				223.06				84.96	3								-80.7402	25.0256			☐	967	16.4853	16.2626	16.8438	16.6276	13.6387	14.7475	14.1687	15.0521	13.2374	0	0	0	0	0	0	0	0	0	0	0	0	0	0	0	0	0
	8.59073				183.029				53.04	3								-22.3638	26.17			☐	968	0	0	0	0	0	0	0	0	0	14.3584	0	0	13.539	0	0	14.4636	12.0987	0	14.6226	0	0	13.8678	0	0	0	0
	8.59379				295.653				77.04	3								6.86079	52.5343			☐	969	0	0	0	0	0	0	0	0	0	16.5957	13.3221	15.0126	0	0	0	0	0	0	0	0	0	0	0	0	0	0
	8.59437				436.342				116.97	3								31.7556	21.4575			☐	970	0	0	0	0	0	0	0	0	0	0	0	0	0	0	0	0	0	0	0	0	0	12.4309	12.0862	0	12.242	0
	8.60262						367.15		105.05	3								50.4101	-18.6818			☐	971	0	0	0	12.9962	0	0	0	0	0	0	0	0	14.6124	0	0	0	0	0	0	0	0	0	0	0	0	0
	8.60406					309.179			124.05	3								103.118	56.871			☐	972	0	0	0	13.9301	0	0	0	0	0	15.7783	0	0	14.2335	0	0	14.1973	0	0	13.6096	0	0	14.0643	0	0	15.9821	12.6897
	8.60741				179.034				93.07	2								-61.4722	18.4112			☐	973	15.4542	15.2448	15.4078	15.3481	13.2245	15.4268	14.3943	11.891	0	0	0	0	0	0	0	0	0	0	0	0	0	0	0	0	0	0
	8.61073					342.212			93.06	2								61.2827	12.1596			☐	974	0	0	0	0	0	0	0	0	0	0	0	0	0	0	0	13.9499	7.48562	13.1773	0	0	11.9181	13.249	0	13.2495	15.36	14.8828
	8.61445				295.151				111.04	1								13.1743	106.426			☐	975	0	0	0	0	0	0	0	0	0	18.7773	15.9546	14.5856	14.4572	0	0	0	0	0	0	0	0	0	0	0	0	0
	8.6272				259.081				169.03	1								-94.952	45.8696			☐	976	17.8901	14.8581	15.2419	18.6068	15.8024	12.5901	17.372	12.4355	14.2486	0	0	0	0	0	0	0	0	0	0	0	0	0	0	0	0	0
	8.62834				311.071				67.06	1								-31.3755	10.1961			☐	977	13.856	0	0	14.804	14.8427	12.8761	13.7281	0	0	0	0	0	0	0	0	0	0	0	0	0	0	0	0	0	0	0
	8.63356				241.071				63.02	1								-64.3788	27.8204			☐	978	16.5164	15.1718	14.0551	17.0788	14.6126	12.6422	15.7038	13.6541	12.4997	0	0	0	0	0	0	0	0	0	0	0	0	0	0	0	0	0
	8.63654				330.669				68.25	1								6.05188	61.901			☐	979	0	0	0	0	0	0	0	0	0	17.1703	13.8089	13.6457	0	0	0	0	0	0	0	0	0	0	0	0	0	0
	8.63688				115.039				167.06	1								-11.633	1.35202			☐	980	0	0	0	0	0	0	0	0	0	0	0	0	14.1769	12.8955	14.0583	13.5101	0	0	0	13.1859	0	14.2877	14.1648	0	0	0
	8.64419				204.087				92.06	1								-26.1835	-26.6356			☐	981	0	0	0	0	0	0	0	0	12.9352	0	0	0	0	11.4196	12.6116	0	11.344	12.5613	13.6214	13.6267	13.9512	13.4642	13.4802	13.4404	0	12.2374
	8.64625				361.172				123.08	1								7.71931	56.8534			☐	982	0	0	0	0	0	0	0	0	0	16.9694	14.2495	13.6753	0	0	0	0	0	0	0	0	0	0	0	0	0	0
	8.65013				182.081				121.08	1								-12.4353	10.851			☐	983	14.1856	0	0	14.3123	12.2406	12.439	0	0	0	0	0	0	0	0	0	0	0	0	0	0	0	0	0	0	0	0
	8.65482				89.9405				97.4	1								25.9569	4.21096			☐	984	0	0	0	0	0	0	12.2997	11.9913	12.695	0	0	0	12.797	0	0	0	0	11.1698	11.4265	0	0	12.6609	11.0093	0	11.9187	0
	8.67707				278.033				165.09	1								-53.0526	44.8428			☐	985	0	0	0	0	0	0	0	0	0	13.8875	12.5636	12.8048	15.3337	14.4736	14.3437	15.832	14.8348	15.1304	15.9959	14.7759	14.9782	15.7509	16.0128	14.2803	16.4803	15.0261
	8.67741				356.192				107.05	1								-75.6088	-6.21807			☐	986	0	13.873	0	0	16.2472	16.7836	0	0	13.7332	0	14.7119	15.7716	0	13.9956	13.6555	0	14.9926	0	0	13.8056	14.9935	0	14.0197	13.7744	0	0
	8.67987				138.055				51.02	1								-26.4336	25.6831			☐	987	14.2959	0	0	0	0	0	0	0	0	0	0	0	13.9925	0	0	0	0	0	0	0	0	0	0	0	0	0
	8.68255				158.572				50.02	1								-15.1949	45.9513			☐	988	15.0232	0	13.4547	0	0	0	0	0	0	15.8898	13.7558	13.3936	15.7395	14.1418	13.6283	0	13.8343	7.67915	14.2657	0	13.2538	13.8979	0	0	0	0
	8.68409					181.575			79.06	1								-28.556	29.1177			☐	989	15.7031	13.8399	12.8866	14.8298	0	0	15.2203	0	0	0	14.0721	14.006	0	13.8871	14.4465	16.0293	14.1331	13.9516	15.7103	9.98537	13.6938	14.9243	0	12.7732	14.4921	0
	8.68885					252.102			121.03	1								-21.4498	65.3734			☐	990	15.8831	13.3341	12.1272	13.9083	12.5558	0	13.9626	0	0	15.9293	13.949	12.3825	16.1209	12.7918	12.8963	15.8544	12.7395	13.8959	14.9403	12.4232	13.0836	14.6313	0	0	13.9815	0
	8.68952						135.068		53	1								-24.3955	154.689			☐	991	17.8287	15.9032	15.7438	17.085	15.0591	14.6029	16.9145	14.9766	16.379	18.4652	15.1396	15.9762	18.3759	16.1117	16.2505	18.2665	15.8699	14.7523	17.1144	14.7181	15.4659	17.1752	14.8674	13.1951	17.187	15.0548
	8.6897						181.073		121.04	1								-13.4259	176.804			☐	992	18.4608	16.0033	16.1352	17.6606	15.4941	14.0518	17.4709	13.8384	15.0712	18.7675	14.9053	15.1041	18.7569	15.1565	15.9171	18.401	16.2353	11.027	18.1104	16.1051	11.8217	17.5515	14.5243	13.5151	17.7854	15.458
	8.69024						112.558		75.02	1								-18.1165	109.26			☐	993	16.9547	14.7661	14.2885	15.7706	13.6363	13.8737	15.731	13.6436	14.1232	17.5223	13.6476	15.0985	17.3721	15.2415	15.3081	17.4171	14.8037	15.1371	16.5181	14.5466	14.4019	16.3427	14.2298	14.1153	15.9936	14.1106
	8.69102						158.071		56.97	1								-20.6695	153.207			☐	994	18.151	15.5724	15.9951	17.0314	14.7189	14.799	16.9849	13.4157	14.577	18.3606	15.8559	16.0075	18.3216	15.1644	16.2855	18.195	15.872	16.3735	17.8313	15.0085	17.8814	17.3426	15.1208	14.6949	17.2324	15.1569
	8.69103					361.139			57.03	0								-34.1417	110.131			☐	995	17.0013	15.1347	14.0416	15.7013	14.2047	13.5088	15.3837	12.7302	14.1808	17.4994	13.9822	15.3203	17.5391	15.4745	15.0959	17.5046	14.2076	14.0216	16.5087	14.642	14.1439	15.763	14.132	13.7695	16.2117	13.8457
	8.6913				362.143			4010	165.055	4-Coumaric acid (dRT:-1.08)[M+H]+								-15.7085	34.7676			☐	996	13.2976	0	0	0	0	0	0	0	0	14.2933	0	0	14.7954	12.0932	10.5964	14.2824	0	0	0	0	0	0	0	0	0	0
	8.70009				84.9604				147.04	999								32.1287	7.00844			☐	997	12.5999	0	0	0	0	0	0	0	0	7.35299	0	0	13.7481	0	0	0	0	0	0	0	0	0	0	0	0	13.5297
	8.70641				200.092				91.05	571								-41.0992	23.9447			☐	998	16.2418	14.5444	14.001	14.2699	14.3625	12.7573	0	0	0	0	0	0	12.9216	0	0	0	0	0	0	0	0	0	0	0	0	0
	8.71159				140.017				119.05	560								-18.7871	10.4738			☐	999	0	0	0	0	0	0	0	0	0	0	0	0	0	0	0	0	0	0	0	0	0	0	0	0	0	0
	8.71268				234.023				148.05	261								-15.2926	6.78103			☐	1000	0	0	0	0	0	0	0	0	0	0	0	0	0	0	0	0	0	0	0	0	0	0	0	0	0	0
	8.71288				112.022				120.05	116								-31.4072	9.8783			☐	1001	0	0	0	0	0	0	0	0	0	0	0	0	0	0	0	0	0	0	0	0	0	0	0	0	0	0
	8.71657				232.028				92.06	98								-125.24	63.0533			☐	1002	15.7328	13.8063	13.946	13.8686	0	0	16.036	15.3702	15.3233	17.4573	15.8301	16.4435	17.6421	16.6754	16.662	17.7271	17.2884	16.5225	17.1833	16.4036	17.2101	17.0642	16.2094	16.0316	17.9327	16.4953
	8.71931				186.022				65.04	84								-77.3812	31.3653			☐	1003	0	0	0	0	0	0	13.7054	0	0	15.6907	14.479	14.5112	16.2091	15.0241	15.3365	16.573	15.5353	15.3514	15.7083	14.9322	14.9458	15.3651	14.706	14.5037	16.357	15.399
	8.72216				233.031				95.05	32								-30.038	5.57677			☐	1004	0	0	0	0	0	0	0	0	0	0	0	0	0	0	0	0	0	0	0	0	0	0	0	0	0	0
	8.72451				220.118				120.08	22								-99.0878	-244.848			☐	1005	0	18.3049	17.2823	0	18.4627	18.5521	0	18.0142	18.1603	0	19.3536	17.2431	0	18.4953	18.8563	0	17.1529	18.4712	0	18.6559	18.7274	0	20.4063	17.4502	0	18.0633
	8.72507				474.107				165.05	19								-72.9469	44.5128			☐	1006	0	12.5915	0	0	14.8799	14.5775	0	14.4997	14.3386	0	0	0	0	0	0	0	0	0	0	0	0	0	0	0	0	0
	8.72817				195.123				123.04	14								-0.81176	-4.46873			☐	1007	0	0	0	14.0935	0	0	0	0	0	0	0	0	0	0	0	0	0	0	0	0	0	0	0	0	0	0
	8.73448					137.06			149.05	12								-67.0349	47.0657			☐	1008	15.9446	14.1515	14.4631	16.9116	15.8691	15.1422	16.2512	13.9401	13.8923	15.8496	15.9396	15.5316	14.8887	14.1049	15.55	13.615	14.6016	14.7896	15.5257	14.8404	14.0942	13.4565	12.659	14.2844	0	0
	8.73459				287.124				66.04	8								-7.361	32.4101			☐	1009	0	0	0	0	0	0	0	0	0	14.9527	13.4653	13.8242	0	0	0	14.0594	0	0	13.579	0	0	12.9353	0	0	13.7566	0
	8.73896						427.208		166.06	6								-20.9567	127.453			☐	1010	16.8608	14.9395	15.1435	16.5588	14.5963	14.7941	17.6457	15.6031	16.0494	18.6558	15.4544	16.39	18.1439	16.1304	16.0964	17.7843	14.8771	15.7682	18.4171	15.9982	15.6629	18.141	16.0258	16.1211	17.9686	15.0876
	8.73983				304.637				103.05	6								-44.521	20.4976			☐	1011	15.9783	13.5086	13.8424	15.0911	13.5328	13.3018	15.1147	0	0	0	0	0	0	0	0	0	0	0	0	0	0	0	0	0	0	0
	8.74629				264.054				149.02	6								-46.3602	-10.3969			☐	1012	0	0	0	0	0	0	0	0	0	0	0	0	0	0	0	0	0	0	0	0	0	0	0	0	0	0
	8.74642				128.951				96.05	5								25.526	9.78016			☐	1013	0	0	0	0	0	0	14.7392	0	13.0419	0	0	13.3602	0	0	0	0	0	11.8336	11.4859	0	10.2562	0	0	11.152	12.6657	12.0938
	8.75321					428.211			115.96	4								-11.8215	42.398			☐	1014	13.6767	0	0	0	0	0	14.7185	0	0	16.1435	15.2439	13.7733	16.042	14.243	13.5459	15.1612	13.1586	14.6795	0	13.912	13.6766	16.2278	13.7273	13.7967	0	13.5333
	8.75343						221.092		121.06	4								52.2473	41.0949			☐	1015	16.9296	16.275	16.612	17.4173	17.266	17.3236	15.3159	14.7103	14.3492	18.969	18.7928	18.8198	17.7558	17.6815	17.5564	17.2447	16.9293	17.8589	17.6205	17.8697	14.0463	17.4171	17.3045	17.3719	17.809	17.6843
	8.75398				113.06				142.97	4								-26.2756	17.2281			☐	1016	13.7925	13.8624	14.3445	0	13.8633	14.1697	0	0	0	0	0	0	14.1569	0	9.65025	0	12.3877	0	0	0	0	0	0	0	0	0
	8.75646				240.181				84.96	3								-8.82406	-13.5631			☐	1017	0	0	0	0	0	0	0	0	0	0	0	0	0	0	0	0	0	0	0	0	0	0	0	0	0	0
	8.77161					227.103			53.04	3								62.8049	105.276			☐	1018	14.8149	0	0	14.3835	0	0	13.8959	0	0	17.639	15.6103	15.2152	16.9776	15.2808	15.0718	16.4384	14.5746	14.736	15.9067	13.4041	13.8048	15.7218	13.9017	13.9426	15.1883	14.4789
	8.77168				146.06				77.04	3								-34.3255	11.2249			☐	1019	0	12.5906	0	16.3166	14.5042	14.791	0	0	0	0	0	0	0	0	0	0	0	0	0	0	0	0	0	0	0	0
	8.77526				352.197				116.97	3								-3.31336	17.2125			☐	1020	0	0	0	0	0	0	0	12.274	0	0	0	0	14.3167	12.813	12.8694	14.6894	14.8041	0	13.6552	0	0	0	0	0	0	0
	8.77556					280.082			105.05	3								48.5502	27.4283			☐	1021	0	0	0	0	0	0	0	0	0	13.5498	0	0	16.4101	14.5269	14.3695	15.7469	14.0168	14.5987	15.037	12.3854	14.1064	14.1111	0	0	13.9997	0
	8.80196				159.065				124.05	3								-47.0551	19.3127			☐	1022	15.4472	13.8886	14.2561	15.6435	14.6163	14.4639	0	0	0	0	0	0	0	0	0	0	0	0	0	0	0	0	0	0	0	0
	8.80289				468.187				93.07	2								-57.6803	29.0051			☐	1023	16.7682	14.094	13.6861	16.6745	13.6594	14.4511	14.8259	13.5172	0	0	0	0	0	0	0	0	0	0	0	0	0	0	0	0	0	0
	8.80432				324.108				93.06	2								-79.2778	32.551			☐	1024	17.1983	15.7493	15.4596	17.0532	13.1341	14.9604	16.0042	14.3233	14.261	0	0	0	0	0	0	0	0	0	0	0	0	0	0	0	0	0
	8.80539				475.11				111.04	1								-25.5694	11.1958			☐	1025	0	0	0	0	0	0	0	0	0	0	0	0	0	0	0	0	0	0	0	0	0	0	0	0	0	0
	8.82013				195.011				169.03	1								-6.30575	5.82366			☐	1026	0	0	0	0	0	0	0	0	0	0	0	0	0	0	0	0	0	0	0	0	0	0	0	0	0	0
	8.82195						338.181		67.06	1								41.1661	-19.0955			☐	1027	15.2488	15.7913	15.7341	15.5599	15.4363	15.5506	15.6416	14.9479	14.8946	12.9815	0	12.4284	13.536	15.0553	14.7419	13.576	14.7407	14.7856	14.0674	15.0111	14.2689	14.4896	14.8109	14.68	13.7763	12.6466
	8.83642				298.15				63.02	1								-32.7383	17.9364			☐	1028	15.1783	0	0	15.8017	13.465	13.8343	0	0	0	0	0	0	0	0	0	0	0	0	0	0	0	0	0	0	0	0
	8.84915						356.192		68.25	1								12.1988	-3.12423			☐	1029	15.8043	13.2739	13.7382	17.5364	15.9095	16.3397	15.0784	15.386	14.0984	15.5078	14.0244	14.0113	15.0975	14.8163	12.8276	16.3969	13.9977	15.5159	15.072	13.5104	12.4522	15.1176	13.2832	13.2088	14.4446	0
	8.86363				328.16				167.06	1								-34.5829	19.4231			☐	1030	0	0	0	15.9861	13.4852	13.7286	0	0	0	0	0	0	0	0	0	0	0	0	0	0	0	0	0	0	0	0
	8.87547					130.086			92.06	1								22.7625	-19.2501			☐	1031	0	0	0	0	0	0	0	0	0	0	0	0	0	0	0	0	0	0	0	0	0	0	0	0	0	0
	8.87847				474.107				123.08	1								-69.1233	-4.30626			☐	1032	14.6029	11.9974	11.5691	16.6961	14.0084	14.5297	16.6732	14.4802	14.1167	0	0	0	0	0	0	0	0	0	0	0	0	0	0	0	13.57	0
	8.8796						190.107		121.08	1								127.98	-60.1291			☐	1033	16.7831	16.6406	16.9165	16.3647	15.9584	16.1649	15.999	15.7364	16.9511	16.5657	15.4151	15.9729	16.5564	16.097	16.5805	16.8152	17.0753	16.6591	15.9848	15.724	15.9768	15.8246	15.0551	14.9665	14.7592	14.1754
	8.88411				254.16				97.4	1								-11.8779	-1.85424			☐	1034	0	0	0	0	0	0	0	0	0	0	0	0	0	0	0	14.0976	0	0	0	0	0	0	0	0	0	0
	8.89856				209.102				165.09	1								-7.45448	6.39797			☐	1035	0	0	0	0	0	0	0	0	0	0	0	0	0	0	0	0	0	0	0	0	0	0	0	0	0	0
	8.8991					412.145			107.05	1								49.4999	3.82029			☐	1036	0	0	0	0	0	0	0	0	0	0	0	0	14.2223	0	0	0	0	0	0	0	0	0	0	0	0	0
	8.8991				325.092				51.02	1								-53.1402	37.7231			☐	1037	13.9984	12.4186	12.8512	14.4094	12.7002	13.0308	15.5129	13.2091	13.8467	14.4498	14.1913	0	14.2646	0	0	15.0496	12.7555	13.012	0	0	0	0	0	0	0	0
	8.89947				560.257				50.02	1								5.43864	41.9625			☐	1038	0	0	0	0	0	0	0	0	0	15.6399	14.7912	13.3979	0	0	0	0	0	0	0	0	0	0	0	0	12.6461	0
	8.90157					326.181			79.06	1								-39.581	6.29144			☐	1039	15.0491	14.2638	14.026	15.686	15.2558	15.6685	14.642	13.6015	14.2779	14.4545	13.6077	12.9479	0	13.3801	13.6033	14.7199	14.5833	14.6814	14.2424	13.7212	14.6372	14.1444	13.8077	12.8721	0	0
	8.90495				397.218				121.03	1								32.5317	-7.285			☐	1040	0	0	0	0	0	0	0	0	0	0	0	0	0	0	0	0	0	0	0	0	0	0	0	0	0	0
	8.91107				259.075				53	1								-17.4076	18.6634			☐	1041	0	0	0	0	0	0	0	0	0	13.2958	0	0	13.6336	0	0	0	0	0	11.5415	0	0	0	0	0	13.9504	0
	8.91362				352.16				121.04	1								35.1739	-6.43213			☐	1042	0	0	0	0	0	0	0	0	0	0	0	0	0	0	0	0	0	0	0	0	0	0	0	0	0	0
	8.91781				518.159				75.02	1								-29.3341	18.6011			☐	1043	13.8822	0	0	0	0	0	15.2308	12.2509	13.6052	13.5379	0	0	0	0	0	14.2685	0	0	0	0	0	0	0	0	0	0
	8.92161					517.156			56.97	1								-120.886	76.7576			☐	1044	16.7837	13.8646	13.2347	16.9105	15.1398	14.8576	17.9011	14.4151	15.6798	16.7007	14.811	14.7178	16.5349	13.4743	13.4004	17.1185	15.3545	15.1393	0	0	0	0	0	0	15.0616	12.8559
	8.92346				221.121				57.03	0								70.2162	28.1053			☐	1045	17.709	16.8395	16.237	14.1992	16.8318	16.137	0	16.0773	13.8093	18.7311	17.2849	0	0	16.4479	17.0154	13.5694	16.6816	12.9794	18.0859	16.8883	15.1324	0	16.8619	16.8528	18.0137	16.7952
	8.93956					128.144		4671	449.108	Luteolin-7-O-Glucoside (dRT:0.07)[M+H]+								123.684	28.3688			☐	1046	15.3494	0	0	0	0	0	12.7197	0	0	0	0	0	0	0	0	0	0	0	15.3899	0	0	13.9352	0	0	0	0
	8.94017				186.076				287.05	999								-16.4077	-15.4108			☐	1047	0	0	0	0	0	0	0	0	0	0	0	0	0	0	0	0	0	0	13.9251	12.7251	13.7777	13.6535	12.5951	13.4256	0	0
	8.94565					184.097			449.11	373								61.124	40.7317			☐	1048	14.1279	0	13.2514	0	0	0	0	0	0	14.8953	13.9345	13.7121	14.5863	12.913	0	14.499	0	0	13.9156	0	12.5191	14.8577	12.6698	12.4839	14.2319	0
	8.94574						202.108		153.02	132								78.9828	94.963			☐	1049	16.3611	14.97	15.0812	15.8109	15.0663	15.291	15.4837	13.718	14.3795	17.2916	15.6964	15.5831	16.8789	14.915	15.4685	16.3294	15.1449	15.3948	16.3902	14.8957	14.823	16.4121	17.2637	15.9288	16.2929	15.1817
	8.9461				242.1				288.06	75								45.2722	50.3652			☐	1050	0	0	0	0	0	0	0	0	0	14.5182	0	0	0	0	0	0	0	0	0	0	0	0	0	0	13.4531	0
	8.94645						220.118		135.04	49								381.901	468.724			☐	1051	21.1372	20.9678	19.6644	20.5952	20.2357	20.1457	20.7714	19.3668	19.5963	21.7811	20.5304	20.6325	21.0922	20.422	20.2589	21.3444	20.102	20.2063	21.356	20.2517	20.2662	21.2298	20.2627	20.3326	21.1706	20.1547
	8.94728					99.0446			450.11	45								-5.66643	-4.42972			☐	1052	0	0	0	0	0	0	0	0	0	0	0	11.9218	13.0515	0	0	13.4704	0	0	13.8123	12.6479	0	13.0927	16.9594	13.9944	12.7192	11.7372
	8.9475					222.122			69	27								34.5328	38.7066			☐	1053	0	0	0	0	0	0	0	0	0	14.1373	0	0	13.548	0	0	0	0	0	0	0	0	13.5254	0	0	0	0
	8.94781				352.197				67.02	27								-9.72724	-8.40524			☐	1054	0	0	0	0	0	0	0	0	0	0	0	0	13.3611	14.8994	12.8295	0	0	0	0	0	0	0	0	0	0	0
	8.95784					336.06			89.04	21								33.5779	-15.4396			☐	1055	0	0	0	0	0	0	0	0	0	0	0	0	0	0	0	0	0	0	0	0	0	0	0	0	0	0
	8.96108						369.998		117.03	19								61.1993	9.20729			☐	1056	14.6584	14.015	14.173	15.2481	13.7444	14.9229	0	0	0	15.8871	16.0709	14.7174	16.0281	14.8698	15.2253	15.6777	14.0948	14.477	15.8784	15.0753	14.6858	15.8673	14.6534	15.1104	15.5829	14.4776
	8.96132						156.037		161.02	18								35.5337	-9.20479			☐	1057	14.035	13.0843	13.0892	14.5836	13.0615	13.1505	0	0	0	15.0807	0	14.4054	15.6079	14.2615	14.4256	14.8097	13.9114	13.902	14.6619	14.009	13.6729	14.7629	13.8572	13.7608	13.6918	0
	8.96159					138.027			137.02	17								39.1354	-7.01928			☐	1058	14.0438	0	13.0749	0	0	14.3895	0	0	0	14.7702	13.9402	14.4249	15.2853	14.1734	14.7234	15.4907	13.1948	15.2249	14.7235	14.007	13.9135	14.8542	13.5458	13.7486	14.0667	0
	8.96164						334.113		241.05	14								59.5487	14.3692			☐	1059	14.927	0	0	15.3332	0	0	0	0	0	15.4572	14.0077	13.8025	15.6346	14.1163	14.1243	15.2579	13.1542	13.3815	15.0689	14.2614	13.6244	15.1438	12.7073	13.1038	14.6496	12.6625
	8.96189						155.034		171.03	14								121.002	67.5996			☐	1060	19.0784	17.8681	17.4692	19.2224	17.6723	17.7014	17.1319	15.7596	16.1439	19.402	18.2083	18.4034	19.4725	18.382	18.4809	18.9476	17.2479	18.1824	19.0717	18.0297	18.2077	19.1541	19.1204	18.2459	18.6251	18.5519
	8.96202						137.023		88.65	8								133.208	55.5181			☐	1061	18.8876	18.451	17.5702	19.114	17.7137	17.8067	17.1483	14.9942	16.0031	19.3948	18.1885	18.3759	19.4682	18.2519	18.5058	19.0116	17.3633	18.0006	19.1207	17.3589	18.2369	19.1239	17.9126	18.2153	18.4753	17.6799
	8.96324					207.539			139.05	7								23.332	-6.95836			☐	1062	0	0	0	0	0	0	0	0	0	12.8123	0	0	13.6215	0	0	0	0	0	13.0719	0	0	0	0	0	0	0
	8.96514					249.98			185.06	6								25.7464	49.7695			☐	1063	15.0893	0	0	14.6587	0	0	0	0	0	15.4037	0	0	15.6595	0	0	14.9267	0	0	15.1746	0	0	15.2065	0	0	14.1968	0
	8.97613					342.212			199.16	6								76.5137	-12.0129			☐	1064	0	0	0	0	0	0	0	0	0	0	0	0	13.8134	12.8155	0	14.9994	17.1103	14.5899	14.4449	12.841	13.5709	15.3042	12.5308	13.2979	15.5381	16.6871
	8.97765						136.112		171.04	6								135.518	-11.8734			☐	1065	0	0	0	0	0	0	0	0	0	0	0	0	0	0	0	0	0	0	0	0	0	0	0	0	0	0
	8.97962				268.139				269.04	4								-8.56101	6.4436			☐	1066	0	0	0	0	0	0	0	0	0	0	0	0	0	0	0	0	0	0	0	0	0	0	0	0	0	0
	8.98332						158.081		107.05	4								-21.0347	116.273			☐	1067	16.0826	15.9423	16.0557	14.6117	11.3004	0	16.799	16.6237	16.6252	19.7432	20.0248	20.0511	19.4123	19.714	19.6862	19.1602	19.2584	19.2978	18.5233	19.038	18.7637	18.7034	18.9112	18.9741	19.3027	19.445
	8.98454				502.164				129.02	3								3.40448	-5.2472			☐	1068	0	0	0	0	0	0	0	0	0	0	0	0	0	0	0	0	0	0	13.7182	0	0	0	0	0	0	0
	8.99363				501.161				115.05	3								-5.04578	12.7594			☐	1069	0	0	0	0	0	0	0	0	0	16.0531	14.4779	14.7189	14.4447	12.874	14.4383	16.317	14.2814	16.1318	16.4884	13.3863	14.4095	16.0232	14.2745	14.2411	14.7991	13.2235
	8.9946				346.677				79.05	3								6.29617	46.0818			☐	1070	0	0	0	0	0	0	0	0	0	16.3935	13.6045	12.7295	0	0	0	0	0	0	0	0	0	0	0	0	0	0
	8.99803				369.101				199.18	3								-76.6839	36.1811			☐	1071	18.211	16.2281	16.1277	0	14.6759	14.8126	15.4306	15.48	13.4648	0	0	0	0	0	0	0	0	0	0	0	0	0	0	0	0	0
	8.99863					368.098			179.03	3								-207.214	127.594			☐	1072	20.705	18.7147	17.5703	19.9684	17.9864	17.1193	18.502	16.0672	15.955	16.3288	15.6927	15.5257	17.1116	15.2915	17.1461	15.5682	13.6889	14.9633	15.7748	14.1462	13.9959	14.5283	13.3581	13.4093	14.4951	13.1772
	9.00176				206.045				213.05	3								-61.697	32.4595			☐	1073	17.1046	14.3557	15.1105	16.4848	14.5138	14.8109	14.0411	0	0	0	0	0	0	0	0	0	0	0	0	0	0	0	0	0	0	0
	9.00365				112.076				97.03	3								3.967	57.386			☐	1074	0	0	0	0	0	0	0	0	0	15.4232	15.1349	14.7682	14.8847	12.5286	12.8137	14.1383	0	0	0	0	0	12.2861	0	0	14.2531	12.1421
	9.00784				309.097				450.17	3								0.458947	-0.972343			☐	1075	0	0	12.6209	0	0	0	0	0	0	13.6222	12.573	14.083	0	0	0	14.0954	12.6375	12.4966	15.5761	12.5285	12.4989	14.3857	0	0	0	0
	9.00966				529.119				68.83	3								-12.0149	11.4741			☐	1076	0	0	0	0	0	0	0	0	0	0	0	0	0	0	0	0	0	0	0	0	0	0	0	0	0	0
	9.01192				203.139				286.05	2								-6.64981	11.6123			☐	1077	0	0	0	0	0	0	0	0	0	11.1732	12.7537	14.3093	0	12.8851	12.2924	11.2098	0	0	0	0	0	0	0	0	0	0
	9.01822				368.192				167.05	2								-47.3028	6.79692			☐	1078	13.9255	13.1527	13.3566	14.647	14.6502	13.8985	14.4381	13.6371	14.3648	0	0	0	0	0	0	0	0	0	0	0	0	0	0	0	0	0
	9.02461				383.174				180.13	2								-14.5344	33.5902			☐	1079	15.5269	0	13.5239	0	13.9418	13.6631	0	0	0	13.9415	0	0	14.6145	13.0858	12.8091	15.226	0	12.8759	0	0	0	0	0	0	0	0
	9.0476					111.044			51.12	2								-11.6366	-8.62294			☐	1080	15.434	14.5548	13.0282	14.1362	14.7762	0	14.394	14.3176	13.0914	13.639	13.0455	13.7613	14.0544	0	0	14.0237	12.3788	0	13.0651	12.5257	13.6224	13.9583	12.7129	13.8678	0	0
	9.05971				449.224				136.05	2								-39.3546	17.618			☐	1081	15.2831	14.0097	14.2389	14.9304	13.3198	0	14.0063	0	0	0	0	0	0	0	0	0	0	0	0	0	0	0	0	0	0	0
	9.06136				199.06				146.24	2								-36.0873	13.1517			☐	1082	14.6186	13.1611	12.5132	14.7457	13.7928	12.6563	13.9464	0	0	0	0	0	0	0	0	0	0	0	0	0	0	0	0	0	0	0
	9.06324				614.229				154.02	2								-33.1875	13.3517			☐	1083	14.3028	0	0	15.5185	14.1532	14.5524	0	0	0	0	0	0	0	0	0	0	0	0	0	0	0	0	0	0	0	0
	9.06659				222.08				87.86	2								-7.16031	1.28946			☐	1084	0	0	0	0	0	0	0	0	0	0	0	0	0	0	0	0	0	0	0	0	0	0	0	0	0	0
	9.06854				518.187				69.03	2								2.60548	19.2852			☐	1085	0	0	0	0	0	0	0	0	0	15.9131	13.5554	12.6361	15.0862	12.9942	13.5751	15.6883	12.9539	13.974	15.9636	13.7834	13.1448	15.5224	13.4787	15.4442	13.9644	0
	9.07177				255.086				196.05	2								-55.735	15.1623			☐	1086	15.0398	15.307	13.5327	16.1059	13.8422	16.5054	0	0	0	0	0	0	0	0	0	0	0	0	0	0	0	0	0	0	0	0
	9.0724				270.057				115.12	2								2.82753	-5.30193			☐	1087	0	0	0	0	0	0	0	0	0	13.7066	0	0	0	0	0	0	0	0	13.7169	0	0	0	0	0	0	0
	9.07279				148.047				128.06	2								1.33159	0.588965			☐	1088	0	0	0	0	0	0	0	0	0	13.7878	12.9904	13.0208	0	0	0	13.4987	0	14.5781	13.8484	0	13.5152	13.7013	0	0	0	0
	9.07474					165.055			119.9	2								-31.308	33.9897			☐	1089	0	0	0	0	0	0	13.3615	12.8296	0	16.3251	15.7996	16.0236	16.1139	15.985	15.9395	15.1182	15.5871	0	16.125	13.3166	12.5803	15.7502	14.3789	12.745	0	0
	9.07846					404.154			111.04	2								-36.6994	39.2862			☐	1090	15.4134	13.2138	12.7001	15.3938	0	14.2715	0	0	0	15.6712	0	12.6346	14.8572	11.9092	13.12	15.0654	12.8039	12.727	0	0	0	0	0	0	0	0
	9.07935				210.563			4770	195.065	Ferulic acid (dRT:-0.61)[M+H]+								-6.05498	8.32122			☐	1091	0	0	0	14.4226	0	0	0	0	0	0	0	0	0	0	0	0	0	0	0	0	0	0	0	0	0	0
	9.08244						382.171		177.05	999								-17.4212	122.705			☐	1092	18.4932	16.4179	16.9025	18.6856	16.8376	16.4053	16.0376	13.8258	12.8487	17.4235	15.5596	14.7907	17.6522	14.7629	15.5933	17.8504	16.1487	16.2542	16.9888	15.1036	14.9977	16.8938	14.9886	13.9284	16.0801	9.29434
	9.08645				119.049				145.03	578								-3.02425	-3.20524			☐	1093	0	0	0	12.8634	0	0	0	0	0	14.085	0	12.1543	0	0	0	12.7837	0	14.0203	13.6893	0	13.0069	0	0	0	0	0
	9.08915				181.05				89.04	460								-27.654	4.2371			☐	1094	0	0	0	12.6268	0	0	0	0	0	0	0	0	0	0	0	0	0	0	0	0	0	0	0	0	0	0
	9.08962						338.181		117.03	405								4.36406	11.1253			☐	1095	16.6713	15.2345	15.2177	16.5658	15.0058	15.278	0	13.974	13.8268	0	0	0	15.6188	13.8952	14.2841	16.0565	14.1671	13.5558	15.1145	13.4056	13.4273	15.0023	12.4242	0	0	0
	9.10325					324.202			149.06	159								-42.6359	35.6298			☐	1096	13.9042	14.3331	13.5117	14.7342	14.4345	14.546	14.9248	15.1786	15.3996	16.1162	16.2863	16.7967	16.7123	16.3156	12.5905	14.9256	16.8216	11.3006	16.5453	11.7031	16.9137	15.8769	11.363	17.0763	15.8367	15.723
	9.11117				204.059				134.04	89								-30.3338	10.395			☐	1097	0	0	0	0	0	0	0	0	0	0	0	0	0	0	0	13.6165	0	0	0	0	0	0	0	0	0	0
	9.11368				434.148				178.06	70								-75.3822	48.1046			☐	1098	17.1939	15.4696	15.9695	15.5913	14.105	13.9427	15.708	14.3673	14.2113	14.1578	0	0	15.8025	15.6506	14.081	14.5497	0	0	0	0	0	0	0	0	0	0
	9.11446						203.055		163.04	54								-23.8455	88.2568			☐	1099	0	0	0	0	0	0	0	0	0	17.7539	17.8563	16.9794	17.8936	16.7816	16.6678	18.4231	16.4475	17.2617	18.0983	17.0408	16.631	17.7452	16.9161	16.0986	18.1465	17.792
	9.11567				492.184				135.04	49								-40.5884	22.5452			☐	1100	15.9218	12.3954	12.2323	16.0531	12.4862	13.6794	14.0396	0	0	0	0	0	0	0	0	0	0	0	0	0	0	0	0	0	0	0
	9.11796				223.06				106.04	33								-32.4737	5.18764			☐	1101	13.845	17.0192	12.678	0	12.4471	8.49456	0	0	0	0	0	0	0	0	0	0	0	0	0	0	0	0	0	0	0	0
	9.11822					238.092			91.05	32								-35.9273	21.8265			☐	1102	0	0	0	0	0	0	0	0	0	14.6178	0	0	14.8796	12.6156	12.3782	15.4148	13.2364	13.2068	14.682	13.1665	12.8487	14.8102	13.0456	13.0688	14.8038	13.4132
	9.11837				266.124				78.05	32								-21.9609	5.96761			☐	1103	0	0	0	0	0	0	0	0	0	0	0	0	0	0	0	0	0	0	0	0	0	0	0	0	0	0
	9.12309				81.0706				146.03	30								-15.7581	19.5299			☐	1104	0	0	0	0	0	0	0	0	0	13.8956	14.8999	13.5304	14.1742	12.7595	12.8262	13.9923	0	0	14.5875	13.7424	13.3063	14.1239	12.8718	12.5899	0	0
	9.12926				81.0342				118.04	24								12.1124	-9.41023			☐	1105	0	0	0	0	0	0	0	0	0	0	0	0	0	0	0	0	0	0	0	0	0	0	0	0	0	0
	9.13515					384.115			90.04	23								-36.7506	8.59009			☐	1106	14.2945	13.0652	13.4697	15.1128	13.019	13.6337	0	0	0	16.0901	15.9641	15.5665	15.4595	13.0411	15.9143	14.9039	0	14.6832	15.1515	14.8996	14.8819	15.018	14.6967	15.5516	14.9722	14.117
	9.13628					91.0548			95.05	22								85.1734	-7.67992			☐	1107	0	0	0	0	0	0	0	0	0	0	0	13.3928	0	0	0	0	13.9374	0	13.0881	0	0	0	0	0	0	0
	9.14414				343.198				195.06	19								6.94493	58.311			☐	1108	0	0	0	0	0	0	0	0	0	16.5528	15.4591	15.7786	0	0	0	0	0	0	0	0	0	0	0	0	0	0
	9.15518				385.113				162.03	13								-35.2543	41.6592			☐	1109	16.3755	13.9637	14.7563	15.3125	13.2966	0	13.1688	0	0	13.6519	0	0	15.1291	0	0	15.2186	0	0	0	0	0	0	0	0	0	0
	9.15695				117.055				194.06	13								-6.49585	2.92313			☐	1110	0	0	0	0	0	0	0	0	0	0	0	0	0	0	0	0	0	0	0	0	0	0	0	0	0	0
	9.15971				370.122				107.05	13								-39.2698	-7.71674			☐	1111	0	0	0	0	0	0	13.0938	0	0	0	0	0	0	0	0	0	0	0	0	0	0	0	0	0	0	0
	9.16486				265.155				63.02	11								-0.289977	1.02161			☐	1112	0	0	0	0	0	0	0	0	0	0	0	0	0	0	0	0	0	0	0	0	0	0	0	0	0	0
	9.17494				378.14				77.04	6								-6.40713	8.28626			☐	1113	0	0	0	0	0	0	0	0	0	0	0	0	0	0	0	0	0	0	0	0	0	0	0	0	0	0
	9.17716					123.044			103.05	6								-5.50532	44.7347			☐	1114	13.7629	13.5479	13.2327	13.3328	11.2357	12.6911	14.072	13.2624	14.8462	13.0448	15.0685	12.5458	14.3706	12.1298	15.0899	14.1123	15.2958	13.5463	13.4708	13.376	13.6053	13.4946	13.1253	11.4088	16.2598	14.0101
	9.17925				178.058				79.05	6								-29.4586	6.54849			☐	1115	0	0	0	0	0	0	0	0	0	0	0	0	0	0	0	0	0	0	0	0	0	0	0	0	0	0
	9.17964				339.108				121.06	6								1.98626	31.1558			☐	1116	12.4777	0	0	0	0	0	0	0	0	15.4169	12.9945	0	13.9363	0	11.2282	14.779	13.5823	13.3889	0	0	0	13.3276	0	0	0	0
	9.18429				170.081				105.03	6								7.51715	63.3011			☐	1117	0	0	0	0	0	0	0	0	0	16.9739	15.2928	15.2116	15.7207	15.3181	14.5036	0	0	0	0	0	0	0	0	0	0	0
	9.19438				209.081				65.04	5								-19.985	6.18142			☐	1118	0	0	0	0	0	0	0	0	0	0	0	0	0	0	0	0	0	0	0	0	0	0	0	0	0	0
	9.19485					223.108			150.06	5								44.1397	63.5402			☐	1119	15.0077	0	0	0	0	0	0	0	0	15.6474	14.1213	13.9544	15.6452	14.1893	13.9721	15.4366	0	0	15.33	0	13.7234	15.0344	0	13.7913	14.5938	0
	9.19594				371.124				194.12	5								-15.5825	1.2473			☐	1120	0	0	0	0	0	0	0	0	0	0	0	0	0	0	0	0	0	0	0	0	0	0	0	0	0	0
	9.19618				374.148				124.05	4								0.145521	6.14017			☐	1121	0	0	0	0	0	0	0	0	0	0	0	0	15.003	13.7543	13.5031	0	0	0	0	0	0	0	0	0	0	0
	9.19681				330.101				164.04	4								-1.94289	-5.55425			☐	1122	0	0	0	0	0	0	0	0	0	0	0	0	0	0	0	0	0	0	0	0	0	0	0	0	0	0
	9.19768				229.086				99.36	4								-16.9984	-6.97248			☐	1123	0	0	0	0	0	0	0	0	0	0	0	0	0	0	0	0	0	0	0	0	0	0	0	0	0	0
	9.19886				411.14				77.13	3								-47.2871	3.09137			☐	1124	0	13.1392	13.3613	0	0	0	0	0	0	0	0	0	0	0	0	0	0	0	0	0	0	0	0	0	0	0
	9.20663				353.188				139.88	3								-15.6329	94.9726			☐	1125	0	0	0	0	0	0	0	0	0	17.6816	16.8487	16.6205	15.863	14.6561	14.5011	0	0	0	14.4781	13.0644	0	0	0	0	0	0
	9.20769				353.689				167.43	3								2.65594	46.6377			☐	1126	0	0	0	0	0	0	0	0	0	16.0223	14.2111	13.8778	0	0	0	0	0	0	0	0	0	0	0	0	0	0
	9.20885				483.123				111.04	3								-51.3166	-1.4099			☐	1127	0	0	0	0	0	0	0	0	0	0	0	0	0	0	0	0	0	0	0	0	0	0	0	0	0	0
	9.21015				483.625				119.05	3								-28.3032	3.70121			☐	1128	0	0	0	0	0	0	0	0	0	0	0	0	0	0	0	0	0	0	0	0	0	0	0	0	0	0
	9.21092				484.125				161.76	3								-13.2056	9.56658			☐	1129	0	0	0	0	0	0	0	0	0	0	0	0	0	0	0	0	0	0	0	0	0	0	0	0	0	0
	9.21329				305.123				120.97	3								-8.23503	1.87864			☐	1130	0	0	0	0	0	0	0	0	0	0	0	0	0	0	0	0	0	0	0	0	0	0	0	0	0	0
	9.21526						611.14		70.03	3								80.5117	25.9655			☐	1131	0	0	0	0	0	0	0	0	0	13.9656	0	0	16.7441	13.886	14.7605	16.2742	13.8923	13.674	16.0394	13.3544	13.7062	16.6793	14.4773	14.3451	14.7076	0
	9.21756				282.153				123.34	3								-75.7195	11.7812			☐	1132	16.396	14.9822	14.854	0	15.6535	16.7052	16.5179	12.5936	15.8226	0	0	0	0	0	0	0	0	0	0	0	0	0	0	0	0	0
	9.22015				323.51				108.73	2								8.17207	65.6842			☐	1133	0	0	0	0	0	0	0	0	0	17.0264	15.5631	15.6669	0	0	0	0	0	0	0	0	0	0	0	0	0	0
	9.22043				130.065				60.83	2								-132.498	37.3018			☐	1134	17.7401	17.4792	16.4352	17.9895	16.2746	16.1613	18.5309	16.9746	17.0301	12.1249	0	0	13.6294	0	13.8002	16.2185	13.1664	13.5756	14.3237	0	0	0	0	0	0	0
	9.22059				237.123				122.89	2								1.60284	7.95651			☐	1135	0	0	0	0	0	0	0	0	0	0	0	0	0	0	0	0	0	0	13.814	0	0	0	0	0	0	0
	9.2214					355.15			60.52	2								-47.5336	34.1749			☐	1136	16.5389	16.1161	16.0816	16.8686	16.8472	16.78	14.1093	0	0	0	0	0	14.5853	0	0	0	0	0	0	0	0	0	0	0	0	0
	9.22594				319.169			5137	609.181	Diosmin (dRT:0.11)[M+H]+								3.44958	30.4393			☐	1137	0	0	0	0	0	0	0	0	0	14.5525	13.9696	14.229	0	0	0	0	0	0	0	0	0	0	0	0	0	0
	9.22617				337.103				301.07	999								-30.4164	9.29922			☐	1138	0	0	0	15.8615	14.5245	14.5738	0	0	0	0	0	0	0	0	0	0	0	0	0	0	0	0	0	0	0	0
	9.22633				165.055				609.18	592								-5.33275	-0.922376			☐	1139	0	0	0	0	0	0	0	0	0	14.4043	14.0017	13.276	11.6091	0	0	14.9606	0	0	13.3014	12.8916	12.8266	0	13.9829	0	0	0
	9.22655				177.102				286.05	504								-49.3581	17.3011			☐	1140	15.7581	14.2591	14.1605	15.1519	13.5876	0	15.2105	13.3794	13.8603	0	0	0	0	0	0	0	0	0	0	0	0	0	0	0	0	0
	9.22687				196.097				258.05	495								42.2429	-15.0647			☐	1141	12.3704	0	0	13.9815	0	0	0	0	0	0	0	0	0	0	0	0	0	0	0	0	0	0	0	0	0	0
	9.23489				222.04				463.12	385								-52.559	10.6438			☐	1142	14.4988	15.3369	14.504	14.6972	14.7982	15.1201	0	13.4833	0	0	0	0	0	0	0	0	0	0	0	0	0	0	0	0	0	0
	9.2411				139.039				610.18	114								-94.3211	25.1532			☐	1143	16.1383	16.4454	16.6395	15.1948	15.519	13.6761	15.0128	15.1495	14.3215	14.761	13.5216	11.9475	14.9825	13.0382	12.937	15.2204	12.5486	13.4816	14.7172	12.5643	13.3048	14.6112	13.0964	0	0	12.2506
	9.24269						378.176		302.07	93								-14.2311	71.7033			☐	1144	16.9914	15.2666	14.9491	15.4971	13.9762	13.5396	16.9029	15.3692	14.8121	16.1967	9.38643	14.7928	16.6621	14.3262	14.9376	17.1207	15.3411	17.52	16.299	15.0575	14.5881	16.4644	14.2352	14.2111	16.0049	13.4682
	9.2431				282.097				229.05	68								-53.3261	19.2601			☐	1145	16.0588	14.1911	16.9493	14.6631	13.4369	14.3028	0	0	0	0	0	0	0	0	0	0	0	0	0	0	0	0	0	0	0	0
	9.24523				327.108				464.13	58								-36.1429	-3.5793			☐	1146	0	0	0	0	0	0	15.1095	13.7094	14.1239	0	0	0	0	0	0	0	0	0	0	0	0	0	0	0	0	0
	9.24755					171.065			259.06	52								-82.5965	103.352			☐	1147	17.894	16.481	16.2159	17.4624	15.0681	15.2239	17.2735	15.0356	15.262	17.2067	15.4193	15.6695	17.2694	14.7168	15.3901	17.664	15.6541	15.4226	17.3437	14.268	15.2276	16.5646	14.6345	14.5065	16.121	14.624
	9.24786				350.145				153.02	46								-45.5643	44.5897			☐	1148	16.0313	13.6855	13.7081	14.6419	12.779	0	15.3001	0	12.8426	14.5736	0	0	15.0142	12.4105	0	14.9885	0	0	14.3657	0	0	0	0	0	0	0
	9.25414				324.202				287.05	46								-3.62545	-15.6572			☐	1149	0	0	0	0	0	0	0	0	0	0	0	0	0	0	13.8907	0	0	0	0	14.5043	0	0	15.1472	0	0	0
	9.25938						107.05		71.05	45								60.3547	9.31675			☐	1150	14.4963	16.1635	16.5149	14.06	15.8819	13.6139	14.9817	13.9427	14.5942	16.9864	17.3294	16.8768	16.305	16.4553	15.7606	16.5708	12.9761	16.691	12.4166	16.6492	16.6634	15.9099	16.5881	16.7701	16.2808	16.1379
	9.25978					372.223			85.03	44								55.1976	-27.3555			☐	1151	0	0	0	0	0	0	0	0	0	0	0	0	0	0	13.2052	0	0	0	0	0	0	0	0	0	0	0
	9.26732				603.149				257.04	30								-18.4505	-0.815796			☐	1152	0	0	0	0	0	0	0	0	0	0	0	0	0	0	0	0	0	0	0	0	0	0	0	0	0	0
	9.26914				120.045				57.03	7								-44.4028	21.0004			☐	1153	15.3676	15.9812	14.2795	15.2982	14.9506	9.42284	13.4148	0	0	0	0	0	0	0	0	0	0	0	0	0	0	0	0	0	0	0
	9.27075					369.118			149.06	6								-93.3636	38.4896			☐	1154	18.1464	13.5538	13.9637	13.6916	13.357	13.701	17.791	15.1297	14.0136	14.9522	12.6413	13.2819	13.6022	14.6335	14.3397	15.0093	13.8212	12.8184	14.9136	12.9722	16.461	14.2357	12.4533	12.6187	14.1032	12.9935
	9.27603				500.234				171.03	6								-16.4927	-0.910384			☐	1155	14.547	14.045	14.5148	0	0	0	0	0	0	0	0	0	0	0	14.0882	0	0	0	0	0	0	0	0	0	0	0
	9.27716				346.096				67.02	5								-56.9079	18.1782			☐	1156	14.74	14.231	14.9157	14.4588	14.5801	14.0066	0	0	0	0	0	0	0	0	0	0	0	0	0	0	0	0	0	0	0	0
	9.28482				279.134				198.53	4								-38.0166	55.6204			☐	1157	0	0	0	0	0	0	0	0	0	16.5384	14.9662	14.7145	15.4497	14.059	13.6041	15.7335	15.9766	15.4462	15.8995	13.3996	13.1974	15.2686	13.1891	14.8965	15.5463	13.7158
	9.285				396.129				172.02	4								-41.6074	-0.384991			☐	1158	0	0	0	0	0	0	16.4543	15.354	13.2114	0	0	0	0	0	0	0	0	0	0	0	0	0	0	0	0	0
	9.29045					393.129			456.69	4								-35.3074	44.4836			☐	1159	15.139	14.3404	14.4517	14.9446	13.2404	13.2993	0	0	0	14.4542	14.1151	13.0468	14.7435	13.4438	14.3354	14.4061	0	0	14.2638	0	0	0	0	0	0	0
	9.29086				473.159				117.83	4								-15.7735	-3.05591			☐	1160	0	0	0	0	0	0	15.5063	10.4727	13.7685	0	0	0	0	0	12.6091	0	0	0	0	0	0	0	0	0	0	0
	9.29213				342.682				116.78	4								11.5113	69.27			☐	1161	0	0	0	0	0	0	0	0	0	16.91	15.2869	14.7379	0	0	0	0	0	0	0	0	0	0	0	0	16.2622	15.4017
	9.2934				129.091				178.97	3								-140.723	18.1379			☐	1162	16.8465	16.8479	16.9679	17.2971	17.4946	17.823	16.7528	16.7636	16.7933	0	0	0	0	0	0	0	0	0	0	0	0	0	0	0	0	0
	9.29638				354.212				65.63	3								-223.473	13.9837			☐	1163	17.7805	18.3726	18.1842	18.3079	18.8365	18.8639	18.2106	18.6253	18.9176	0	0	0	0	0	0	0	0	0	0	0	0	0	0	0	0	0
	9.29766				204.087				103.81	3								-40.6621	-48.0438			☐	1164	0	13.0131	13.9921	0	13.5257	12.9916	14.1896	14.7033	15.0677	0	14.2322	13.9879	14.837	14.178	14.6963	14.4015	13.3048	14.9539	15.7672	15.4094	15.6147	15.4786	14.7441	15.5934	14.6597	13.9845
	9.29899				218.045				214.25	3								-70.4444	8.03572			☐	1165	15.3181	15.9002	15.2271	14.6915	14.622	14.509	15.245	15.3704	15.47	0	0	0	0	0	0	0	0	0	0	0	0	0	0	0	0	0
	9.30244					370.207		5232	195.065	Ferulic acid (dRT:-0.01)[M+H]+								42.9211	-44.1117			☐	1166	15.3417	16.104	15.5468	12.4859	16.1163	14.936	15.4055	15.6379	16.3372	0	14.2248	15.7478	14.8262	15.9605	15.6682	14.8689	16.0889	16.0982	14.7889	15.0108	15.3459	13.9275	15.0819	13.6379	0	12.0971
	9.3046				626.211				177.05	999								-42.2521	14.1852			☐	1167	15.2355	15.8044	15.5041	13.7309	12.9608	0	0	0	0	0	0	0	0	0	0	0	0	0	0	0	0	0	0	0	0	0
	9.30554				247.129				145.03	578								-3.85471	61.6922			☐	1168	0	0	0	0	0	0	0	0	0	16.5429	15.8744	15.9023	14.64	13.7871	13.7944	0	0	0	0	0	0	0	0	0	0	0
	9.3078				663.174				89.04	460								-6.9157	3.26467			☐	1169	0	0	0	0	0	0	0	0	0	0	0	0	0	0	0	0	0	0	0	0	0	0	0	0	0	0
	9.30958				223.06				117.03	405								-96.8267	10.0832			☐	1170	13.5104	13.7403	17.1242	16.6553	17.3092	17.2089	14.9074	15.2151	15.3829	0	0	0	0	0	0	0	0	0	0	0	0	0	0	0	0	0
	9.31012				391.219				149.06	159								-3.95345	-11.758			☐	1171	0	0	0	0	0	0	0	0	0	0	0	0	0	0	0	0	0	0	0	12.8304	0	0	13.2397	12.3559	0	0
	9.31059				662.174				134.04	89								-24.3489	1.78644			☐	1172	0	0	0	0	0	0	0	0	0	0	0	0	0	0	0	0	0	0	0	0	0	0	0	0	0	0
	9.31116					363.14			178.06	70								57.8335	19.3977			☐	1173	0	0	0	0	0	0	0	0	0	0	0	0	15.0272	0	0	0	0	0	0	0	0	0	0	0	0	0
	9.3115				349.562				163.04	54								-7.73316	6.76068			☐	1174	0	0	0	0	0	0	0	0	0	0	0	0	0	0	0	0	0	0	0	0	0	0	0	0	0	0
	9.31209				660.171				135.04	49								-124.992	7.10068			☐	1175	0	0	0	0	0	0	0	13.4685	13.6441	0	0	0	0	0	0	0	0	0	0	0	0	0	0	0	13.5092	13.877
	9.3123				166.05				106.04	33								36.5568	-2.13768			☐	1176	0	0	0	0	0	0	0	0	0	0	0	0	0	12.9354	0	0	0	0	0	0	0	0	0	0	0	0
	9.31365				346.113				91.05	32								46.7764	1.80207			☐	1177	0	0	0	0	0	0	0	0	0	0	0	0	0	0	0	0	0	0	0	0	0	0	0	0	0	0
	9.31435				184.061				78.05	32								32.6177	-1.42055			☐	1178	0	0	0	0	0	0	0	0	0	0	0	0	13.8676	0	12.4813	0	0	0	0	0	0	0	0	0	0	0
	9.31507				661.174				146.03	30								-43.7759	-6.22105			☐	1179	0	0	0	0	0	0	0	0	0	0	0	0	0	0	0	0	0	0	0	0	0	0	0	0	0	0
	9.31598				612.15				118.04	24								-14.3732	2.26695			☐	1180	0	0	0	0	0	0	0	0	0	0	0	0	0	0	0	0	0	0	0	0	0	0	0	0	0	0
	9.32047				659.159				90.04	23								-6.19149	0.641234			☐	1181	0	0	0	0	0	0	0	0	0	0	0	0	0	0	0	0	0	0	0	0	0	0	0	0	0	0
	9.32079					312.202			95.05	22								35.598	23.2072			☐	1182	0	0	0	0	0	0	0	0	0	15.0805	15.2596	15.0296	15.1562	15.3325	15.7018	15.1483	14.6807	15.094	14.8986	14.2668	14.5828	15.2973	14.4935	14.5755	15.0653	14.3826
	9.32181				561.288				195.06	19								-28.4396	22.4531			☐	1183	0	0	0	0	0	0	0	0	0	13.6634	15.2498	14.698	0	0	0	0	0	0	0	0	0	0	0	0	0	0
	9.32332				516.231				162.03	13								-53.1408	77.5865			☐	1184	0	0	0	0	0	0	0	0	0	17.5747	17.2357	17.3833	15.5256	15.6076	15.4623	15.6715	15.3657	15.5591	16.0934	15.875	15.8752	16.3916	15.6256	15.5547	16.1124	16.1973
	9.3239				422.149				194.06	13								-19.1535	3.50014			☐	1185	0	0	0	0	0	0	0	0	0	0	0	0	0	0	0	0	0	0	0	0	0	0	0	0	0	0
	9.32484				658.155				107.05	13								-18.5489	2.53633			☐	1186	0	0	0	0	0	0	0	0	0	0	0	0	0	0	0	0	0	0	0	0	0	0	0	0	0	0
	9.32559				232.154				63.02	11								-31.7636	-14.0617			☐	1187	0	13.533	14.06	0	0	0	0	0	0	0	0	0	0	0	0	0	0	0	0	0	0	0	0	0	0	0
	9.32866				919.271				77.04	6								-36.2606	11.8341			☐	1188	13.7125	12.6579	12.1562	15.4714	14.5687	14.5229	0	0	0	0	0	0	0	0	0	0	0	0	0	0	0	0	0	0	0	0
	9.33345				179.034				103.05	6								-100.813	16.0592			☐	1189	14.0497	16.7624	16.8982	17.2257	17.3524	17.4477	0	0	0	0	0	0	0	0	0	0	0	0	0	0	0	0	0	0	0	0
	9.33505				442.165				79.05	6								-35.5706	14.4492			☐	1190	14.9401	14.2124	14.3603	13.8357	12.897	13.0161	0	0	0	0	0	0	0	0	0	0	0	0	0	0	0	0	0	0	0	0
	9.33634				241.071				121.06	6								-52.8866	6.98777			☐	1191	14.7581	13.9952	14.4693	15.4579	15.5977	15.5718	0	0	0	0	0	0	0	0	0	0	0	0	0	0	0	0	0	0	0	0
	9.33677				517.234				105.03	6								-9.08973	23.8284			☐	1192	0	0	0	0	0	0	0	0	0	13.8265	13.0239	13.3502	0	0	0	0	0	0	0	0	0	0	0	0	0	0
	9.33905				127.076				65.04	5								-0.108721	-0.081487			☐	1193	0	0	0	0	0	0	0	0	0	0	0	0	0	0	0	0	0	0	0	0	0	0	0	0	13.3812	0
	9.33938				544.149				150.06	5								-63.7833	0.751593			☐	1194	14.0138	13.7247	14.0384	14.9145	15.7517	14.4564	15.9017	15.6922	15.7802	0	0	0	0	0	0	0	0	0	0	0	0	0	0	0	0	0
	9.33987				278.033				194.12	5								-55.0099	-4.77855			☐	1195	0	0	0	0	0	0	0	0	0	0	0	0	0	0	0	0	0	13.5355	0	0	13.7534	0	0	13.1927	14.543	14.1721
	9.34397				490.156				124.05	4								-79.9577	20.268			☐	1196	16.1854	16.9529	17.0439	15.39	15.9984	15.4782	0	0	0	0	0	0	0	0	0	0	0	0	0	0	0	0	0	0	0	0
	9.3444				221.602				164.04	4								-46.7589	-16.649			☐	1197	0	0	0	0	0	0	0	0	0	0	0	0	0	0	0	0	0	0	15.3702	14.1143	14.8188	15.0943	14.0113	14.3043	13.878	0
	9.34482				238.107				99.36	4								-111.059	36.9323			☐	1198	17.6559	17.1816	17.0191	17.0796	16.8798	17.0387	12.8685	0	0	0	0	0	0	0	0	0	0	0	0	0	0	0	0	0	0	0
	9.34678						169.05		77.13	3								-309.427	-13.426			☐	1199	18.8355	19.0733	19.0775	18.6313	19.1551	19.0415	17.7603	18.241	18.0603	17.4179	17.5547	17.5981	17.5952	17.3911	18.199	0	17.0945	17.1342	16.9171	16.8998	17.4444	17.0541	17.2627	17.6361	16.3122	16.6165
	9.34745				170.053				139.88	3								-53.2446	19.4069			☐	1200	15.0127	14.772	15.6536	14.9284	0	14.5689	0	0	0	0	0	0	0	0	0	0	0	0	0	0	0	0	0	0	0	0
	9.34877				889.261				167.43	3								-45.8414	17.8045			☐	1201	15.907	14.97	15.4706	12.8712	14.3244	13.604	0	0	0	0	0	0	0	0	0	0	0	0	0	0	0	0	0	0	0	0
	9.35059					386.181			111.04	3								-24.9353	20.5878			☐	1202	15.9644	14.2047	15.8273	13.9176	0	12.9255	0	0	0	0	0	0	15.4281	14.4019	14.2786	14.3932	13.6069	12.4174	0	0	0	0	0	0	0	0
	9.35104				692.19				119.05	3								-52.8048	-2.07809			☐	1203	0	0	12.9505	14.4461	14.0803	14.2882	0	15.0812	15.1968	0	0	0	0	0	0	0	0	0	0	0	0	0	0	0	0	0
	9.35129				516.122				161.76	3								-70.1363	16.2173			☐	1204	15.5445	15.5118	16.1683	15.5003	14.8636	14.9166	14.3108	13.9544	14.2817	0	0	0	0	0	0	0	0	0	0	0	0	0	0	0	0	0
	9.35263				348.129				120.97	3								-88.3176	22.8841			☐	1205	15.6634	15.0802	15.196	16.2449	15.2889	15.325	15.2878	12.7602	13.1037	0	0	0	14.2383	13.0998	13.4258	13.8752	0	0	0	0	0	0	0	0	0	0
	9.35297				295.06				70.03	3								-60.7219	9.80172			☐	1206	14.8438	14.7823	16.1621	13.8409	15.1864	15.0616	13.5082	13.4177	14.3485	0	0	0	0	0	0	0	0	0	0	0	0	0	0	0	0	0
	9.35338				515.119				123.34	3								-168.137	13.4355			☐	1207	17.2836	17.616	17.4914	16.4121	16.859	17.6252	16.3039	17.5986	17.2182	0	0	0	0	0	0	0	0	0	0	0	0	0	0	0	0	0
	9.35384				726.224				108.73	2								-71.9602	1.47667			☐	1208	14.1054	0	0	15.2258	15.0114	14.5233	16.4361	15.5737	15.8877	0	0	0	0	0	0	0	0	0	0	0	0	0	0	0	0	0
	9.35399				518.138				60.83	2								-83.3314	1.75894			☐	1209	14.189	14.7227	0	0	15.6531	16.3459	16.3956	16.1542	0	0	0	0	0	0	0	0	0	0	0	0	0	0	0	0	0	0
	9.35487				517.135				122.89	2								-221.821	9.54345			☐	1210	17.1992	17.5569	16.8442	17.8633	18.0867	17.8495	18.1196	18.088	18.3913	0	0	0	0	0	0	0	0	0	0	0	0	0	0	0	0	0
	9.35493				757.219				60.52	2								-70.8367	24.0999			☐	1211	16.465	16.0087	16.4043	15.4867	14.8499	15.0907	14.3945	0	0	0	0	0	0	0	0	0	0	0	0	0	0	0	0	0	0	0
	9.35532				382.062			6390	229.086	Resveratrol (dRT:0.09)[M+H]+								-60.1569	12.4554			☐	1212	14.797	0	0	16.0773	13.4641	13.2572	16.2776	14.8973	15.0684	0	0	0	0	0	0	0	0	0	0	0	0	0	0	0	0	0
	9.35602				337.092				229.09	999								-47.0339	1.35518			☐	1213	0	0	0	12.8236	0	0	16.2927	13.4638	15.9346	0	0	0	0	0	0	0	0	0	0	0	0	0	0	0	0	0
	9.35627				139.003				107.05	790								-20.2001	0.276798			☐	1214	0	0	0	0	0	0	0	0	0	0	0	0	14.8375	14.2489	13.5171	14.9252	14.4407	14.9431	14.4688	13.755	14.4152	14.2056	13.4737	13.469	14.0665	0
	9.35658				157.013				91.05	387								-9.95927	-5.26554			☐	1215	0	0	0	0	0	0	0	0	0	0	0	0	0	0	13.1684	14.1124	13.7278	14.4243	13.8258	0	13.5218	0	13.0365	0	0	0
	9.35785				267.134				135.04	382								-54.5873	10.8958			☐	1216	0	0	0	16.3727	16.2746	16.7546	0	0	0	0	0	0	0	0	0	0	0	0	0	0	0	0	0	0	0	0
	9.36306				374.108				228.08	351								-39.7656	9.53849			☐	1217	13.9328	12.463	13.0692	14.7503	15.3459	14.9275	0	0	0	0	0	0	0	0	0	0	0	0	0	0	0	0	0	0	0	0
	9.37435				124.526				165.07	278								-3.77725	-2.75325			☐	1218	0	0	0	0	0	0	0	0	0	0	0	0	0	0	0	0	0	0	0	0	0	13.0433	13.5069	13.4194	13.4419	12.7939
	9.37445				322.213				228.23	235								-13.3934	40.6408			☐	1219	0	0	0	0	0	0	0	0	0	15.413	13.3015	0	14.6185	0	0	14.7099	0	0	14.48	0	13.5444	14.1087	13.2063	0	15.409	13.6273
	9.37485				133.05				119.05	168								-17.9072	-21.1056			☐	1220	0	0	0	0	0	0	0	0	0	12.9042	14.4784	16.198	0	13.9417	14.2203	0	0	13.9907	0	13.894	15.0011	15.2865	15.2568	16.8752	14.8145	14.9995
	9.37497					115.039			211.07	119								-196.254	-157.369			☐	1221	14.478	16.2748	16.8455	15.3385	16.3132	16.6977	16.0466	16.9147	17.0381	19.9702	20.6253	20.6365	19.4491	20.491	20.7463	19.336	19.6406	20.6087	19.9775	20.2575	21.0964	20.6418	21.27	21.6047	20.2163	21.2039
	9.37538				101.024				120.06	110								-55.52	-47.9727			☐	1222	0	0	0	0	0	0	0	0	0	16.452	17.5691	17.6632	16.1426	17.0946	17.3534	15.7615	17.2705	17.3088	16.4963	17.2673	17.8118	17.2771	17.8428	18.1927	17.125	17.8337
	9.37543						342.212		181.06	106								761.414	-356.374			☐	1223	0	0	0	0	14.651	12.9171	0	13.194	12.5319	15.3278	15.6143	15.6863	14.9062	13.1541	12.5057	16.4949	16.8483	16.916	17.1795	17.2374	17.4495	17.0515	17.1433	17.2146	14.9081	15.238
	9.37567				87.0447				95.05	105								-32.3656	-15.5066			☐	1224	0	0	0	0	0	0	0	0	0	15.8154	15.9243	16.1581	14.8582	16.0259	15.8437	14.086	14.8358	15.6571	15.2923	15.5636	16.5569	16.0393	16.4823	17.1213	15.7299	16.2115
	9.37571				116.043				153.07	101								-28.7361	-26.701			☐	1225	0	0	0	0	0	0	0	0	0	15.396	16.1428	16.4047	0	0	16.7806	14.3729	14.8025	0	15.2884	15.8154	16.4745	16.3528	16.7015	17.0683	15.9169	16.7144
	9.37585				227.995				183.08	83								-8.00107	20.864			☐	1226	0	0	0	0	0	0	0	0	0	15.8022	15.0515	14.9305	15.5808	13.9284	13.5375	14.9628	12.9108	14.2789	16.1458	14.8202	15.0617	16.8523	15.9882	16.3944	16.3497	15.9986
	9.37711					203.128			227.07	81								24.2376	-21.2859			☐	1227	0	0	0	0	0	0	0	0	0	0	0	0	0	0	0	0	0	0	0	0	0	0	0	0	0	0
	9.37814				181.013				230.09	74								-28.6281	3.07648			☐	1228	0	0	0	14.1283	14.4145	15.5239	0	0	0	0	0	0	0	0	0	0	0	0	0	0	0	0	0	0	0	0
	9.38061					173.129			79.05	65								39.1555	-20.3876			☐	1229	14.3085	0	13.8033	14.1893	13.3918	13.8162	0	0	0	0	0	0	14.9341	14.4377	13.9357	0	0	0	0	0	0	0	0	0	0	0
	9.38428				689.171				157.06	65								-56.2885	7.53165			☐	1230	14.6574	14.6821	14.5989	14.2864	14.9162	14.6221	12.5223	14.7597	14.12	0	0	0	0	0	0	0	0	0	0	0	0	0	0	0	0	0
	9.38839					147.044			69	64								59.7816	22.3358			☐	1231	0	0	0	0	0	0	0	0	0	0	0	0	0	0	0	0	0	0	0	0	0	0	0	0	0	0
	9.38958				532.175				141.07	57								-20.3129	-2.93765			☐	1232	0	0	0	0	0	0	0	0	0	0	0	0	0	0	0	0	0	0	0	0	0	0	0	0	0	0
	9.39046				446.26				115.05	52								49.3514	-35.0594			☐	1233	0	0	0	0	0	0	0	0	0	0	0	0	0	0	0	0	0	0	0	0	0	0	0	0	0	0
	9.39059				531.171				229.24	47								-64.482	-10.3286			☐	1234	0	0	0	0	0	0	0	0	0	0	0	0	0	0	0	0	0	0	0	0	0	0	0	0	0	0
	9.39064					107.05			121.03	46								-72.8698	9.88895			☐	1235	15.5843	0	0	15.3535	0	0	0	0	0	0	0	0	14.1543	12.6691	12.8779	13.9446	14.6438	0	16.7966	0	0	12.6532	0	0	0	0
	9.39118					151.039			145.06	46								-143.383	10.3713			☐	1236	16.784	17.244	17.1364	16.5309	16.2922	17.2409	15.5523	15.5762	15.2853	14.4694	15.2686	14.9308	15.258	15.3472	15.6696	14.5899	14.7176	13.3643	14.3746	14.2658	14.2985	14.3811	14.6333	14.0904	13.6281	12.5124
	9.394				418.228				199.08	45								31.5874	-13.426			☐	1237	0	0	0	0	0	0	0	0	0	0	0	0	0	0	0	0	0	0	0	0	0	0	0	0	0	0
	9.39674				281.15				182.07	43								-286.237	73.7185			☐	1238	19.3759	17.9063	17.5448	20.7914	19.5532	20.2634	19.4958	17.975	18.6862	14.6265	14.3956	0	15.5708	14.6605	12.2454	0	0	0	14.2842	0	0	0	0	12.4227	14.0276	14.3009
	9.39691				691.187				111.04	42								-140.484	1.46776			☐	1239	15.8471	15.461	15.6544	15.9858	16.7952	16.7844	16.685	17.2696	17.5274	0	0	0	0	0	0	0	0	0	0	0	0	0	0	0	0	0
	9.39768				373.245				65.04	42								-1.91376	11.1286			☐	1240	0	0	0	0	0	0	0	0	0	14.3316	12.806	0	15.2042	15.2122	14.3053	0	0	0	14.2929	12.6207	13.6711	14.4392	13.3804	14.1736	0	0
	9.39906				524.283				155.09	41								-9.93882	-48.297			☐	1241	0	0	0	0	0	0	0	0	0	0	0	0	0	0	0	0	0	0	0	0	0	18.1463	18.4358	18.5852	0	0
	9.39978				177.055				136.05	41								26.3399	18.1243			☐	1242	0	0	0	0	0	0	0	0	0	0	0	0	0	0	0	0	0	0	0	0	0	0	0	0	16.1302	0
	9.40036				262.645				166.07	35								-6.297	-31.1688			☐	1243	0	0	0	0	0	0	0	0	0	0	0	0	0	0	0	0	0	0	0	0	0	17.0242	17.4198	17.1842	0	0
	9.40298				263.147				55.02	35								-1.00467	-0.299708			☐	1244	0	0	0	0	0	0	0	0	0	0	0	0	0	0	0	0	0	0	0	0	0	15.1793	14.2739	14.3522	0	0
	9.40391						137.06		154.08	31								11.878	-34.7707			☐	1245	16.9767	16.9112	16.8524	16.2524	16.3665	16.2398	15.3352	16.0903	14.904	16.9507	17.0746	16.832	17.8433	17.7588	17.8558	16.6982	16.9546	17.0488	16.8176	16.5065	16.9502	15.8865	17.0027	15.7448	16.1309	16.769
	9.41071					334.15			210.07	29								24.072	40.2907			☐	1246	16.1324	14.466	15.2979	15.1955	13.6724	14.9049	0	0	0	16.4734	15.4732	16.145	16.4538	16.5707	16.3239	0	15.6129	15.8535	16.0114	15.0649	15.7321	15.7394	15.5283	15.0801	15.181	15.1954
	9.41619				386.239				129.07	29								31.1442	-19.2488			☐	1247	0	0	0	0	0	0	0	0	0	0	0	0	0	0	0	0	0	0	0	0	0	0	0	0	0	0
	9.41913					239.128			212.08	29								5.32505	16.425			☐	1248	0	0	0	0	0	0	0	0	0	15.1653	16.2825	15.8445	0	0	0	0	0	0	0	0	0	0	0	0	0	0
	9.42055				121.065				152.06	27								-9.23341	4.0513			☐	1249	0	0	0	0	0	0	0	0	0	0	0	0	14.7246	13.1181	13.9645	0	0	0	0	0	0	0	0	0	0	0
	9.43161				237.076				128.06	27								-37.718	8.57613			☐	1250	13.4367	13.0895	13.4981	14.4335	14.7358	14.7638	0	0	0	0	0	0	0	0	0	0	0	0	0	0	0	0	0	0	0	0
	9.43211				223.097				123.04	27								-8.04362	-1.73753			☐	1251	0	0	0	0	0	0	0	0	0	0	0	0	0	0	0	0	0	0	0	0	0	0	0	0	0	0
	9.43524				178.058				193.06	17								-31.7679	-6.0116			☐	1252	0	0	0	0	0	0	0	0	0	0	0	0	0	0	0	0	0	0	0	0	0	0	0	0	0	0
	9.43554				363.163				144.06	16								22.9378	-11.725			☐	1253	0	0	0	0	0	0	0	0	0	0	0	0	0	0	0	0	0	0	0	0	0	0	0	0	0	0
	9.43563						332.134		173.06	16								-151.812	40.5792			☐	1254	18.068	17.9693	17.9157	18.069	17.7751	18.2803	17.6829	16.9546	17.0416	16.4517	15.996	16.1263	17.3321	17.1166	17.1993	16.223	15.7958	15.779	15.9712	15.3448	16.1221	15.4995	15.6472	15.9423	15.4527	15.1664
	9.43647				787.229				213.05	16								-23.5729	6.78881			☐	1255	0	0	0	14.9979	14.2979	13.395	0	0	0	0	0	0	0	0	0	0	0	0	0	0	0	0	0	0	0	0
	9.43774				333.138				168.06	15								-38.1751	12.2299			☐	1256	15.279	14.2051	13.9022	0	15.1706	13.8373	0	0	0	0	0	0	0	0	0	0	0	0	0	0	0	0	0	0	0	0
	9.43965						319.137		81.03	14								167.953	-70.4549			☐	1257	0	0	0	0	0	0	0	0	0	0	0	0	0	0	0	0	0	0	0	0	0	0	0	0	13.1136	0
	9.44041				360.165				67.06	14								-89.3286	17.0271			☐	1258	15.9099	15.8408	15.8278	16.3101	16.1953	15.9856	15.2921	15.123	15.1519	0	0	0	13.7619	14.8466	13.3372	0	0	0	0	0	0	0	0	0	0	0
	9.44138				334.169				108.05	13								6.41112	52.3306			☐	1259	0	0	0	0	0	0	0	0	0	16.3203	15.0192	15.1662	0	0	0	0	0	0	0	0	0	0	0	0	0	0
	9.44354				265.669				57.07	13								-18.22	97.7197			☐	1260	0	0	0	0	0	0	0	0	0	17.5587	17.704	17.9135	14.1269	13.3254	13.9824	0	13.4401	0	14.299	13.7181	13.2454	0	0	0	14.1791	13.829
	9.44659					339.108			53.04	12								-34.7707	50.5602			☐	1261	14.982	15.5676	15.7685	13.6104	13.5048	14.1379	0	0	0	15.7197	15.8598	15.4688	15.5009	15.9048	15.7733	15.3399	13.4599	12.6401	14.6608	14.5385	14.3709	14.3439	13.1819	13.4357	0	12.481
	9.44731				175.119				68.63	12								5.12679	44.2495			☐	1262	0	0	0	0	0	0	0	0	0	15.6797	15.0012	15.0775	0	0	0	0	0	0	0	0	0	0	0	0	0	0
	9.44807				338.207				185.06	12								4.78364	40.4492			☐	1263	0	0	0	0	0	0	0	0	0	15.4942	15.1026	14.1616	0	0	0	0	0	0	0	0	0	0	0	0	0	0
	9.44924				225.076				110.04	12								-27.2314	19.9926			☐	1264	16.3982	0	0	0	0	0	0	0	0	0	0	0	0	0	0	0	0	0	0	0	0	0	0	0	0	0
	9.45461				229.155				101.12	11								2.309	40.2957			☐	1265	0	0	0	0	0	0	0	0	0	15.0405	13.2499	13.7879	14.633	13.9539	13.3911	0	0	0	0	0	0	0	0	0	14.9759	0
	9.45473				117.091				171.04	11								29.9221	-14.3444			☐	1266	0	0	0	0	0	0	0	0	0	0	0	0	0	0	0	0	0	0	0	0	0	0	0	0	0	0
	9.45533					420.144			77.04	11								-13.7672	48.8888			☐	1267	0	0	0	0	0	0	0	0	0	18.366	18.4675	18.446	16.9921	17.3735	17.176	15.4744	15.9636	16.1481	16.4877	16.3973	16.6599	16.2759	16.4513	17.5851	17.1212	16.176
	9.45746						193.123		139.05	11								66.0929	-33.8859			☐	1268	0	0	0	0	0	0	0	0	0	14.5675	14.2582	15.5933	14.3095	13.4091	0	0	0	0	0	0	0	0	0	0	0	0
	9.46124					205.122			209.06	10								43.8817	-28.1061			☐	1269	0	0	0	0	0	0	0	0	0	0	0	0	0	0	0	0	0	0	0	0	0	0	0	0	0	0
	9.46157				408.187				186.95	10								-24.0177	9.78042			☐	1270	14.5156	14.6554	13.7082	0	0	0	0	0	0	0	0	0	0	0	0	0	0	0	0	0	0	0	0	0	0	0
	9.46162						350.066		94.04	9								121.378	-69.8045			☐	1271	0	0	0	0	0	0	0	0	0	0	0	0	0	0	0	0	0	0	0	0	0	0	0	0	0	0
	9.46243				235.081				55.06	9								-22.3473	4.97227			☐	1272	0	0	0	0	0	0	0	0	0	0	0	0	0	0	0	0	0	0	0	0	0	0	0	0	0	0
	9.46271				131.07				131.05	9								-19.3372	4.5726			☐	1273	0	0	0	0	0	0	0	0	0	0	0	0	0	0	0	0	0	0	0	0	0	0	0	0	0	0
	9.46349				217.071				117.07	8								-48.7132	10.9522			☐	1274	0	0	0	0	0	0	0	0	0	0	0	0	0	0	0	0	0	0	13.5216	0	0	0	0	0	0	0
	9.46371					335.11			109.03	8								102.852	-45.591			☐	1275	0	0	0	0	0	0	0	0	0	0	0	0	0	0	0	0	0	0	0	0	0	0	0	0	0	0
	9.46439				136.105				200.08	8								38.417	-22.8059			☐	1276	0	0	0	0	0	0	0	0	0	0	0	0	0	0	0	0	0	0	0	0	0	0	0	0	0	0
	9.46485				285.063				105.05	8								-14.2304	0.280979			☐	1277	0	0	0	0	0	0	0	0	0	0	0	0	0	0	0	0	0	0	0	0	0	0	0	0	0	0
	9.46503					89.0603			103.05	8								57.1613	-36.1344			☐	1278	0	0	0	0	0	0	0	0	0	0	0	0	0	0	0	0	0	0	0	0	0	0	0	0	0	0
	9.46527				380.155				72.05	8								-24.3364	15.9702			☐	1279	15.1804	12.4904	13.295	13.9985	0	0	0	0	0	0	0	0	0	0	0	0	0	0	0	0	0	0	0	0	0	0
	9.46538						315.185		145.58	8								124.191	-67.1652			☐	1280	0	0	0	0	0	0	0	0	0	0	0	0	0	0	0	0	0	0	0	0	0	0	0	0	0	0
	9.46559				199.06				85.03	7								-45.6852	14.7019			☐	1281	14.7235	14.5236	14.5053	15.7697	15.0726	0	0	0	0	0	0	0	0	0	0	0	0	0	0	0	0	0	0	0	0	0
	9.46561						135.102		102.72	7								273.938	-146.948			☐	1282	0	0	0	0	0	0	0	0	0	0	0	0	0	0	0	0	0	0	0	0	0	0	0	0	0	0
	9.46662						314.181		56.97	7								403.311	-206.018			☐	1283	0	0	0	0	0	0	0	0	0	0	0	0	0	0	0	0	0	0	14.4767	0	0	0	0	0	0	0
	9.46719						168.054		75.32	7								120.765	-65.4191			☐	1284	0	0	0	0	0	0	0	0	0	0	0	0	0	0	0	0	0	0	0	0	0	0	0	0	0	0
	9.46821					485.213			121.06	7								-48.1206	35.5131			☐	1285	14.1138	13.1416	13.734	0	0	0	0	0	0	15.9463	15.4209	15.1632	17.3128	16.7138	16.592	16.784	16.2985	16.1327	15.0101	13.95	14.0128	14.2739	13.7984	13.4104	13.0586	0
	9.46904				221.117				149.31	7								-12.1805	13.1631			☐	1286	0	0	0	0	0	0	0	0	0	13.714	13.9329	13.2693	0	0	0	0	0	0	0	0	0	0	0	0	0	0
	9.47059					344.217			115.89	7								76.8464	-48.1345			☐	1287	0	0	0	0	0	0	0	0	0	0	0	0	0	0	0	0	0	0	0	0	0	0	0	0	0	0
	9.4711					91.0548			123.41	7								20.8641	4.5966			☐	1288	0	0	0	0	0	0	14.2462	0	14.4322	14.002	13.668	0	13.9355	0	0	0	0	0	0	0	0	0	0	0	0	0
	9.47114					297.155			184.05	7								44.3497	-18.7204			☐	1289	0	0	0	0	0	0	0	0	0	0	0	0	0	0	0	0	0	0	0	0	0	0	0	0	0	0
	9.47154				123.044				100.11	7								-35.4496	19.7197			☐	1290	15.3574	13.4763	14.0411	14.994	15.5806	14.2843	0	0	13.1341	14.9593	0	13.0213	14.6058	16.9284	12.5723	13.6173	0	16.4778	14.229	0	0	13.618	13.6006	12.9361	12.8291	12.7085
	9.47257				548.198				125.81	6								-43.0172	4.56735			☐	1291	0	0	0	0	0	0	0	0	0	0	0	0	0	0	0	0	0	0	0	0	0	0	0	0	0	0
	9.47405					176.041		6494	113.06	Sorbic acid (dRT:1.09)[M+H]+								77.0629	-19.0187			☐	1292	0	0	0	0	0	0	0	0	0	0	0	0	0	0	0	0	0	0	0	0	0	0	0	0	0	0
	9.47575				450.143				72.94	999								-57.5065	15.1301			☐	1293	15.7556	16.8887	17.3205	12.7238	0	0	0	0	0	0	0	0	0	0	0	0	0	0	0	0	0	0	0	0	0	0
	9.47616				460.145				71.93	234								-27.9656	12.625			☐	1294	15.1179	14.7135	14.394	0	0	0	0	0	0	0	0	0	0	0	0	0	0	0	0	0	0	0	0	0	0	0
	9.47749				426.197				67.06	162								45.7251	-18.649			☐	1295	0	0	0	0	0	0	0	0	0	0	0	0	14.0587	14.3518	14.7343	0	0	0	0	0	0	0	0	0	0	0
	9.47855				280.064				90.95	115								-40.2782	-2.77657			☐	1296	0	13.0287	0	14.1535	13.9743	13.0599	15.6103	14.8434	15.3539	0	0	0	0	0	0	0	0	0	0	0	0	0	0	0	0	0
	9.47938				183.029				113.96	81								2.9686	-9.49406			☐	1297	0	0	0	0	0	0	0	0	0	0	0	0	0	0	0	0	0	0	0	0	0	0	0	0	0	0
	9.48037				467.202				95.05	80								-28.266	9.71247			☐	1298	0	0	0	0	0	0	0	0	0	0	0	0	14.9505	14.4293	14.8932	14.3763	13.4711	14.1081	0	0	0	0	0	0	0	0
	9.4814				114.055				70.94	33								-0.991459	-10.677			☐	1299	0	0	0	0	0	0	0	0	0	0	0	0	0	0	0	0	0	0	14.6406	13.2833	13.2547	14.423	13.5359	0	0	0
	9.49284					241.143			57.03	25								63.9446	-37.2459			☐	1300	0	0	0	0	0	0	0	0	0	13.916	13.608	14.2949	0	12.5851	13.8684	0	0	0	0	0	0	0	0	0	0	0
	9.49433				153.055				65.04	24								-53.73	12.7138			☐	1301	14.8789	13.5788	14.9912	14.694	14.929	14.9493	0	0	13.6088	0	0	0	0	0	0	0	0	0	0	0	0	0	0	0	0	0
	9.49706					137.023			114.09	19								-26.8485	-4.88091			☐	1302	14.4246	14.3122	14.8728	14.3535	14.3536	13.6391	0	0	0	16.09	16.1164	16.0859	16.4889	16.5501	16.7644	15.5035	15.2904	15.6999	16.0519	15.3655	15.7511	15.0967	15.2971	15.3634	0	0
	9.49714				261.076				131.97	19								-88.6121	38.4148			☐	1303	17.3908	13.6365	15.219	18.2626	15.2337	15.8854	16.3812	14.4015	14.807	0	0	0	0	0	0	0	0	0	0	0	0	0	0	0	0	0
	9.49867				519.151				113.06	16								-30.0418	-1.8508			☐	1304	11.9362	0	13.0569	0	13.2903	13.1255	14.0415	13.9969	13.8013	0	0	0	0	0	0	0	0	0	0	0	0	0	0	0	0	0
	9.49931				260.113				55.94	9								-36.7528	9.03782			☐	1305	0	0	0	15.4291	15.229	15.5997	0	0	0	0	0	0	0	0	0	0	0	0	0	0	0	0	0	0	0	0
	9.50009				287.113				71.94	8								-66.3334	13.6055			☐	1306	14.7442	15.2174	15.1511	15.7738	15.51	15.7937	14.2224	0	14.2814	0	0	0	0	0	0	0	0	0	0	0	0	0	0	0	0	0
	9.50066					155.034			71.05	8								-23.1001	-2.31352			☐	1307	14.4578	14.486	0	0	14.6732	13.814	0	0	0	16.6248	15.9962	16.2545	17.1046	16.9252	17.3794	15.881	15.7233	15.8847	15.4676	15.6277	15.9546	15.2553	15.51	15.6182	0	13.7793
	9.50073				209.154				113.11	6								-17.26	4.47623			☐	1308	0	13.6764	12.4475	0	0	0	0	0	0	0	13.0743	13.5327	14.851	14.693	14.9636	14.8927	14.8091	15.7702	0	0	0	0	0	0	0	0
	9.5018				235.06				130.97	5								-48.3856	9.60148			☐	1309	13.9081	14.2578	14.6044	14.7649	15.7741	15.0963	0	0	0	0	0	0	0	0	0	0	0	0	0	0	0	0	0	0	0	0
	9.50245				423.129				108.96	5								-95.4719	23.5			☐	1310	16.6284	14.9461	14.5858	17.1952	17.5303	17.2853	15.1424	12.9924	13.92	0	0	0	0	0	0	0	0	0	0	0	0	0	0	0	0	0
	9.50691				232.154				119.08	5								-43.6782	7.45341			☐	1311	15.7309	13.6294	14.5854	14.9818	13.3124	14.4154	0	0	0	0	0	0	0	0	0	0	0	0	0	0	0	0	0	0	0	0
	9.51261				213.091				68.06	4								-133.329	19.2144			☐	1312	17.0176	16.9895	17.1315	16.9611	17.0349	16.8491	16.8041	16.8238	16.829	0	0	0	0	0	0	0	0	0	0	0	0	0	0	0	0	0
	9.51639				145.086				97.4	4								-6.74169	-1.48113			☐	1313	0	0	0	0	0	0	0	0	0	0	0	0	0	0	0	0	0	0	0	0	0	0	0	0	0	0
	9.51765					289.071			70.13	4								-4.50007	-24.4843			☐	1314	0	0	0	14.3185	13.952	14.6932	0	0	0	14.8759	15.2869	15.6183	15.9162	14.5845	13.0979	15.218	16.2263	16.8197	14.9897	11.9811	11.7115	14.637	15.6882	15.7725	13.2584	14.2242
	9.51782					165.055			62.98	3								-174.895	26.2104			☐	1315	18.0404	18.047	18.0543	17.7891	17.6919	17.9238	17.284	17.534	17.437	14.456	13.9318	14.345	15.6201	15.6154	15.6442	13.4876	13.8759	0	15.53	14.3169	13.8177	13.1004	14.4127	14.3267	14.5964	12.2446
	9.51945				251.055				57.16	3								-44.1328	12.525			☐	1316	14.6917	14.7049	14.7307	13.9928	14.618	14.1182	0	0	0	0	0	0	0	0	0	0	0	0	0	0	0	0	0	0	0	0
	9.52153				269.066				69.36	3								-55.8122	14.3689			☐	1317	15.0615	15.1075	15.0023	14.9809	15.6459	15.1421	0	0	0	0	0	0	0	0	0	0	0	0	0	0	0	0	0	0	0	0
	9.52321				532.276				94.33	3								-14.3029	2.74081			☐	1318	0	0	0	0	0	0	0	0	0	0	0	0	0	0	0	0	0	0	0	0	0	0	0	0	0	0
	9.52415				245.066													-41.6612	12.3698			☐	1319	14.2335	0	13.8483	15.361	15.0587	15.0496	0	0	0	0	0	0	0	0	0	0	0	0	0	0	0	0	0	0	0	0
	9.52492				308.084													2.40148	29.5365			☐	1320	0	0	0	0	0	0	0	0	0	14.6237	0	0	16.5313	13.6914	13.9127	15.8712	16.0467	13.2661	0	0	0	0	0	0	0	13.8473
	9.52511				216.087													-10.6432	9.01234			☐	1321	0	0	0	0	0	0	0	0	0	0	0	0	0	0	0	0	0	0	0	0	0	0	0	0	0	0
	9.52575				125.06													-125.186	21.9514			☐	1322	16.2893	17.6218	14.4958	17.0786	17.2194	16.6899	15.4315	14.858	14.4696	11.7304	12.7718	13.0372	14.5707	13.9833	14.0294	14.2698	13.249	13.5468	13.4283	0	13.0016	13.3059	0	0	0	0
	9.52641				113.06													-15.4848	13.7894			☐	1323	13.916	13.2605	0	17.0085	0	0	0	11.0098	0	14.061	13.8537	14.4206	14.6543	14.6707	15.2206	14.4819	14.4509	14.6946	14.3592	14.4795	14.7998	0	14.7224	14.4588	15.9051	15.8006
	9.5268				193.05													-25.4907	3.1694			☐	1324	0	0	12.6959	13.4901	14.1834	14.5032	0	0	0	0	0	0	0	0	0	0	0	13.0576	0	0	0	0	0	0	0	0
	9.5281				261.061													-58.5423	3.80995			☐	1325	15.0102	15.0951	15.3916	14.9526	15.8839	14.9716	0	0	13.0897	0	0	0	13.9673	13.7037	13.904	0	13.2418	13.5367	13.3996	0	0	0	0	0	0	0
	9.5327				227.055													-39.3956	11.9828			☐	1326	14.3381	0	13.0165	15.1602	15.0745	14.9467	0	0	0	0	0	0	0	0	0	0	0	0	0	0	0	0	0	0	0	0
	9.53586						418.244											88.1773	-45.9007			☐	1327	0	0	0	0	0	0	0	0	0	0	0	0	0	0	0	0	0	0	0	0	0	0	0	0	0	0
	9.54165					188.071												53.6273	-27.4788			☐	1328	0	0	0	0	0	0	0	0	0	0	0	0	0	12.9468	0	0	0	0	0	0	0	0	0	0	0	0
	9.54404					205.097												50.6734	-27.5814			☐	1329	0	0	0	0	0	0	0	0	0	0	0	0	0	0	0	0	0	0	0	0	0	0	0	0	0	0
	9.54505				102.047													-9.03365	4.02243			☐	1330	0	0	0	0	0	0	0	0	0	0	0	0	0	0	0	0	0	0	0	0	0	0	0	0	0	0
	9.54644				506.187													-8.33875	11.2997			☐	1331	0	0	0	0	0	0	0	0	0	0	0	13.1628	0	0	0	0	0	0	0	0	0	0	0	0	0	0
	9.54689				302.196													12.193	46.5787			☐	1332	0	0	0	14.4846	14.0708	0	13.9534	0	0	16.2654	12.2005	12.6316	15.021	14.2023	0	12.8306	0	0	15.6538	0	14.7456	12.166	0	0	14.2423	0
	9.54786				123.094													-7.3585	3.88925			☐	1333	0	0	0	0	0	0	0	0	0	0	0	0	0	0	0	0	0	0	0	0	0	0	0	0	0	0
	9.55129				446.239													-22.5211	6.00961			☐	1334	0	0	0	0	0	0	0	0	0	0	0	0	0	0	0	0	0	0	0	0	0	0	0	0	0	0
	9.55173				104.058													-22.9309	12.734			☐	1335	0	0	0	0	0	0	0	0	0	0	0	0	0	0	0	0	0	0	0	0	0	0	0	0	0	0
	9.55219				454.735													37.6372	-6.40401			☐	1336	0	0	0	0	0	0	0	0	0	0	0	0	0	0	0	0	0	0	0	0	0	0	0	0	0	0
	9.55225				324.202													-1.87471	25.0082			☐	1337	0	0	0	0	0	0	0	0	0	13.6061	13.1874	13.485	14.0647	13.5448	0	13.807	12.6466	14.3653	14.3207	0	14.3023	14.3383	0	13.2765	12.3604	11.5879
	9.55549				707.182													-27.6653	2.91304			☐	1338	11.8264	14.0507	14.442	0	12.6523	13.009	0	12.4232	0	0	0	0	0	0	0	0	0	0	0	0	0	0	0	0	0	0
	9.5557				454.986													36.0502	-4.61246			☐	1339	0	0	0	0	0	0	0	0	0	0	0	0	0	0	0	0	0	0	0	0	0	0	0	0	0	0
	9.55817					147.044												-30.2917	45.1956			☐	1340	18.5441	0	17.4135	17.474	0	0	0	0	0	0	0	0	0	0	0	0	0	0	0	0	0	0	0	0	0	0
	9.55826				179.034													-85.6381	-5.70125			☐	1341	14.9077	14.4625	14.9335	15.1886	14.8829	14.7612	13.6896	15.5445	15.8297	0	0	0	0	0	0	0	0	0	0	0	0	0	0	0	0	0
	9.55933				123.1													-67.383	21.8958			☐	1342	0	0	0	13.7572	0	0	0	0	0	15.4252	14.214	14.0697	0	0	16.4727	0	0	0	0	13.4245	13.8693	15.0917	13.4953	13.615	15.0685	0
	9.56002					139.039												-55.7289	11.0812			☐	1343	14.8731	14.7136	14.0698	14.0609	14.0517	15.933	14.6969	15.0585	14.954	16.3466	12.8257	13.9616	17.1122	17.3233	13.7732	16.8375	13.5496	16.6902	12.384	15.9014	16.021	16.1212	15.3964	15.1279	16.1419	16.1082
	9.56025				118.065													-39.7867	12.7868			☐	1344	0	0	0	0	0	0	0	0	0	0	0	0	14.4096	0	0	0	0	0	0	0	0	0	0	0	0	0
	9.56205						307.081											9.61343	79.1254			☐	1345	13.0479	14.203	14.8549	0	13.6236	15.1406	12.3421	13.2254	15.3886	17.8597	15.4603	12.7817	18.7502	19.5626	17.1516	18.3184	18.4906	16.4241	17.665	14.4315	14.8254	17.4642	14.2095	14.0761	17.6936	16.242
	9.56288					106.074												-70.5372	-16.63			☐	1346	0	0	0	16.0173	14.7983	14.3708	0	0	0	0	16.5453	16.1251	18.175	18.174	17.5251	14.9197	0	15.0091	0	16.225	16.1635	16.5598	15.9813	15.9124	16.0728	15.3472
	9.5631						122.097											-314.577	100.99			☐	1347	16.7382	15.9764	16.2706	18.1753	17.0701	17.3317	15.3161	13.8041	14.094	19.4444	18.6795	18.2815	20.6526	19.5259	19.7163	17.7475	17.3082	17.4097	19.3462	18.7279	18.6709	19.0986	18.3846	18.6144	18.4388	17.992
	9.56349				368.155													-131.819	50.1823			☐	1348	18.3968	18.126	18.1898	16.0138	15.0798	15.6297	16.3526	15.8886	15.9888	14.623	14.2277	13.8139	16.2373	15.7448	16.3554	14.8094	13.475	14.5367	13.9063	0	0	0	0	0	0	0
	9.56358						105.07											-483.101	120.699			☐	1349	17.9397	17.5886	17.8302	19.5339	18.9463	18.692	17.0376	16.3368	15.9607	20.5822	19.7671	20.0703	21.6331	20.7184	21.0569	19.2616	18.6108	17.6458	20.2162	19.5129	20.0394	20.1352	19.558	19.4801	19.8049	19.2081
	9.56475				95.0497													-24.9664	9.57475			☐	1350	13.3822	0	0	0	0	0	0	0	9.7345	0	0	0	0	0	12.148	0	0	0	0	0	0	0	0	0	0	0
	9.56543					103.055												-124.709	45.5162			☐	1351	13.9085	0	0	15.3299	14.2029	14.2454	0	0	0	16.776	16.0574	15.901	17.9	16.6733	17.5644	14.949	13.0767	13.7362	16.3685	15.5451	15.8685	16.3559	15.3188	15.3388	16.1562	15.015
	9.56576				115.076													-26.1696	5.70037			☐	1352	14.4808	14.3059	13.9346	0	0	0	0	0	0	0	0	0	12.1638	12.278	0	0	0	0	0	0	0	0	0	0	0	0
	9.56586				85.0655													-8.2856	-12.3921			☐	1353	0	0	0	0	0	0	0	0	0	0	0	0	0	12.8137	12.2674	0	0	0	0	0	0	0	0	0	0	0
	9.56691				341.087													-49.4086	5.79143			☐	1354	13.6401	14.7698	14.1066	0	13.267	14.0114	0	0	0	0	0	0	0	0	0	0	0	0	0	0	0	0	0	0	0	0
	9.56976				408.129													-270.31	20.8648			☐	1355	18.7015	18.7937	18.9691	18.8794	18.7739	19.1014	19.3622	19.3886	19.3953	0	0	0	0	0	0	0	0	0	0	0	0	0	0	0	0	0
	9.57113				193.071													-28.5707	3.55995			☐	1356	0	13.3043	0	13.4227	12.4683	12.6557	13.8969	0	14.1439	0	0	0	0	0	0	0	0	0	0	0	0	0	0	0	0	0
	9.57315				350.138													-11.1031	4.0969			☐	1357	0	0	0	0	0	0	0	0	0	0	0	0	0	0	0	0	0	0	0	0	0	0	0	0	0	0
	9.5742				400.233													-20.9445	6.43793			☐	1358	0	0	0	0	0	0	0	0	0	0	0	0	0	0	0	0	0	0	0	0	0	0	0	0	0	0
	9.5758					225.076												-463.268	70.483			☐	1359	20.5948	20.8371	20.9478	20.4457	20.5261	20.6163	19.9048	20.1871	20.2461	0	0	0	13.3016	12.6018	0	0	0	0	0	0	0	0	0	0	0	0
	9.57658				498.256													-19.296	37.9343			☐	1360	0	0	0	0	0	0	0	0	0	15.3035	15.0014	15.4866	0	0	0	0	0	0	0	0	0	0	0	0	15.4482	15.981
	9.57703				168.066													-81.4002	12.268			☐	1361	15.4219	14.7099	16.1132	14.5016	13.5064	13.6859	15.3892	15.054	15.1162	0	11.9931	8.65733	0	12.7794	0	0	0	0	0	0	0	0	0	0	0	0
	9.57816				309.096													-49.1653	-4.32921			☐	1362	12.1227	12.0814	0	16.4534	16.4599	16.638	0	0	0	0	0	0	0	0	0	0	0	0	0	0	0	0	0	0	0	0
	9.57963				272.059													-27.7482	-4.34292			☐	1363	0	0	13.4036	0	0	0	15.4817	14.6232	14.7658	0	0	0	0	0	0	0	0	0	0	0	0	0	0	0	0	0
	9.58045				347.113													-18.0606	-18.4677			☐	1364	0	0	0	0	0	0	0	0	0	0	0	0	14.531	15.4035	15.657	14.0546	15.224	14.6454	0	0	13.7831	13.5995	0	0	0	0
	9.58223				365.144													11.7101	1.33619			☐	1365	0	0	0	0	0	0	0	0	0	0	0	0	0	0	0	0	0	0	0	13.5777	13.5403	14.5256	13.4945	14.2832	0	0
	9.58625				189.112													1.38497	-11.4811			☐	1366	0	0	0	0	0	0	0	0	0	0	0	0	0	0	0	0	0	0	0	0	13.2378	0	12.6712	0	0	0
	9.58986				239.091													-59.6898	5.35716			☐	1367	14.1343	15.2579	15.872	14.0434	14.7865	15.0298	0	14.1056	15.4948	0	0	0	0	0	0	0	0	0	0	0	0	0	0	0	0	0
	9.59042				396.187													-90.3033	14.1892			☐	1368	16.6336	17.6132	17.5516	13.8262	13.5082	14.6234	14.9877	15.3863	15.2722	0	0	0	0	14.5056	15.3266	0	0	0	0	0	0	0	0	0	0	0
	9.59328				496.218													-32.1766	5.72418			☐	1369	0	0	0	0	0	0	0	0	0	0	0	0	15.0412	14.5592	14.3578	0	0	0	0	0	0	0	0	0	0	0
	9.5936				231.05													-37.7389	10.3394			☐	1370	14.7766	15.7618	16.011	0	0	0	0	0	0	0	0	0	0	0	0	0	0	0	0	0	0	0	0	0	0	0
	9.5949				390.139													-24.849	8.15072			☐	1371	13.9943	14.2832	14.748	0	0	0	0	0	0	0	0	0	0	0	0	0	0	0	0	0	0	0	0	0	0	0
	9.59869				451.232													49.495	-4.01201			☐	1372	0	0	0	0	0	0	0	0	0	0	0	0	0	0	0	0	0	0	0	0	0	0	0	0	0	0
	9.59913				451.482													34.4877	2.48033			☐	1373	0	0	0	0	0	0	0	0	0	0	0	0	0	0	0	0	0	0	0	0	0	0	0	0	0	0
	9.60027				444.259													-33.0346	9.50172			☐	1374	0	0	0	0	0	0	0	0	0	0	0	0	13.8661	0	0	0	0	0	0	0	0	0	0	0	0	0
	9.6077				208.069													-82.0745	15.374			☐	1375	17.0537	17.2846	17.1395	0	0	0	0	16.3225	16.4501	0	0	0	0	0	0	0	0	0	0	0	0	0	0	0	0	0
	9.60805				243.102													-24.1446	12.4295			☐	1376	15.0315	14.5635	14.4406	0	0	0	0	0	0	0	0	0	14.5494	14.2951	14.8942	0	0	0	0	0	0	0	0	0	0	0
	9.6089				166.058													-32.38	8.04928			☐	1377	14.3252	12.9944	13.8812	12.5566	0	14.3182	0	13.478	0	0	0	0	0	0	0	0	0	0	0	0	0	0	0	0	0	0
	9.60919				291.086													-57.6818	14.8944			☐	1378	15.0072	14.9406	15.1532	14.47	14.683	14.7004	13.4923	0	14.8242	0	0	0	0	0	0	0	0	0	0	0	0	0	0	0	0	0
	9.60986				115.055													-87.8278	16.5127			☐	1379	16.0884	16.0415	15.725	16.1492	15.4875	15.8171	15.2029	15.4414	15.5456	0	0	0	0	0	0	0	0	0	0	0	0	0	0	0	0	0
	9.61028				164.079													-42.8936	11.872			☐	1380	14.3265	14.3516	14.8998	14.3629	13.6673	14.648	0	0	0	0	0	0	0	0	0	0	0	0	0	0	0	0	0	0	0	0
	9.61032				226.079													-119.83	4.81023			☐	1381	0	0	17.8191	17.2403	17.7479	17.6961	0	17.1038	17.1623	0	0	0	0	0	0	0	0	0	0	0	0	0	0	0	0	0
	9.61071				339.108													-0.320336	4.92924			☐	1382	0	0	0	0	0	0	0	0	0	0	12.2302	0	0	0	0	13.7686	15.057	14.9097	0	0	0	0	0	0	0	0
	9.61174				333.097													-114.714	17.88			☐	1383	16.3624	16.7851	16.879	16.7647	16.5055	16.4488	16.3969	16.0153	16.218	0	0	0	0	0	0	0	0	0	0	0	0	0	0	0	0	0
	9.61185				352.111													-45.5208	9.0753			☐	1384	14.933	0	0	14.8121	15.0683	15.0178	0	14.2869	14.2193	0	0	0	0	0	0	0	0	0	0	0	0	0	0	0	0	0
	9.61218				249.076													-77.7243	13.1677			☐	1385	15.4067	15.9502	15.8638	15.5716	15.2382	15.432	14.8125	14.9745	14.7177	0	0	0	0	0	0	0	0	0	0	0	0	0	0	0	0	0
	9.61241				267.086													-64.6835	12.0557			☐	1386	15.2845	15.5097	15.3564	14.4936	14.8769	15.1755	14.0593	13.9516	14.2703	0	0	0	0	0	0	0	0	0	0	0	0	0	0	0	0	0
	9.61244				387.129													-145.983	19.408			☐	1387	17.1312	17.3946	17.6568	16.8283	17.3754	17.4653	16.911	16.7573	16.9783	0	0	0	0	0	0	0	0	0	0	0	0	0	0	0	0	0
	9.61279				161.06													-119.998	20.8623			☐	1388	16.993	16.9385	17.3253	16.6368	16.4082	16.407	15.7611	16.6239	16.295	0	0	0	0	0	0	0	0	0	0	0	0	0	0	0	0	0
	9.61281				303.575													-76.0082	7.75757			☐	1389	15.8748	15.9641	15.088	0	15.6823	15.6359	15.7498	15.3915	15.4256	0	0	0	0	0	0	0	0	0	0	0	0	0	0	0	0	0
	9.61301				351.108													-175.712	25.4153			☐	1390	17.8758	18.236	18.1183	17.568	17.5242	17.8398	16.9152	17.6965	17.5282	0	0	0	0	0	0	0	0	0	0	0	0	0	0	0	0	0
	9.6131				189.055													-69.1815	12.3567			☐	1391	15.5706	15.3025	15.3688	14.7759	15.3922	15.0629	13.9172	14.8129	14.7236	0	0	0	0	0	0	0	0	0	0	0	0	0	0	0	0	0
	9.61311				151.075													-36.25	9.84181			☐	1392	14.0605	14.1997	14.2566	13.3804	13.1851	14.2275	0	0	0	0	0	0	0	0	0	0	0	0	0	0	0	0	0	0	0	0
	9.61352				585.222													-97.6643	9.36125			☐	1393	16.6269	16.3119	16.2421	0	16.0915	16.3613	16.5104	16.0705	16.6628	0	0	0	0	0	0	0	0	0	0	0	0	0	0	0	0	0
	9.61373				586.166													-54.0434	10.7361			☐	1394	15.2308	14.3457	0	15.1541	14.5941	14.132	14.8641	14.3368	15.0097	0	0	0	0	0	0	0	0	0	0	0	0	0	0	0	0	0
	9.61407				224.068													-99.4475	8.47709			☐	1395	15.9943	16.281	16.1073	15.5206	16.2148	16.7182	15.1032	16.311	16.3957	0	0	0	0	0	0	0	0	0	0	0	0	0	0	0	0	0
	9.61466				584.219													-237.302	39.0908			☐	1396	18.8243	18.6245	18.4453	18.9726	18.5333	18.4584	18.8358	18.5163	18.429	0	0	0	0	0	0	0	0	0	0	0	0	0	0	0	0	0
	9.61471				621.111													-60.8918	17.3836			☐	1397	15.7084	14.1489	14.3226	16.0623	14.266	13.9828	15.7196	14.4074	14.2388	0	0	0	0	0	0	0	0	0	0	0	0	0	0	0	0	0
	9.6153				242.079													-175.249	16.0945			☐	1398	17.1669	17.9729	17.9951	17.7438	17.9349	17.8404	16.9328	17.9578	17.808	0	0	0	0	0	0	0	0	0	0	0	0	0	0	0	0	0
	9.61572				459.059													-102.232	28.4582			☐	1399	17.2014	16.1717	15.6059	17.2891	15.7887	15.6715	16.9537	15.4866	16.0453	0	0	0	0	0	0	0	0	0	0	0	0	0	0	0	0	0
	9.61593				303.073													-188.917	25.0367			☐	1400	18.0171	17.6876	17.8481	18.1125	17.932	18.0939	17.9508	17.989	18.0876	0	0	0	0	0	0	0	0	0	0	0	0	0	0	0	0	0
	9.61823				207.065													-384.058	52.2724			☐	1401	19.9724	20.262	20.3996	19.8735	19.9673	20.0711	19.3647	19.9193	19.7225	0	0	0	0	0	0	0	0	0	0	0	0	0	0	0	0	0
	9.62762				235.144													-301.429	82.2704			☐	1402	19.3801	19.6347	19.5472	18.9802	19.0605	19.1827	17.5443	16.985	17.501	17.4889	15.8078	17.7123	17.0993	16.9504	15.5291	16.2861	16.6117	16.4458	17.5313	17.4062	17.4905	17.485	17.596	17.6415	18.57	18.5992
	9.62819				385.589													-10.7361	-6.28211			☐	1403	0	0	0	0	0	0	0	0	0	0	0	0	0	0	0	0	0	0	0	0	0	0	0	0	0	0
	9.63053				145.065													-114.55	14.499			☐	1404	16.8302	16.9742	16.9884	15.1094	16.3662	16.8209	16.1559	16.4338	16.3915	0	0	0	0	0	0	0	0	0	0	0	0	0	0	0	0	0
	9.63145				236.147													-77.3	35.9823			☐	1405	16.6329	16.191	16.5835	16.2657	15.4293	15.8229	14.0175	0	0	0	0	0	0	0	0	0	0	0	0	0	0	0	0	0	15.6912	14.1161
	9.63244					151.039												-3.14332	-2.01777			☐	1406	0	0	0	0	0	0	0	0	0	14.6023	15.2206	14.9578	15.4626	15.6124	15.8385	15.5226	15.5476	15.7336	14.941	14.0067	15.102	14.7087	14.0659	14.4584	0	0
	9.63315				148.047													-42.7756	7.38387			☐	1407	14.9064	14.5826	14.0475	13.3082	13.2043	13.8773	13.7109	12.4316	12.8659	0	0	0	0	0	0	0	0	0	0	0	0	0	0	0	0	0
	9.63359					214.079												36.5979	-1.67597			☐	1408	0	0	0	0	0	0	0	0	0	15.41	15.1392	15.4774	16.2463	0	16.2609	0	15.8888	15.8736	16.0213	15.4998	15.4467	15.9483	14.5314	15.0687	13.2645	12.8528
	9.63384					216.047												12.3481	18.1868			☐	1409	0	0	0	0	0	0	0	0	0	13.1767	13.0665	12.4764	14.0876	14.2353	13.4326	14.431	13.323	13.9368	14.4149	13.1545	13.7259	13.8561	13.4052	13.3437	0	0
	9.6361				225.149													-30.132	16.7849			☐	1410	14.5234	14.8437	15.1911	0	0	0	0	0	0	0	0	0	0	0	11.012	14.5681	0	0	0	0	0	0	0	0	0	0
	9.63642						213.076											140.037	-24.9204			☐	1411	14.6826	15.8186	14.5345	14.1417	14.2545	14.2141	13.7614	13.6046	13.4234	19.2128	19.4558	19.4274	19.6854	19.8474	19.8409	19.3818	19.7255	19.6059	19.4653	19.3201	19.4973	19.1468	19.1251	19.2673	18.1211	18.3675
	9.63698				121.029													-7.72029	5.53543			☐	1412	0	0	0	0	0	0	0	0	0	0	0	0	0	0	0	0	0	0	0	0	0	0	0	0	0	0
	9.63788				342.176													21.1153	-15.7642			☐	1413	0	0	0	0	0	0	0	0	0	0	0	14.2507	0	0	12.4944	0	0	0	0	0	0	0	0	0	0	0
	9.63868				463.244													-13.9776	2.54129			☐	1414	0	0	0	0	0	0	0	0	0	0	0	0	0	0	0	0	0	0	0	0	0	0	0	0	0	0
	9.64232				224.128													-87.2942	26.3699			☐	1415	16.7966	16.3152	16.6663	16.2043	15.4405	15.6786	14.6727	13.854	14.3061	0	0	0	0	0	0	0	0	0	0	0	0	0	0	0	0	0
	9.64295				243.086													-129.688	44.394			☐	1416	18.0224	0	18.8071	18.4618	0	18.4047	0	0	0	0	0	0	14.0531	13.6195	13.6715	0	0	0	0	0	0	0	0	0	0	0
	9.64339					420.187												34.2365	-0.569434			☐	1417	0	0	0	0	0	0	0	0	0	15.5899	16.21	15.9768	16.2822	17.1319	16.4064	16.8547	17.2224	17.3168	16.4191	16.861	16.6704	16.583	16.7472	16.9796	16.2208	16.5333
	9.64372				491.14													-52.1464	16.2036			☐	1418	15.2994	14.9126	15.3599	14.7318	14.7035	14.7698	0	0	0	0	0	0	0	0	0	0	0	0	0	0	0	0	0	0	0	0
	9.64434				167.07													-9.82256	2.33063			☐	1419	13.6343	0	13.9235	0	0	0	0	0	0	12.8297	0	12.6962	14.6034	14.5964	14.3573	13.6585	12.8998	13.932	13.1073	0	0	0	0	0	0	0
	9.64577				515.119													-40.6353	13.2618			☐	1420	15.0183	14.7843	14.7907	13.9858	0	0	13.4009	0	14.034	0	0	0	0	0	0	0	0	0	0	0	0	0	0	0	0	0
	9.64643				251.091													-68.46	10.3487			☐	1421	15.1694	15.8223	15.208	14.8285	14.7302	15.1531	14.8015	14.3169	15.0964	0	0	0	0	0	0	0	0	0	0	0	0	0	0	0	0	0
	9.64829						465.243											147.707	-97.7395			☐	1422	0	0	0	0	0	0	0	0	0	0	0	0	0	0	0	13.7263	0	0	0	0	0	0	0	0	0	0
	9.64868					465.368												78.6092	-67.3967			☐	1423	0	0	0	0	0	0	0	0	0	0	0	0	0	0	0	0	0	0	0	0	0	0	0	0	0	0
	9.64899					281.099												-80.7966	17.9637			☐	1424	16.1163	16.3311	16.468	16.4184	15.7888	16.3286	14.9912	14.3185	14.6527	14.0425	14.8227	0	14.5821	13.7889	15.1462	0	0	0	0	0	0	0	0	0	0	0
	9.65067				305.16													0.479962	29.3197			☐	1425	13.2865	8.3916	0	0	0	0	0	0	0	15.0733	15.1931	15.374	16.2689	15.6077	15.7688	14.7567	14.6291	14.4769	15.1019	14.4904	14.6555	15.3561	13.6248	13.5587	12.7665	0
	9.65374						743.784											123.812	-82.2722			☐	1426	0	0	0	0	0	0	0	0	0	0	0	0	0	0	0	0	0	0	0	0	0	0	0	0	0	0
	9.6541				143.107													4.25908	20.2103			☐	1427	0	0	0	0	0	0	0	0	0	14.1933	13.2786	13.6731	14.4956	13.9059	14.2611	13.3687	12.8033	0	13.6027	0	0	0	0	0	0	0
	9.65432					743.984												77.0435	-51.7378			☐	1428	0	0	0	0	0	0	0	0	0	0	0	0	0	0	0	0	0	0	0	0	0	0	0	0	0	0
	9.65442				163.075													-209.124	32.9138			☐	1429	18.4802	18.4014	18.376	18.2398	18.1922	18.4181	17.7672	17.8153	17.8942	0	0	0	0	0	0	0	0	0	0	0	0	0	0	0	0	0
	9.65538						743.583											165.002	-101.905			☐	1430	0	0	0	0	0	0	0	0	0	0	0	0	0	0	0	14.3599	0	13.5334	0	0	0	0	0	13.4407	0	0
	9.65697				180.102													-17.6957	3.26413			☐	1431	0	0	0	0	0	0	0	0	0	0	0	0	0	0	0	0	0	0	0	0	0	0	0	0	0	0
	9.65714						619.821											243.212	-122.397			☐	1432	0	0	0	0	0	0	0	0	0	0	0	12.0912	0	0	0	17.4011	16.3538	16.9209	0	14.4393	14.6179	16.2885	16.7773	17.4003	0	0
	9.65753				133.065													-81.0506	11.9913			☐	1433	15.6982	15.5513	15.8118	15.216	15.6281	15.8716	15.1033	15.0443	15.2394	0	0	0	0	0	14.014	0	0	0	0	0	0	0	0	0	0	0
	9.65774						742.982											115.248	-84.1834			☐	1434	0	0	0	0	0	0	0	0	0	0	0	0	0	0	0	0	0	0	0	0	0	0	0	0	0	0
	9.65835						531.706											176.37	-97.1588			☐	1435	0	0	0	0	0	0	0	0	0	0	0	0	0	0	0	15.3758	0	13.6123	0	0	0	0	13.9722	14.0276	0	0
	9.65854					620.489												46.4027	-41.72			☐	1436	0	0	0	0	0	0	0	0	0	0	0	0	0	0	0	0	0	0	0	0	0	0	0	0	0	0
	9.65937					531.992												49.2012	-40.7326			☐	1437	0	0	0	0	0	0	0	0	0	0	0	0	0	0	0	0	0	0	0	0	0	0	0	0	0	0
	9.65938						619.32											271.076	-161.683			☐	1438	0	0	0	0	0	0	0	0	0	0	0	0	0	0	0	16.6058	15.4257	16.3129	0	0	0	0	15.7589	15.7796	0	0
	9.65939						464.742											135.474	-80.2919			☐	1439	0	0	0	0	0	0	0	0	0	0	0	0	0	0	0	0	0	0	0	0	0	0	0	0	0	0
	9.65964						464.867											211.623	-125.401			☐	1440	0	0	0	0	0	0	0	0	0	0	0	0	0	0	0	16.3998	13.7312	15.6502	0	0	0	0	14.7119	15.2422	0	0
	9.6599						464.993											220.031	-141.066			☐	1441	0	0	0	0	0	0	0	0	0	0	0	0	0	0	0	16.0262	14.6128	15.2698	0	0	0	0	15.4161	15.3113	0	0
	9.65998						531.849											107.143	-81.977			☐	1442	0	0	0	0	0	0	0	0	0	0	0	0	0	0	0	0	0	0	0	0	0	0	0	0	0	0
	9.66001						530.99											261.879	-154.101			☐	1443	0	0	0	0	0	0	0	0	0	0	0	0	0	0	0	16.3306	14.8391	16.1978	0	0	0	13.7233	15.0979	16.1259	0	0
	9.66008						743.383											193.128	-93.5392			☐	1444	0	0	0	0	0	0	0	0	0	0	0	0	0	0	0	15.4851	13.5614	14.8501	0	0	0	0	12.9174	14.1371	0	0
	9.66047						619.988											262.782	-143.202			☐	1445	0	0	0	0	0	0	0	0	0	0	0	0	0	0	0	16.8532	15.264	16.0075	0	0	0	13.6226	15.6877	0	0	0
	9.66057						531.563											270.188	-163.125			☐	1446	0	0	0	0	0	0	0	0	0	0	0	0	0	0	0	14.0141	15.3495	12.7397	0	0	0	15.0051	16.0805	15.9214	0	0
	9.66075						620.155											175.273	-98.452			☐	1447	0	0	0	0	0	0	0	0	0	0	0	0	0	0	0	15.0739	13.3119	14.6189	0	0	0	0	15.3475	13.8225	0	0
	9.66124				321.097													-35.6204	8.95165			☐	1448	14.3255	14.8268	15.3859	0	12.9425	13.4184	0	0	0	0	0	0	0	0	0	0	0	0	0	0	0	0	0	0	0	0
	9.66181						531.276											393.205	-224.407			☐	1449	0	0	0	0	0	0	0	0	0	0	13.0504	13.4199	0	14.5836	0	17.6833	16.7552	17.0506	0	14.7781	14.983	16.7754	16.8433	17.5452	0	0
	9.66182						531.419											346.44	-196.949			☐	1450	0	0	0	0	0	0	0	0	0	0	13.6439	0	0	0	0	17.2811	16.5754	16.7836	0	14.3842	13.753	16.6243	16.3795	17.049	0	0
	9.66292						465.118											141.615	-68.3292			☐	1451	0	0	0	0	0	0	0	0	0	0	0	0	0	0	0	14.9949	13.5746	15.0526	0	0	0	0	13.6897	14.8259	0	0
	9.66361					465.494												43.4745	-37.5515			☐	1452	0	0	0	0	0	0	0	0	0	0	0	0	0	0	0	0	0	0	0	0	0	0	0	0	0	0
	9.66417						619.654											406.618	-234.335			☐	1453	0	0	0	0	0	0	0	0	0	0	14.4284	14.4789	0	12.8352	11.6429	17.8342	16.8503	17.3797	0	15.4682	16.2981	16.4684	17.0725	17.3716	0	0
	9.66432				271.081													-49.8181	13.8211			☐	1454	14.4283	14.9799	14.1415	15.5161	15.2138	14.7964	0	0	0	0	0	0	0	0	0	0	0	0	0	0	0	0	0	0	0	0
	9.6648						531.133											375.942	-204.293			☐	1455	0	0	0	0	0	0	0	0	0	0	13.6348	13.8523	0	0	0	17.5433	16.4474	16.7511	0	14.5901	15.5932	15.9678	17.1809	17.1631	0	0
	9.66485				368.228													10.0443	22.4832			☐	1456	12.2519	13.7518	13.2765	0	13.5526	12.4495	0	13.2759	12.5735	14.9978	15.4446	15.5257	16.0339	16.0969	15.6246	15.5279	15.5652	15.2971	15.9177	15.6038	16.1035	15.0835	14.9811	14.8757	13.7159	14.0302
	9.66504						743.183											178.061	-112.447			☐	1457	0	0	0	0	0	0	0	0	0	0	0	0	0	0	0	15.7577	14.1882	0	0	0	0	0	9.36137	14.001	0	0
	9.66541				235.138													3.41646	32.103			☐	1458	0	0	0	0	0	0	0	0	0	14.586	14.3938	14.8673	0	0	0	0	0	0	0	0	0	0	0	0	0	0
	9.66595				253.071													-38.833	8.64587			☐	1459	13.7666	12.7839	11.9512	14.8332	15.7876	14.6815	0	0	0	0	0	0	0	0	0	0	0	0	0	0	0	0	0	0	0	0
	9.66606				533.129													-42.9541	14.0246			☐	1460	14.9415	15.0879	15.0229	14.1227	13.362	13.7938	0	0	0	0	0	0	0	0	0	0	0	0	0	0	0	0	0	0	0	0
	9.66616				141.055													-107.61	22.0768			☐	1461	16.0632	16.3313	16.9933	17.2057	17.5437	17.6585	13.8413	0	0	0	0	0	0	0	0	0	0	0	0	0	0	0	0	0	0	0
	9.6684				234.135													-0.651041	134.941			☐	1462	0	0	0	0	0	0	0	0	0	19.0094	18.7479	18.7319	17.3851	17.9967	18.0164	15.2744	15.368	15.7476	15.5984	15.0134	15.5389	14.9471	15.1056	15.0795	14.6773	14.8123
	9.67034				119.049													-81.5883	7.47075			☐	1463	16.1814	16.2255	16.1208	0	15.7166	16.0256	15.0405	15.3636	15.3186	0	0	0	0	0	0	0	0	0	0	0	0	0	0	0	0	0
	9.6726				289.092													-22.6856	4.5889			☐	1464	0	0	0	14.2696	14.6104	13.3958	0	0	0	0	0	0	0	0	0	0	0	0	0	0	0	0	0	0	0	0
	9.67494					463.366												47.0431	-38.9878			☐	1465	0	0	0	0	0	0	0	0	0	0	0	0	0	0	0	0	0	0	0	0	0	0	0	0	0	0
	9.67668				205.086													-20.3899	-0.89669			☐	1466	0	0	0	12.518	11.4981	12.2973	13.8669	12.8313	13.1177	0	0	0	0	0	0	0	0	0	0	0	0	0	0	0	0	0
	9.67757				179.07													-219.106	34.621			☐	1467	18.68	18.3795	18.5975	18.2404	18.4325	18.6991	17.7917	17.959	18.2164	0	0	0	0	0	0	0	14.3431	12.7842	0	0	0	0	0	0	0	0
	9.68151				273.112													-0.669929	4.44785			☐	1468	0	0	0	0	0	0	0	0	0	0	0	0	14.9886	15.9489	14.9883	14.0483	14.0209	13.8945	0	0	0	0	0	0	0	0
	9.68203					463.115												49.628	-38.0128			☐	1469	0	0	0	0	0	0	0	0	0	0	0	0	0	0	0	0	0	0	0	0	0	0	0	0	0	0
	9.68249				145.101													32.9783	-20.7988			☐	1470	0	0	0	0	0	0	0	0	0	0	0	0	0	0	0	0	0	0	0	0	0	0	0	0	0	0
	9.68258					463.241												68.6097	-48.1685			☐	1471	0	0	0	0	0	0	0	0	0	0	0	0	0	0	0	0	0	0	0	0	0	0	0	0	0	0
	9.68274						193.122											121.941	-58.6674			☐	1472	0	0	0	0	0	0	0	0	0	16.5252	16.6933	16.6016	16.2808	16.8183	16.1109	15.1817	15.1591	15.1754	0	0	0	0	0	0	0	0
	9.68308					616.984												85.2257	-61.7739			☐	1473	0	0	0	0	0	0	0	0	0	0	0	0	0	0	0	0	0	0	0	0	0	0	0	0	0	0
	9.68331						205.122											74.8488	-42.4156			☐	1474	0	0	0	0	0	0	0	0	0	14.7274	14.5587	14.6295	14.3042	14.5284	14.7802	0	0	0	0	0	0	0	0	0	0	0
	9.68421					230.081												52.9013	-28.5017			☐	1475	0	0	0	0	0	0	0	0	0	0	13.4039	13.5609	0	0	0	0	0	0	0	0	0	0	0	0	0	0
	9.6843				116.071													-8.64662	5.47486			☐	1476	0	0	0	0	0	0	0	0	0	0	0	0	0	0	0	12.5054	0	12.7376	0	0	12.7301	0	0	0	0	0
	9.68457					529.56												78.1418	-56.1574			☐	1477	0	0	0	0	0	0	0	0	0	0	0	0	0	0	0	0	0	0	0	0	0	0	0	0	0	0
	9.6846					163.112												54.9365	-28.7263			☐	1478	0	0	0	0	0	0	0	0	0	13.3376	13.1809	13.3151	0	0	0	0	0	0	0	0	0	0	0	0	0	0
	9.68462					528.988												75.9301	-55.2828			☐	1479	0	0	0	0	0	0	0	0	0	0	0	0	0	0	0	0	0	0	0	0	0	0	0	0	0	0
	9.68597						529.131											113.231	-78.2678			☐	1480	0	0	0	0	0	0	0	0	0	0	0	0	0	0	0	0	0	0	0	0	0	0	0	0	0	0
	9.68659				740.38													47.1978	-34.8329			☐	1481	0	0	0	0	0	0	0	0	0	0	0	0	0	0	0	0	0	0	0	0	0	0	0	0	0	0
	9.68774						617.151											127.308	-85.645			☐	1482	0	0	0	0	0	0	0	0	0	0	0	0	0	0	0	0	0	0	0	0	0	0	0	0	0	0
	9.68817						617.485											112.153	-81.375			☐	1483	0	0	0	0	0	0	0	0	0	0	0	0	0	0	0	0	0	0	0	0	0	0	0	0	0	0
	9.68844				321.118													-32.1177	8.91573			☐	1484	14.3819	14.3272	13.6203	0	14.1809	13.3048	0	0	0	0	0	0	0	0	0	0	0	0	0	0	0	0	0	0	0	0
	9.68876				229.6													-86.6222	11.4463			☐	1485	0	0	0	0	0	0	0	14.0138	0	16.5378	16.1679	16.024	16.0929	15.8985	15.8142	16.271	16.1062	16.0389	16.2883	16.278	16.3522	16.1782	15.8952	16.4525	16.3457	16.0124
	9.68955						529.274											127.912	-83.7545			☐	1486	0	0	0	0	0	0	0	0	0	0	0	0	0	0	0	0	0	0	0	0	0	0	0	0	0	0
	9.69014						617.318											132.566	-91.2335			☐	1487	0	0	0	0	0	0	0	0	0	0	0	0	0	0	0	0	0	0	0	0	0	0	0	0	0	0
	9.69029				384.186													-78.1214	6.98367			☐	1488	15.1853	16.328	16.2904	14.6353	14.9914	15.0637	14.6333	15.5968	15.8716	0	0	0	0	0	0	0	0	0	0	0	0	0	0	0	0	0
	9.69196				315.134													-25.2458	8.6004			☐	1489	0	0	0	0	0	0	0	0	0	0	0	0	0	0	0	0	0	0	0	0	0	0	0	0	0	0
	9.69457				356.155													-22.7638	8.6959			☐	1490	14.4229	14.4091	12.792	0	0	0	0	0	12.7093	0	0	0	0	0	0	0	0	0	0	0	0	0	0	0	0	0
	9.69604				303.108													-96.911	21.9789			☐	1491	16.6466	16.3996	16.3993	15.8173	16.2368	16.2057	15.5059	15.286	15.3044	0	0	0	15.2593	14.6892	15.0195	0	0	0	0	0	0	0	0	0	0	0
	9.69866				416.213													55.9965	0.347856			☐	1492	0	0	0	0	0	0	0	0	0	0	0	0	0	0	0	0	0	0	0	0	0	0	0	0	0	0
	9.70044						617.652											78.7021	-47.3291			☐	1493	0	0	0	0	0	0	0	0	0	0	0	0	0	0	0	0	0	0	0	0	0	0	0	0	0	0
	9.70492				279.086													-81.2661	19.5772			☐	1494	16.5522	17.24	16.9761	15.4829	16.0423	15.4778	0	0	0	0	0	0	0	0	0	0	0	0	0	0	0	0	0	0	0	0
	9.70512				230.102													-39.6991	-11.2015			☐	1495	0	11.9324	13.446	0	0	0	0	0	0	14.2508	0	13.3911	13.3315	15.2378	14.9069	0	0	13.2075	0	14.3278	14.3415	13.5937	0	14.2259	0	0
	9.70756				369.118													-66.8098	-20.0726			☐	1496	0	0	0	0	0	0	0	18.143	18.278	0	0	0	0	12.5047	15.3497	0	0	0	0	0	0	0	0	0	0	0
	9.71441				446.239													-22.48	-1.08211			☐	1497	0	0	0	0	0	0	0	0	0	0	0	0	0	0	0	0	0	0	0	0	0	0	0	0	0	0
	9.72103				533.707													42.855	-41.4834			☐	1498	0	0	0	0	0	0	0	0	0	0	0	0	0	0	0	0	0	0	0	0	0	0	0	0	0	0
	9.7247					217.071												-9.36288	-4.00915			☐	1499	0	0	0	0	0	0	0	0	0	14.2551	14.1193	13.3329	14.1484	13.3515	13.0668	0	0	0	15.2722	14.8551	14.8604	16.024	15.0597	15.3695	16.3795	16.0529
	9.72531				276.054													6.29622	-3.88541			☐	1500	0	0	0	0	0	0	0	0	0	0	0	0	14.8575	14.9203	14.4734	0	0	13.2573	0	0	0	0	0	0	0	0
	9.72637				253.107													-48.1725	16.3245			☐	1501	15.2189	14.2587	15.0029	14.8294	14.4079	14.7264	0	0	0	0	0	0	0	0	0	0	0	0	0	0	0	0	0	0	0	0
	9.72685						370.207											46.0933	-73.3071			☐	1502	14.4459	16.1096	14.6684	13.339	14.493	15.4537	14.0865	15.9188	15.2212	16.1474	16.3593	15.8859	16.2276	17.1579	16.8534	16.1937	16.456	17.1796	15.8467	16.5662	16.6783	15.4862	16.287	16.0683	15.5202	15.9508
	9.72829					209.154												-102.64	-6.05107			☐	1503	16.9456	17.2172	17.6556	15.3758	15.4236	16.1435	0	14.1719	15.2517	12.062	13.3634	12.4633	16.5358	15.7592	15.6816	15.0512	14.8364	16.3334	0	0	13.1648	0	0	0	0	0
	9.72898				474.107													-40.2936	5.756			☐	1504	0	0	0	13.801	14.1415	13.8715	0	0	0	0	0	0	0	0	0	0	0	0	0	0	0	0	0	0	0	0
	9.73084					466.619												38.007	-50.6554			☐	1505	0	0	0	0	0	0	0	0	0	0	0	0	0	0	0	0	0	0	0	0	0	0	0	0	0	0
	9.73119				517.156													-29.6344	3.93373			☐	1506	0	0	0	0	0	0	0	0	0	0	0	0	0	0	0	0	0	0	0	0	0	0	0	0	0	0
	9.73162					622.323												64.978	-50.8929			☐	1507	0	0	0	0	0	0	0	0	0	0	0	0	0	0	0	0	0	0	0	0	0	0	0	0	0	0
	9.73374					533.564												82.6196	-78.1165			☐	1508	0	0	0	0	0	0	0	0	0	0	0	0	0	0	0	0	0	0	0	0	0	0	0	0	0	0
	9.73439						622.157											100.089	-75.0623			☐	1509	0	0	0	0	0	0	0	0	0	0	0	0	0	0	0	0	0	13.2456	0	0	0	0	0	12.2032	0	0
	9.73593					621.656												59.1678	-62.3569			☐	1510	0	0	0	0	0	0	0	0	0	0	0	0	0	0	0	0	0	0	0	0	0	0	0	0	0	0
	9.7362						533.278											125.322	-107.104			☐	1511	0	0	0	0	0	0	0	0	0	0	0	0	0	0	0	0	0	14.1704	0	0	0	0	0	12.9605	0	0
	9.73771					533.135												102.756	-103.703			☐	1512	0	0	0	0	0	0	0	0	0	0	0	0	0	0	0	0	0	14.0464	0	0	0	0	0	13.4075	0	0
	9.73817				532.992													52.7521	-57.1174			☐	1513	0	0	0	0	0	0	0	0	0	0	0	0	0	0	0	0	0	0	0	0	0	0	0	0	0	0
	9.73878				395.145													-44.4973	12.5431			☐	1514	15.6137	15.8612	15.1817	0	13.9468	13.7444	0	0	0	0	0	0	0	14.4143	13.3752	0	0	0	0	0	0	0	0	0	0	0
	9.7394					533.421												93.3804	-97.5895			☐	1515	0	0	0	0	0	0	0	0	0	0	0	0	0	0	0	0	0	14.379	0	0	0	0	0	0	0	0
	9.73943						621.823											103.02	-91.991			☐	1516	0	0	0	0	0	0	0	0	0	0	0	0	0	0	0	0	0	14.4941	0	0	0	0	0	0	0	0
	9.74208				529.16													-47.9424	14.8605			☐	1517	14.8375	14.3074	15.5099	14.9072	14.3937	14.3851	0	0	0	0	0	0	0	0	0	0	0	0	0	0	0	0	0	0	0	0
	9.74261				239.149													-53.4009	-15.5836			☐	1518	14.0702	13.8696	12.8215	16.4562	15.9888	15.6666	14.4532	0	0	0	0	14.0121	0	0	0	0	0	0	0	0	0	0	0	0	0	0
	9.74355						621.99											119.386	-104.181			☐	1519	0	0	0	0	0	0	0	0	0	0	0	0	0	0	0	0	0	14.3466	0	0	0	0	0	0	0	0
	9.74956					307.081												-23.444	-28.4476			☐	1520	0	0	0	0	0	0	0	0	0	0	15.1445	15.3061	0	0	13.0059	0	0	0	0	16.6823	0	0	14.5613	17.153	0	0
	9.75265				379.16													-64.0147	18.5131			☐	1521	15.6538	16.0248	16.0179	15.3745	15.2276	15.0254	0	0	0	0	0	0	0	0	0	0	0	0	0	0	0	0	0	0	0	0
	9.75272				261.076													-43.4499	-0.731136			☐	1522	0	14.5022	0	14.2235	13.6712	14.4263	14.6984	14.599	14.4559	0	0	0	0	0	0	0	0	0	0	0	0	0	0	0	0	0
	9.75372				284.207													-50.9578	-45.2058			☐	1523	0	13.2342	12.8685	15.5344	16.2519	16.3652	0	13.1146	13.623	0	13.6728	14.6425	0	0	0	0	0	0	0	12.2506	12.9462	0	12.927	11.9546	0	0
	9.75445				361.149													-67.2569	18.6804			☐	1524	15.6637	15.6391	16.1876	15.5294	15.4973	15.6024	0	0	0	0	0	0	0	0	0	0	0	0	0	0	0	0	0	0	0	0
	9.7567					146.118												42.4393	-16.5273			☐	1525	0	0	0	0	0	0	0	0	0	0	0	0	0	0	0	0	0	0	0	0	0	0	0	0	0	0
	9.75821				539.283													-43.1088	-9.92984			☐	1526	0	0	0	0	14.1341	15.4501	13.6535	16.2586	15.9549	0	0	0	0	0	0	0	0	0	0	0	0	0	0	0	0	0
	9.76029				539.45													-65.7133	-12.8273			☐	1527	0	0	0	0	16.3096	16.0808	15.5916	16.9601	17.1861	0	0	0	0	0	0	0	0	0	0	0	0	0	0	0	0	0
	9.76041				360.16													-23.7559	16.1938			☐	1528	0	0	0	0	0	0	0	0	0	13.9805	12.7711	0	13.3211	16.1706	12.7653	14.5267	13.8222	14.1915	0	0	0	0	0	0	0	0
	9.76102				309.097													-89.2924	-1.95378			☐	1529	16.3633	16.8796	16.8475	11.7916	12.1129	10.9105	16.2448	16.6068	15.96	12.8787	13.3058	14.5425	0	0	0	0	0	0	14.4442	0	13.5262	0	0	0	0	0
	9.76144				539.784													-54.029	-7.99685			☐	1530	0	0	0	14.0347	15.1915	15.7302	15.0013	16.0235	16.7033	0	0	0	0	0	0	0	0	0	0	0	0	0	0	0	0	0
	9.76291					223.133												3.63716	-25.6728			☐	1531	14.3582	14.9032	14.6576	15.6053	13.521	13.6735	0	0	0	13.7428	16.6348	14.3392	16.1811	17.2648	16.5138	0	0	0	14.0932	13.4033	13.0039	0	10.7571	11.7083	0	0
	9.7645					230.765												31.1845	-28.7344			☐	1532	15.4897	15.3125	15.8735	0	12.6343	14.2586	0	0	0	0	13.5334	0	13.4706	13.3132	13.9263	14.5047	14.0936	13.777	0	0	0	0	0	0	0	0
	9.76693				353.123													-77.1794	13.1396			☐	1533	15.5672	15.6138	15.5895	15.4212	15.8551	15.6101	14.2487	14.5063	15.2767	0	0	0	0	0	0	0	0	0	0	0	0	0	0	0	0	0
	9.76853				330.19													8.79126	77.3339			☐	1534	0	0	0	0	0	0	0	0	0	17.25	16.6366	16.9005	0	0	0	0	0	0	0	0	0	0	0	0	0	0
	9.76878					381.139												104.17	-45.0049			☐	1535	0	0	0	0	0	0	0	0	0	0	0	0	0	0	0	0	0	0	0	0	0	0	0	0	0	0
	9.77184					474.174												87.7236	2.65725			☐	1536	0	0	0	0	0	0	0	0	0	15.2504	15.0587	14.6171	15.0742	15.099	13.4537	0	0	0	15.0091	14.3957	14.4236	15.448	15.2218	15.2752	15.9669	15.78
	9.77228					345.644												16.347	-22.7716			☐	1537	16.2225	15.3396	15.8471	13.0683	13.4087	14.9986	0	0	0	13.0039	0	0	13.3003	13.4954	13.4735	14.2343	13.2726	14.0371	0	0	0	0	0	0	0	0
	9.77238				539.617													-70.7316	-10.8141			☐	1538	0	0	0	15.1843	16.4084	15.7267	15.5288	17.2152	17.2328	0	0	0	0	0	0	0	0	0	0	0	0	0	0	0	0	0
	9.77445					416.176												63.6425	-25.3295			☐	1539	0	0	0	0	0	0	0	0	0	0	0	0	0	0	0	0	0	0	0	0	0	0	0	0	0	0
	9.776				243.183													-19.9238	-3.16533			☐	1540	0	0	12.6376	0	0	13.692	14.9707	15.1624	15.2983	14.8883	14.8255	14.7908	14.1684	14.5178	14.5844	0	0	13.4312	14.4153	14.7673	14.7359	0	0	0	0	13.4163
	9.77617				933.287													-43.3624	8.48989			☐	1541	12.4837	0	13.4051	15.6551	15.1516	16.1128	0	0	0	0	0	0	0	0	0	0	0	0	0	0	0	0	0	0	0	0
	9.78039					184.115												18.5426	-18.2977			☐	1542	0	0	0	13.8666	12.5911	0	0	12.2694	12.7794	7.8693	14.4381	15.2156	0	0	0	0	13.6606	0	0	0	0	0	0	0	0	0
	9.78115				422.692													7.93011	70.4579			☐	1543	0	0	0	0	0	0	0	0	0	16.2691	16.0631	16.2224	13.2619	0	0	14.0205	0	0	0	0	0	14.3201	12.6726	0	16.6896	16.1597
	9.78149				333.075													-77.0566	20.146			☐	1544	16.008	16.0366	16.4136	15.3515	15.2194	15.4193	14.3168	14.2049	14.4861	0	0	0	14.9077	13.7154	13.6232	0	0	0	0	0	0	0	0	0	0	0
	9.78239				504.19													-58.4563	6.94857			☐	1545	0	0	0	0	0	0	0	0	0	0	0	0	0	0	0	0	0	0	0	0	0	0	0	0	0	0
	9.78293					422.19												42.947	101.111			☐	1546	0	0	0	0	0	0	0	0	0	18.0164	17.4928	17.5845	15.9744	15.6163	15.5453	16.413	15.741	15.4923	15.6753	15.4297	15.8101	16.1651	15.5105	15.7026	17.8783	17.9712
	9.78391				157.05													-28.8784	-2.66916			☐	1547	0	0	0	0	0	0	13.8971	14.1371	12.7773	0	0	0	0	0	0	0	0	0	0	0	0	0	0	0	0	0
	9.78392				843.373													3.16113	44.9156			☐	1548	0	0	0	0	0	0	0	0	0	15.4491	14.7181	14.1382	0	0	0	0	0	0	0	0	0	0	0	0	15.353	14.773
	9.78403				383.17													-35.6224	4.98685			☐	1549	0	0	0	0	0	0	0	0	0	0	0	0	0	0	0	0	0	0	0	0	0	0	0	0	0	0
	9.78405				129.055													-29.0511	-3.28893			☐	1550	0	0	0	0	0	12.7587	13.7341	12.5709	13.9861	0	0	0	0	0	0	0	0	0	0	0	0	0	0	0	0	0
	9.78515				145.065													-49.4696	8.90329			☐	1551	14.6126	14.831	15.7104	0	15.2053	15.3891	0	0	0	0	0	0	0	0	0	0	0	0	0	0	0	0	0	0	0	0
	9.78659				505.193													-18.8248	1.3542			☐	1552	0	0	0	0	0	0	0	0	0	0	0	0	0	0	0	0	0	0	0	0	0	0	0	0	0	0
	9.78718					434.148												-195.502	30.9061			☐	1553	18.5347	18.7504	18.6595	17.3164	17.1775	17.2188	17.701	17.8962	17.7009	0	14.2187	13.6701	15.7384	15.8683	15.699	14.96	14.8599	14.6458	13.7054	13.8879	13.7638	0	0	0	0	0
	9.78739					444.208												52.6961	-24.1574			☐	1554	0	0	0	0	0	0	0	0	0	0	0	0	0	0	0	0	0	0	0	0	0	0	0	0	0	0
	9.78812				372.129													-117.794	12.5229			☐	1555	15.762	14.4372	15.0232	16.1892	15.543	15.2259	17.3626	16.5931	16.9979	0	0	0	0	0	0	0	0	0	0	0	0	0	0	0	0	0
	9.78875				353.171													-30.4808	18.7344			☐	1556	0	0	0	0	0	0	0	0	0	15.1406	15.1122	14.6063	15.3874	15.1926	15.1308	14.6401	13.6883	14.2912	0	15.1404	14.2368	14.6123	13.7367	14.09	14.854	14.4604
	9.78881				161.06													-23.3069	6.67823			☐	1557	11.858	13.305	12.2904	13.9846	0	13.5991	0	0	0	0	0	0	0	0	0	0	0	0	0	0	0	0	0	0	0	0
	9.78885				444.244													-2.04114	-9.1569			☐	1558	0	0	0	0	0	0	0	0	0	0	0	0	0	0	0	0	0	0	0	0	0	0	0	0	0	0
	9.78983				95.0497													-67.1981	9.08606			☐	1559	14.0778	15.3562	14.344	14.0915	13.8653	14.2209	14.0427	14.5315	13.0432	0	0	0	13.1101	14.72	12.3467	0	0	0	0	0	0	0	0	0	0	0
	9.7917				300.155													-5.06086	15.6243			☐	1560	0	0	0	0	0	0	0	0	0	14.7781	16.6248	16.749	0	0	0	0	0	15.721	0	0	13.9041	0	0	14.1045	0	13.5956
	9.79283					137.06												-109.163	45.4342			☐	1561	16.3988	16.4933	16.044	17.3681	17.3352	17.5532	15.2299	15.4042	15.5372	14.8353	17.0741	15.2184	15.4206	15.5774	15.168	15.2635	15.0612	15.728	14.6245	14.5658	14.8171	14.4044	14.2583	14.9435	12.992	12.6562
	9.79295				177.091													-61.9157	16.3703			☐	1562	15.0274	15.2154	15.2812	15.8892	15.5087	15.7925	0	0	0	0	0	0	0	0	0	0	0	0	0	0	0	0	0	0	0	0
	9.79472				221.081													-133.423	26.7342			☐	1563	17.0351	17.0279	17.3531	17.2068	17.405	17.6275	14.5279	14.7497	14.9256	0	0	0	0	0	0	0	0	0	0	0	0	0	0	0	0	0
	9.79577				598.235													-89.0378	27.8107			☐	1564	16.5318	15.7286	15.7651	16.9329	16.2653	16.3206	14.4339	14.3304	0	0	0	0	0	0	0	0	0	0	0	0	0	0	0	0	0	0
	9.79673				239.091													-154.419	27.486			☐	1565	17.5773	17.6011	17.7018	17.7865	17.6126	18.0032	15.687	15.5274	15.6144	0	0	0	0	0	0	0	0	0	0	0	0	0	0	0	0	0
	9.79779				466.389													-62.6025	-11.1971			☐	1566	0	0	0	14.455	15.4629	16.008	15.0903	16.9862	17.044	0	0	0	0	0	0	0	0	0	0	0	0	0	0	0	0	0
	9.79892				256.094													-84.0071	3.42291			☐	1567	14.8661	15.6188	15.5811	15.224	16.4628	16.5995	0	15.6324	15.3523	0	0	0	0	0	0	0	0	0	0	0	0	0	0	0	0	0
	9.80022				370.113													-80.2763	2.19593			☐	1568	14.2219	0	12.7618	14.9072	14.5815	14.5412	16.0716	16.391	16.3119	0	0	0	0	0	0	0	0	0	0	0	0	0	0	0	0	0
	9.80297				544.12													-71.6825	-11.9407			☐	1569	0	0	0	13.37	16.5211	16.4581	15.6284	17.0961	17.0749	0	0	0	0	0	0	0	0	0	0	0	0	0	0	0	0	0
	9.80363				466.247													-61.6378	-12.0464			☐	1570	0	0	0	0	15.8274	16.0912	15.6102	16.7068	17.0957	0	0	0	0	0	0	0	0	0	0	0	0	0	0	0	0	0
	9.80384						241.143											102.767	-50.5983			☐	1571	12.9651	0	14.6599	14.142	0	13.8814	0	0	0	16.461	16.2767	16.6258	16.2408	16.9114	16.8309	15.3369	15.23	15.3696	0	0	0	0	0	0	0	0
	9.8042				543.619													-59.1688	-10.2004			☐	1572	0	0	0	13.8284	15.47	15.9544	15.091	16.6514	16.7781	0	0	0	0	0	0	0	0	0	0	0	0	0	0	0	0	0
	9.80445				544.287													-50.372	-10.1498			☐	1573	0	0	0	0	14.4813	15.9323	15.0954	16.0894	16.7651	0	0	0	0	0	0	0	0	0	0	0	0	0	0	0	0	0
	9.8074				652.341													-54.3115	-13.1629			☐	1574	0	0	0	12.7363	16.0638	14.2449	13.3968	17.1226	17.1106	0	0	0	0	0	0	0	0	0	0	0	0	0	0	0	0	0
	9.80849				543.953													-85.9719	-12.9413			☐	1575	0	0	0	15.1597	17.0652	16.4539	16.4913	17.5441	17.7625	0	0	0	0	0	0	0	0	0	0	0	0	0	0	0	0	0
	9.81006				543.786													-81.728	-15.376			☐	1576	0	0	0	14.9887	16.8238	16.8213	13.5726	17.8985	17.7785	0	0	0	0	0	0	0	0	0	0	0	0	0	0	0	0	0
	9.81396					200.064												-42.2403	11.0642			☐	1577	14.8303	14.6051	0	14.7108	14.719	14.1745	0	0	0	0	0	0	15.3129	14.623	14.6357	0	0	0	0	0	0	0	0	0	0	0
	9.81455						147.044											82.4424	-39.9026			☐	1578	0	0	0	0	0	0	0	0	0	0	0	0	0	0	0	0	0	0	0	0	0	0	0	0	0	0
	9.81559					155.07												-63.2533	5.43589			☐	1579	16.0848	16.1751	16.617	15.7508	15.5726	15.9425	14.0609	14.2381	14.5496	14.9163	14.9546	15.2844	16.0807	16.3057	15.966	15.0259	15.0071	15.0771	14.8674	14.89	15.0113	14.9014	14.9571	14.9888	0	0
	9.81563					140.047												-68.0329	15.5613			☐	1580	16.3684	16.3367	16.6718	16.2728	15.9996	16.3453	14.5437	14.5767	14.94	15.8272	15.5995	15.9948	16.5768	16.6085	16.6052	15.1747	15.514	15.557	15.0247	15.341	15.3162	15.2774	15.7457	15.8601	0	13.9413
	9.8158						199.06											-147.895	15.767			☐	1581	18.6721	18.6457	18.6659	18.558	18.3893	18.5395	17.5612	17.3418	17.4896	17.8621	17.7625	17.895	18.5625	18.6057	18.6762	17.7885	17.9292	18.0379	17.5793	17.942	17.6581	17.496	17.5643	17.9073	16.8259	16.8237
	9.81645				181.05													-112.215	34.8256			☐	1582	15.6191	19.1162	17.3288	15.9316	0	0	17.2961	0	0	14.7626	0	14.0445	16.2764	14.9673	0	15.6486	0	0	15.0312	14.1883	14.1944	14.933	14.059	13.5699	15.1134	0
	9.81667					378.14												-56.3768	31.8461			☐	1583	16.1989	15.6394	15.6444	16.3201	15.3167	15.6446	15.644	14.0012	14.1388	15.2744	15.0318	14.8877	15.9577	15.575	15.5628	15.2718	14.4347	15.1991	15.5929	14.6763	14.7364	15.1745	14.4528	14.5519	0	0
	9.81693				975.261													-39.4335	15.4551			☐	1584	15.4151	15.1309	15.0768	13.5102	0	0	14.0184	0	0	0	0	0	0	0	0	0	0	0	0	0	0	0	0	0	0	0
	9.81702					406.171												-96.9584	17.8287			☐	1585	16.1571	16.479	16.4455	16.4	16.4801	15.843	15.2903	15.9194	15.1724	14.3206	14.9795	14.5703	15.0458	15.9157	15.9465	14.997	14.8525	14.1753	14.0558	14.674	14.6304	14.4288	14.5766	14.4346	0	14.3279
	9.82024					340.197												66.2942	-35.4943			☐	1586	0	12.2525	13.8812	0	0	0	0	0	0	0	0	0	0	0	0	0	0	0	0	0	0	0	0	0	0	0
	9.82098					179.034												-183.518	6.31918			☐	1587	16.8665	16.6616	16.8855	16.9003	17.2556	16.9995	17.5937	17.7648	17.9239	0	0	0	14.3708	14.2786	15.3286	0	0	0	0	0	0	0	0	0	0	0
	9.82162				472.175													-35.0959	-7.13017			☐	1588	13.6738	14.902	15.0781	15.0614	14.8897	15.1766	0	0	0	0	0	0	0	14.0103	13.7847	0	0	0	0	0	0	0	0	0	0	0
	9.82259				501.16													-2.50138	-28.9422			☐	1589	0	0	0	0	0	0	0	0	0	13.7592	13.952	0	0	0	0	0	0	0	14.3058	14.7883	13.9002	13.6419	0	13.8248	0	0
	9.82493				652.542													-68.0611	-12.8774			☐	1590	0	0	0	14.0147	15.7879	16.0948	15.9196	17.256	17.193	0	0	0	0	0	0	0	0	0	0	0	0	0	0	0	0	0
	9.82519				476.159													-62.5537	14.176			☐	1591	15.512	15.2357	15.5606	14.9061	13.1637	14.6071	14.9668	13.5519	15.0088	0	0	0	13.3095	13.5489	13.9325	0	0	0	0	0	0	0	0	0	0	0
	9.83102				139.039													-62.0456	9.56149			☐	1592	14.8532	15.0816	14.5673	15.7376	15.6794	13.633	14.6427	0	0	0	14.2685	0	0	0	14.9971	0	14.7803	0	0	0	0	0	0	0	0	0
	9.8385				450.048													-32.2116	9.47523			☐	1593	13.2183	0	0	13.3599	0	0	15.1295	13.2854	13.5918	0	0	0	0	0	0	0	0	0	0	0	0	0	0	0	0	0
	9.83926					449.041												-76.7901	-12.3646			☐	1594	13.2387	13.1573	14.0761	14.3159	15.0931	13.8008	16.0168	16.7929	16.2655	0	0	0	0	0	13.8749	0	0	0	0	0	0	0	0	0	0	0
	9.8403				400.218													28.1778	-14.3442			☐	1595	0	0	0	0	0	0	0	0	0	0	0	0	0	0	0	0	0	0	0	0	0	0	0	0	0	0
	9.84187				314.655													57.3673	59.9913			☐	1596	0	0	0	0	0	0	0	0	0	15.778	15.1743	14.5692	0	0	13.5356	15.0861	14.9931	14.6264	0	0	0	0	0	0	15.2395	14.9114
	9.84307						314.153											126.474	47.7202			☐	1597	0	0	0	0	0	0	0	0	0	17.2814	17.0631	16.8788	16.2947	16.2371	16.2667	17.1973	17.1176	17.1142	15.9197	15.32	15.4096	16.1043	15.8027	15.5765	17.1997	17.3159
	9.84334				356.134													-2.71608	-13.5477			☐	1598	0	0	0	0	0	0	0	0	0	0	0	0	0	0	0	0	0	0	0	0	0	0	0	0	0	0
	9.84353					305.148												57.1146	65.3634			☐	1599	0	0	0	0	0	0	0	0	0	15.8665	15.8328	15.145	12.8881	13.5489	0	16.081	14.6976	15.1727	0	0	0	0	0	0	15.5369	15.5792
	9.8447				359.672													-18.4189	-18.8224			☐	1600	0	0	0	0	0	0	0	0	0	0	0	0	0	0	0	0	0	0	0	0	0	0	0	0	0	0
	9.84472				408.223													36.2552	-1.07449			☐	1601	0	0	0	0	0	0	0	0	0	0	0	13.136	0	13.8031	0	0	13.0946	13.0091	14.3143	14.1703	13.9677	14.6369	13.9789	15.3336	0	13.3691
	9.84504				398.145													-98.421	-20.8918			☐	1602	0	15.8427	14.5849	14.3775	14.9077	14.7041	15.1168	18.0999	17.6168	0	0	0	0	0	0	0	0	0	0	0	0	0	0	0	0	0
	9.85088				718.337													-12.2838	-0.0787703			☐	1603	0	0	0	0	0	0	0	0	0	0	0	0	0	0	0	0	0	0	0	0	0	0	0	0	0	0
	9.85367					367.15												-45.8089	6.4943			☐	1604	14.8	14.4703	14.7261	16.5938	15.6894	14.9176	0	0	0	0	0	0	0	0	0	0	0	0	0	0	0	0	0	0	0	0
	9.85385						627.299											31.4088	22.2403			☐	1605	0	0	0	0	0	0	0	0	0	17.3412	17.4866	17.0951	16.514	16.5556	16.4102	17.5966	17.0679	17.2349	14.3186	14.6508	14.3486	14.88	14.7895	14.7321	14.8871	16.9753
	9.85386				628.302													-12.8703	21.5007			☐	1606	0	0	0	0	0	0	0	0	0	15.4542	14.8371	15.015	13.313	13.3551	13.2899	15.7626	14.8899	14.7837	0	0	0	0	0	0	0	13.8907
	9.85624				384.093													-38.3081	11.6687			☐	1607	15.2557	14.9936	15.2625	13.3846	13.9176	0	0	0	0	0	14.667	0	15.4713	15.695	15.6889	14.4719	14.6716	14.5575	0	0	14.0263	0	0	0	0	0
	9.85959						223.133											90.9747	-56.4814			☐	1608	15.6295	15.7339	15.51	0	15.7337	15.8776	0	0	0	16.2655	13.4199	16.7922	0	0	0	0	0	0	0	0	13.4078	0	0	0	0	0
	9.86509				90.5265													-1.64692	8.61408			☐	1609	0	0	13.624	13.2867	0	0	0	0	0	0	0	0	12.7342	0	0	0	11.4545	12.1223	0	0	0	0	0	11.4914	0	0
	9.86726				196.097													-8.22218	3.16661			☐	1610	0	0	0	0	0	0	0	0	0	0	0	0	0	0	0	0	0	0	0	0	0	0	0	0	0	0
	9.86787				843.219													-72.0348	16.3052			☐	1611	16.2294	15.9882	15.8667	14.9888	13.8495	13.877	15.4081	14.8309	15.4361	0	0	0	0	0	0	0	0	0	0	0	0	0	0	0	0	0
	9.8681				388.16													-41.785	1.10286			☐	1612	0	0	13.3577	14.2996	15.5453	15.2715	0	14.3064	13.2472	0	0	0	0	0	0	0	0	12.7739	0	0	0	0	0	0	0	0
	9.87033				222.076													-143.883	25.7433			☐	1613	17.0079	16.4897	16.656	17.653	17.7813	17.9132	16.6217	16.4669	16.1681	0	0	0	0	0	0	0	0	0	0	0	0	0	0	0	0	0
	9.87182				360.129													-128.628	24.0913			☐	1614	16.7858	16.3483	16.3682	17.7551	17.3708	17.3194	17.1922	16.3362	16.0072	0	0	0	0	0	0	0	0	0	0	0	0	0	0	0	0	0
	9.87245					195.065												21.1109	-9.35805			☐	1615	14.7373	12.336	0	13.3527	13.3985	14.1108	13.2581	13.259	12.467	14.2947	13.7886	14.2266	13.595	14.1158	14.0566	13.7354	13.9555	0	15.8971	14.3628	13.4707	13.3445	13.3875	12.8018	14.3828	0
	9.87382				298.186													1.20176	-48.9573			☐	1616	0	0	0	0	0	0	0	0	0	0	0	0	0	0	0	0	0	0	0	0	0	0	0	0	0	0
	9.8744				354.176													-1.4139	1.34469			☐	1617	0	0	0	0	0	0	0	0	0	0	0	0	14.3853	13.676	13.8004	0	0	0	0	0	0	0	0	0	0	0
	9.87452					111.044												-78.5067	-11.7711			☐	1618	14.8483	15.3383	0	15.6309	15.9202	13.5747	15.7585	15.6975	16.0721	0	12.922	15.3076	0	0	12.4422	0	12.2338	13.7394	0	12.4674	11.9728	0	0	11.8359	0	0
	9.87566				270.155													-8.57173	3.20309			☐	1619	0	0	0	0	0	0	0	0	0	0	0	0	0	0	0	0	0	0	0	0	0	0	0	0	0	0
	9.8758					292.786												36.3057	40.1628			☐	1620	0	0	0	0	0	0	0	0	0	16.2152	15.0982	15.0151	16.5685	16.1847	16.3315	15.8878	14.9406	14.8285	14.4422	13.6505	13.185	0	0	0	0	0
	9.87786				253.128													0.938488	-11.2179			☐	1621	0	0	0	0	0	0	0	0	0	0	0	0	0	0	0	0	0	0	0	0	0	0	0	0	0	0
	9.88064				225.149													-62.8651	-0.477059			☐	1622	14.9201	14.361	15.2547	14.1514	14.5476	14.4997	0	0	0	0	0	0	14.2177	14.6364	14.4694	13.9431	13.7908	14.5455	0	0	0	0	0	0	0	0
	9.88389				435.15													-116.225	33.8551			☐	1623	16.3934	16.5779	16.9099	16.6233	16.2751	16.5809	14.7942	15.1178	0	14.0267	15.3547	14.3495	14.3165	14.366	14.5086	13.6923	13.5094	15.4717	14.0107	14.1388	14.2817	12.9032	13.3811	13.6663	0	0
	9.88412				227.091													-7.22065	0.682037			☐	1624	0	0	0	0	0	0	0	0	0	0	0	0	0	0	0	0	0	0	0	0	0	0	0	0	0	0
	9.88773				382.207													-39.4839	-9.57586			☐	1625	14.2892	15.0185	14.4484	0	0	13.3106	0	0	0	0	0	0	14.7149	15.1184	15.664	0	14.9346	12.7818	0	0	0	0	0	0	0	14.9021
	9.88934				405.212													-24.8971	-6.78498			☐	1626	0	0	14.195	0	0	0	0	0	0	0	0	0	0	0	0	0	0	0	0	0	0	0	0	0	0	0
	9.89201				338.594													-13.7285	-31.8333			☐	1627	0	0	0	0	0	0	0	0	0	0	0	0	0	0	0	0	0	0	0	0	0	0	0	0	0	0
	9.89444				490.286													25.751	-17.9151			☐	1628	0	0	0	0	0	0	0	0	0	0	0	0	0	0	0	0	0	0	0	0	0	0	0	0	0	0
	9.89475				462.255													24.1276	-14.2111			☐	1629	0	0	0	0	0	0	0	0	0	0	0	0	0	0	0	0	0	0	0	0	0	0	0	0	0	0
	9.89707				391.143													-101.248	10.7431			☐	1630	0	17.5023	17.8243	16.4759	16.6982	16.3675	0	15.377	15.462	0	0	0	0	0	0	0	0	0	0	0	0	0	0	0	0	0
	9.90188				113.024													50.3754	-11.431			☐	1631	0	12.5084	0	0	11.9479	0	0	13.1666	0	0	12.2827	12.5518	0	13.795	13.5592	0	0	0	0	11.6741	0	0	10.6487	0	0	0
	9.90306				390.14													-312.56	70.3129			☐	1632	20.028	20.2068	20.37	19.2516	19.3487	19.3222	17.9163	18.3138	18.3994	0	0	0	0	0	0	0	0	0	0	0	0	0	0	0	0	0
	9.90317				245.102													-18.0942	-10.9374			☐	1633	0	0	0	0	0	0	0	0	0	0	0	0	0	0	0	0	0	0	0	0	0	0	0	0	0	0
	9.90463				289.128													-15.2325	0.698405			☐	1634	0	0	0	0	0	0	0	0	0	0	0	0	0	0	0	0	0	0	0	0	0	0	0	0	0	0
	9.90494					95.0861												-42.142	-9.1551			☐	1635	13.1749	14.6203	14.8962	13.1844	13.7933	13.4452	0	0	13.5494	16.2884	15.6459	15.5882	16.4795	16.5829	16.532	15.5559	12.9162	14.7164	16.4419	16.3369	16.6331	16.3267	15.8924	15.9347	15.042	15.1213
	9.90625				187.06													36.921	-0.705609			☐	1636	0	0	0	0	0	0	0	0	0	0	0	0	0	0	0	0	0	0	0	0	0	0	0	0	0	0
	9.90644				95.0133													21.7791	-8.39875			☐	1637	0	0	0	0	0	0	0	0	0	0	0	0	0	0	0	0	0	0	0	0	0	0	0	0	0	0
	9.90716				283.081													-81.5929	26.9625			☐	1638	15.2681	15.1435	15.6404	14.7516	15.2162	15.0578	13.9535	12.9158	0	15.4246	16.5081	15.2802	15.2442	14.8163	15.5497	15.0536	14.7536	15.1725	14.9556	16.0124	15.2798	14.982	15.7842	14.8903	14.2226	13.8644
	9.90809				218.139													-2.78576	-15.1812			☐	1639	0	0	0	0	0	0	0	0	0	0	0	0	0	0	0	0	0	0	0	0	0	0	0	0	0	0
	9.90888				435.198													-48.8659	14.8585			☐	1640	15.1736	15.2605	15.3029	14.2566	14.2222	14.4039	0	0	0	0	0	0	0	0	0	0	0	0	0	0	0	0	0	0	0	0
	9.91053				107.05													-102.12	0.90717			☐	1641	14.8387	15.5773	16.1183	15.9438	16.3143	15.9606	15.956	11.4091	15.8658	14.0994	13.644	13.8088	0	14.1398	14.3223	0	11.9543	13.464	12.1936	11.9118	12.2694	0	12.7181	0	12.4673	0
	9.91199					121.029												-14.3803	15.1234			☐	1642	0	12.9546	13.3999	13.8508	12.8051	13.6268	0	0	0	15.0915	15.0024	15.3399	14.6098	14.6407	14.8829	14.2898	14.4864	14.6703	14.584	14.2564	14.6326	14.3925	14.6285	14.2729	13.6447	14.0318
	9.91315				338.124													-40.5798	11.7164			☐	1643	15.544	14.5311	14.9195	0	0	0	14.8172	14.3887	0	0	0	0	0	0	0	0	0	0	0	0	0	0	0	0	0	0
	9.91331				261.144													-66.1651	35.2407			☐	1644	15.8497	15.5126	15.9348	17.215	17.0666	16.8409	14.2926	0	13.771	0	0	0	14.381	14.5839	14.3588	0	0	0	0	0	0	0	0	0	0	0
	9.91579				515.119													-80.3666	7.01544			☐	1645	12.8237	16.7157	12.7006	13.9751	16.3598	0	15.1864	0	15.0617	0	0	0	0	0	0	0	0	0	0	0	0	0	0	0	0	0
	9.91687				182.053													-79.5615	-0.686091			☐	1646	14.9726	15.4348	14.8432	14.3896	15.8328	12.8372	10.5392	16.5675	14.9314	0	0	0	0	0	0	0	0	0	0	0	0	0	0	0	0	0
	9.92157					243.086												-93.2454	-23.7973			☐	1647	14.9854	18.6009	14.5067	14.5657	18.3952	14.3438	18.1236	17.9489	17.7481	15.4609	15.7944	15.7976	17.5239	17.521	17.5201	16.1702	15.9857	16.6663	16.833	17.0328	17.2334	16.6522	16.5264	16.6907	14.643	14.6401
	9.9219				207.138													-26.8461	6.0073			☐	1648	14.0873	13.6993	13.6773	0	0	0	0	0	0	0	0	0	0	0	0	0	0	0	0	0	0	0	0	0	0	0
	9.92499					321.145												-88.0267	20.3099			☐	1649	16.104	16.3325	16.8169	16.6611	16.4508	16.562	13.5285	0	0	0	0	0	0	0	0	0	0	0	0	0	0	0	0	0	0	0
	9.92863					182.05												61.8284	13.1378			☐	1650	0	0	0	0	0	0	0	0	0	14.8792	0	0	15.102	0	13.6191	0	0	0	0	0	0	0	0	0	0	0
	9.92874					146.118												61.657	10.9379			☐	1651	0	0	0	0	0	0	0	0	0	15.014	15.6803	15.8483	14.1814	13.6786	13.3954	0	12.85	14.9023	0	0	13.7454	0	0	13.638	14.9274	14.2417
	9.92921				264.087													-57.1702	14.4281			☐	1652	15.8483	16.2754	16.5552	0	0	14.0812	14.5571	0	13.98	0	0	0	0	0	0	0	0	0	0	0	0	0	0	0	0	0
	9.93148				220.118													-17.574	-38.2961			☐	1653	0	0	0	0	0	0	0	0	0	14.2952	15.2191	15.6434	14.937	16.0586	16.4033	0	13.6188	15.2576	0	14.3584	16.0855	0	14.0826	14.7235	15.0777	14.7985
	9.93236				229.071													-9.20389	-30.1111			☐	1654	0	0	0	0	0	0	0	0	0	0	0	0	0	0	0	0	0	0	0	0	0	0	0	0	0	0
	9.93318				401.164													-111.487	-6.16013			☐	1655	14.9423	16.1039	15.6289	0	16.8248	16.6115	13.9468	8.87091	16.8982	0	0	0	0	0	0	0	0	0	0	0	0	0	0	0	0	0
	9.93355				771.234													-82.6404	9.33815			☐	1656	14.7666	17.2971	16.9451	8.57365	16.6576	16.8025	13.3438	0	0	0	0	0	0	0	0	0	0	0	0	0	0	0	0	0	0	0
	9.9337						213.112											29.8326	7.99548			☐	1657	15.6643	15.7101	15.7487	14.9026	15.005	15.1736	0	0	0	15.6632	15.5917	15.5546	0	0	0	17.2804	16.8863	17.2036	14.7056	14.1439	13.9915	0	0	0	0	0
	9.93381					340.159												-90.7078	20.2369			☐	1658	16.5431	16.5746	16.5517	17.0533	16.349	16.9901	14.3048	0	0	0	0	0	0	0	0	0	0	0	0	0	0	0	0	0	0	0
	9.9354				313.071													-33.6047	4.99946			☐	1659	0	13.1272	14.3581	14.069	12.6089	13.2835	0	0	0	0	0	0	0	0	0	0	0	0	0	0	0	0	0	0	0	0
	9.93772				211.06													-1.65508	-11.6087			☐	1660	0	0	0	0	0	0	0	0	0	0	0	0	0	0	0	0	0	0	0	0	0	0	0	0	0	0
	9.93857				229.155													-11.0936	119.341			☐	1661	13.2575	0	13.6269	0	0	0	0	0	0	18.5383	18.3101	18.6274	16.6611	16.9828	17.1149	16.8046	16.4995	17.0314	15.1485	16.1524	16.1361	14.7116	15.3977	17.5321	15.5068	15.7741
	9.93901				125.06													-1.9637	-11.1932			☐	1662	0	0	0	0	0	0	0	0	0	0	0	0	0	0	0	0	0	0	0	0	0	0	0	0	0	0
	9.93934				119.107													18.5297	-1.1575			☐	1663	0	0	0	0	0	0	0	0	0	0	0	0	0	0	0	14.3946	14.0202	0	0	0	0	0	0	0	0	0
	9.93976						339.155											-224.874	40.3529			☐	1664	19.459	19.3026	19.3791	19.7359	19.5772	19.4741	17.4988	17.3314	17.3329	16.3055	15.9078	15.9936	17.2554	17.1091	17.3181	16.9733	16.2518	16.7892	16.0892	15.1764	15.7684	14.8037	14.3443	14.8741	14.471	14.0443
	9.9399				114.055													-16.0079	-36.5134			☐	1665	0	0	0	0	0	0	0	13.5032	14.1506	0	0	0	0	0	0	0	0	0	14.8182	14.2215	14.4995	14.1528	14.3513	14.9158	13.3748	13.6069
	9.94093				334.071													1.25644	-1.57406			☐	1666	0	0	0	0	0	0	0	0	0	0	0	0	0	0	0	14.007	14.6922	14.5287	0	0	0	0	0	0	0	0
	9.94107				274.129													-2.7139	-13.2953			☐	1667	0	0	0	0	0	0	0	0	0	0	0	0	0	0	0	0	0	0	0	0	0	0	0	0	0	0
	9.94185				729.174													-57.957	-5.71059			☐	1668	0	0	0	0	14.4483	13.5652	0	15.4388	15.5594	0	0	0	0	0	0	0	0	0	0	0	0	0	0	0	0	0
	9.94186					377.085												-67.4666	-33.2909			☐	1669	14.3816	15.1993	15.796	14.4319	15.7067	15.9754	16.4004	16.4465	16.9075	0	0	0	14.2327	13.4944	14.2699	13.4902	13.3375	13.728	0	0	0	0	0	0	0	13.5616
	9.94205				499.124													-95.4541	0.289342			☐	1670	0	9.24371	13.7512	14.9333	15.1133	14.8135	16.2788	16.3925	16.7678	0	0	0	0	0	0	0	0	0	0	0	0	0	0	0	0	0
	9.9422						327.221											69.3916	3.63728			☐	1671	0	0	0	0	0	0	0	0	0	15.4623	16.1961	15.6857	0	0	0	16.7737	17.0378	0	0	14.501	14.338	0	0	13.8248	0	14.9913
	9.94244					281.16												39.0056	-3.19172			☐	1672	0	0	0	0	0	0	0	0	0	13.6885	0	13.4492	0	0	0	15.5195	15.6102	15.2596	0	0	0	0	0	0	0	0
	9.94266					117.034												-183.37	-14.8392			☐	1673	16.7076	17.4493	16.9037	17.2874	17.2318	17.3479	17.4242	18.0632	17.971	0	0	12.6422	14.9	15.6109	14.7447	14.0997	14.245	14.2424	0	0	0	0	0	0	0	0
	9.94266					231.17												52.5177	12.9917			☐	1674	0	0	0	0	0	0	0	0	0	15.6617	15.4666	15.6036	15.4024	15.4703	15.4617	15.0144	14.4613	14.8849	14.8847	14.6455	14.8622	15.0304	14.4137	14.9332	14.7942	14.7081
	9.94278				136.048													-105.22	-5.41117			☐	1675	0	15.4024	15.3081	15.7574	0	15.6608	16.312	16.3191	16.177	0	0	0	0	0	0	0	0	0	0	0	0	0	0	0	0	0
	9.94291					249.133												50.0494	1.64278			☐	1676	0	0	0	0	0	0	0	0	0	14.5375	14.5355	14.4439	0	0	0	16.5539	16.5473	16.3637	0	0	0	0	0	0	0	0
	9.94316					303.142												35.1286	13.9321			☐	1677	0	0	0	0	0	0	0	0	0	14.8754	13.2869	13.6538	0	0	0	16.3361	15.5194	15.6794	0	0	0	0	0	0	0	0
	9.94336						163.039											-2078.8	-177.546			☐	1678	23.8833	24.3629	24.4541	24.4669	24.6153	24.5675	24.8021	25.2412	24.986	22.0923	22.2692	22.3273	22.7157	23.0914	23.0833	22.3185	22.3731	22.4298	20.2219	20.4318	20.5226	20.7218	20.8824	20.8763	22.0821	22.1678
	9.94342						400.16											-291.21	-11.8844			☐	1679	17.5556	18.7996	18.6126	18.5176	18.8908	18.8699	19.5795	16.4395	19.5271	0	15.3168	15.3754	15.573	16.4295	16.622	14.3985	15.2836	15.5734	0	0	0	0	0	0	14.9853	15.6542
	9.94345						135.044											-384.29	-22.8169			☐	1680	19.1935	19.4173	19.396	19.5376	19.8199	19.8454	20.0796	20.168	20.1324	17.0225	17.2104	17.2812	17.6751	18.0684	18.1934	17.133	17.3373	17.692	15.0041	14.6336	15.0174	15.3586	15.3742	15.2851	17.2843	17.1888
	9.94345						355.102											-1556.8	-126.136			☐	1681	22.9771	23.6017	23.4503	23.4863	23.6855	23.7312	24.0332	24.2464	24.0826	20.9898	21.3274	21.2628	21.8051	22.0979	22.0782	21.3121	21.3786	21.5376	19.1506	19.2512	19.4173	19.6457	19.6327	19.8834	21.0582	21.1045
	9.94347				165.046													-108.439	10.7395			☐	1682	15.2728	15.5342	15.0931	15.4326	16.1118	15.6849	16.4809	13.0747	16.574	0	0	0	0	0	0	0	0	0	0	0	0	0	0	0	0	0
	9.94369				231.123													13.3129	3.131			☐	1683	0	0	0	0	0	0	0	0	0	0	0	0	0	0	0	14.3762	10.005	14.4319	0	0	0	0	0	0	0	0
	9.94391				356.106													-345.515	91.6163			☐	1684	20.1217	0	0	0	21.2169	21.2706	0	0	21.3758	18.1616	18.8362	0	19.0638	19.6076	19.399	18.6862	0	0	0	16.7174	16.4519	16.8828	16.9156	17.3941	18.5786	0
	9.94406					195.102												48.6852	-1.78223			☐	1685	0	0	0	0	0	0	0	0	0	14.3969	14.5113	14.5708	0	0	0	16.3482	16.1599	16.1747	0	0	0	0	0	0	0	0
	9.94419					165.043												-153.872	-10.1107			☐	1686	15.674	16.7522	16.7405	16.6583	16.7111	16.93	16.9997	17.4554	17.2157	0	0	0	14.3595	14.163	14.3049	0	0	0	0	0	0	0	0	0	0	0
	9.94479				338.095													-64.15	3.85128			☐	1687	0	0	0	0	0	12.4401	16.2681	15.9553	0	0	0	0	0	0	0	0	0	0	0	0	0	0	0	0	0	0
	9.94507				90.0425													-53.6565	3.50225			☐	1688	13.8127	12.762	13.1976	0	13.2979	0	14.5755	15.0407	14.2787	0	0	0	0	0	0	0	0	0	0	0	0	0	0	0	0	0
	9.94517						374.076											-121.257	-9.03245			☐	1689	17.2239	17.4435	17.7611	13.207	17.7338	17.7081	15.9854	15.2108	18.7702	15.3384	15.3326	15.1618	16.2332	16.2151	16.146	15.0885	15.7904	14.9939	0	0	0	0	0	0	15.4247	15.6455
	9.94525						326.217											251.196	-44.0187			☐	1690	0	0	0	0	0	0	0	0	0	18.6049	18.8379	18.8621	16.6323	16.8754	16.8331	19.7407	19.8405	19.7613	17.9416	18.1649	17.9674	17.5736	17.5122	17.6521	17.6487	17.6912
	9.94543				230.158													4.07687	37.0811			☐	1691	0	0	0	0	0	0	0	0	0	15.0519	14.9781	14.8004	0	0	0	0	0	0	0	0	0	0	0	0	0	0
	9.94544				169.062													17.8745	10.9829			☐	1692	0	0	0	0	0	0	0	0	0	13.7387	13.4258	0	0	0	0	15.685	15.5323	15.5636	0	0	0	0	0	0	0	0
	9.94554						357.108											-199.379	11.4445			☐	1693	17.4895	0	18.3608	0	18.4836	18.5288	18.9996	19.149	18.7335	15.9312	15.2636	15.151	16.3627	16.7082	16.369	15.9252	16.1324	15.6634	0	0	0	0	0	0	15.4525	15.569
	9.94564					728.171												-121.821	-16.6786			☐	1694	15.4229	16.2541	16.0338	16.6679	16.1098	16.5352	17.7683	10.0645	17.4627	0	0	0	0	0	0	0	0	0	0	0	0	0	0	0	0	0
	9.94626				358.111													-76.2915	10.4276			☐	1695	14.4795	14.5472	13.9323	14.8511	14.1329	14.3501	15.4975	13.2238	15.2055	0	0	0	0	0	0	0	0	0	0	0	0	0	0	0	0	0
	9.94716				193.086													-95.9736	23.381			☐	1696	15.8719	15.9277	16.3412	16.2978	16.483	16.2296	13.7329	13.8154	13.8069	0	0	14.1621	0	13.933	13.1849	0	0	12.3736	0	0	0	0	0	0	0	0
	9.94745					551.124												-112.05	-5.3584			☐	1697	16.5209	16.7053	16.1181	17.094	16.5251	16.6761	17.7075	15.5488	17.9043	0	0	0	14.8386	14.5679	13.608	0	0	0	0	0	0	0	0	0	14.3867	15.2793
	9.94791					231.018												-18.3774	-9.08639			☐	1698	0	13.3107	0	0	0	13.1841	13.5875	13.3406	12.9793	0	0	0	0	0	0	0	0	0	0	0	0	0	0	0	0	0
	9.94805					728.673												-70.5946	-6.3503			☐	1699	15.5202	14.8004	14.4364	16.0785	14.9635	15.8054	16.9902	14.1093	15.2406	0	0	0	0	0	0	0	0	0	0	0	0	0	0	0	0	0
	9.94807				393.059													-79.0646	-1.08864			☐	1700	14.6348	14.1179	14.2572	14.5779	15.4532	14.6088	14.8148	15.4212	15.7151	0	0	0	0	0	0	0	0	0	0	0	0	0	0	0	0	0
	9.94882					551.625												-78.5829	-7.88034			☐	1701	15.1706	14.7818	15.2356	15.465	15.5592	15.1442	9.86211	16.9402	16.3571	0	0	0	0	0	0	0	0	0	0	0	0	0	0	0	0	0
	9.94911				321.166													-65.2973	14.8357			☐	1702	15.8768	16.9157	16.3181	14.8489	15.1731	14.9414	0	0	0	0	0	0	0	0	0	0	0	0	0	0	0	0	0	0	0	0
	9.94928						181.05											-240.92	-15.0434			☐	1703	18.5577	10.7016	17.325	10.9119	20.2339	19.8237	19.6474	20.4387	20.371	17.5215	18.1588	15.6901	17.4807	16.634	18.8898	17.0179	17.2389	17.9484	14.972	12.8572	14.0971	12.7832	13.6658	14.6052	16.5217	16.7511
	9.94934					339.202												74.612	-39.1708			☐	1704	0	0	13.6126	0	0	0	0	0	0	0	0	0	0	13.2938	0	0	0	0	0	0	0	0	0	0	0	0
	9.94952						276.108											-60.8816	-15.7494			☐	1705	17.5526	18.4811	18.2471	17.3849	17.0288	16.7849	16.1882	15.8129	15.7889	0	0	13.8111	16.7053	16.6963	16.8865	15.9555	15.837	15.8905	15.1751	14.7999	15.2391	14.9946	15.7166	14.882	14.7214	14.2254
	9.94973				326.095													-42.7247	-3.21179			☐	1706	0	0	13.646	0	13.6279	12.0337	13.0065	15.5687	13.9171	0	0	0	0	0	0	0	0	0	0	0	0	0	0	0	0	0
	9.95015				497.108													-42.6627	2.68467			☐	1707	0	0	0	0	0	0	14.944	14.6852	14.8026	0	0	0	0	0	0	0	0	0	0	0	0	0	0	0	0	0
	9.95025				125.06													-36.073	-5.2313			☐	1708	14.8893	14.6948	13.9171	14.7175	14.9879	14.8601	0	0	0	0	0	0	0	0	0	0	0	0	0	0	0	0	0	0	0	0
	9.95075				518.138													-33.0853	0.663432			☐	1709	0	0	0	14.1278	0	14.1826	13.5736	13.9889	13.9678	0	0	0	0	0	0	0	0	0	0	0	0	0	0	0	0	0
	9.95134						226.547											24.7243	-0.0746272			☐	1710	14.2188	16.8412	13.7637	14.1371	12.6954	17.0878	14.3114	16.0096	17.6426	16.1287	16.1953	15.8652	16.7543	16.3271	16.4105	15.9501	15.879	13.5613	0	13.5108	12.8898	14.5128	13.6282	14.4569	16.2272	16.0953
	9.95184				338.217													-41.4386	-19.1017			☐	1711	0	0	0	0	0	0	0	0	0	0	0	0	14.4803	14.848	14.5088	0	0	0	14.4226	14.0381	14.2177	14.0291	13.7295	14.1008	0	13.3577
	9.95197						353.087											-199.691	-47.0618			☐	1712	17.6618	18.4961	18.7592	17.9435	18.7662	18.7359	18.4136	15.5205	19.9244	16.2501	17.2401	16.798	16.9948	17.5479	17.4929	16.6091	16.818	16.9819	13.6151	13.7977	14.0232	14.7582	14.4427	14.6276	16.5102	16.747
	9.95278						288.017											-15.7743	70.7464			☐	1713	17.7244	12.59	17.0029	17.8397	17.1328	16.9281	16.0001	11.6502	17.8187	17.0225	15.2906	15.4928	17.3797	16.3439	15.9455	17.2869	16.1123	15.3981	15.3092	0	0	15.5253	14.1719	14.4914	16.8217	16.3859
	9.95337				354.119													-27.2803	-1.55842			☐	1714	10.4033	14.8163	14.8938	13.3947	0	14.5443	0	0	0	0	13.2184	12.8656	14.1682	14.6484	14.0631	0	0	13.2029	0	0	0	0	0	0	0	0
	9.95429					374.577												-48.3686	-2.90681			☐	1715	15.3125	15.3159	15.1496	15.9356	13.8858	15.7703	14.0136	14.2181	8.79643	0	0	0	15.0687	13.6777	0	0	0	0	0	0	0	0	0	0	13.5138	0
	9.95489				1117.21													-57.904	16.2626			☐	1716	14.2536	0	0	15.1869	0	13.6895	16.0931	12.9823	14.6442	0	0	0	0	0	0	0	0	0	0	0	0	0	0	0	0	0
	9.9557				772.238													-36.2214	15.9111			☐	1717	15.4684	14.6469	15.1148	13.2114	0	12.7183	0	0	0	0	0	0	0	0	0	0	0	0	0	0	0	0	0	0	0	0
	9.95594				559.11													-57.6398	23.3753			☐	1718	14.7698	0	0	15.9469	0	13.4458	16.3976	13.0046	0	0	0	0	0	0	0	0	0	0	0	0	0	0	0	0	0	0
	9.95643					601.086												-76.9198	26.589			☐	1719	15.9639	14.3669	12.9208	16.328	14.867	14.7283	16.9785	12.0396	15.3683	0	0	0	14.9913	0	0	0	0	0	0	0	0	0	0	0	0	0
	9.95654				517.135													-120.651	11.0702			☐	1720	15.6228	15.885	15.4025	16.3994	0	15.9238	16.8677	16.6052	16.2236	0	0	0	0	0	0	0	0	0	0	0	0	0	0	0	0	0
	9.95686				113.096													-2.16516	-1.48271			☐	1721	0	0	0	0	0	0	0	0	0	0	0	0	0	0	0	0	0	0	0	0	0	0	0	0	0	0
	9.95901					272.044												-14.7104	-11.2876			☐	1722	0	12.9197	0	13.5558	13.0053	13.2675	0	0	15.1345	0	0	0	8.75422	14.6405	11.6458	0	0	0	0	0	0	0	0	0	0	0
	9.95907						89.0392											-245.087	-31.3944			☐	1723	18.1268	18.628	18.8025	18.6006	18.8359	18.9149	13.815	19.4284	19.2707	15.8568	15.7415	15.7419	16.5327	16.4652	16.5434	16.0601	14.7969	16.1989	15.4904	15.3574	15.5332	15.4329	12.8894	14.9925	15.9084	15.4973
	9.96087				316.103													-17.6985	1.31855			☐	1724	0	0	0	0	13.1485	0	0	0	0	0	0	0	0	0	0	0	0	0	0	0	0	0	0	0	0	0
	9.96728					145.029												-167.756	-14.6826			☐	1725	16.1404	17.1125	17.6201	16.9884	17.3895	17.4266	17.7502	14.4065	17.7049	0	13.1334	12.8556	15.2108	14.8598	15.3688	14.128	12.9796	13.9503	0	0	0	0	0	0	0	13.359
	9.96794				318.101													-1.1234	-8.02699			☐	1726	0	0	0	0	0	0	0	0	0	0	0	0	0	0	0	0	0	0	0	0	0	0	0	0	0	0
	9.96909				136.112													19.3298	-8.96619			☐	1727	0	0	0	0	0	0	0	0	0	0	0	0	0	0	0	0	0	0	0	0	0	0	0	0	0	0
	9.97173				238.055													-21.7837	-6.87669			☐	1728	0	13.0354	0	9.01946	12.7235	13.3201	15.0065	0	15.4108	0	0	0	13.7457	0	13.2079	0	0	0	0	0	0	0	0	0	13.2784	13.3307
	9.97414				252.144													-11.1552	5.18396			☐	1729	0	0	0	0	0	0	0	0	0	0	0	0	0	0	0	0	0	0	0	0	0	0	0	0	0	0
	9.97453				675.192													-38.4825	-5.74474			☐	1730	0	0	0	0	0	0	0	0	0	0	0	0	0	0	0	0	0	0	0	0	0	0	0	0	0	0
	9.9756					354.095												-7.54167	20.3952			☐	1731	16.0351	15.6011	15.1206	13.1422	0	14.6083	16.3298	13.1036	14.6123	14.1915	13.4222	0	15.5826	15.6817	14.8693	14.449	14.3769	14.3433	0	0	0	0	0	0	15.7237	14.7331
	9.9814				801.245													-101.827	25.6048			☐	1732	15.9106	16.243	16.3902	17.8365	17.3448	17.5067	0	0	0	0	0	0	0	0	0	0	0	0	0	0	0	0	0	0	0	0
	9.98411						345.131											298.116	-27.4556			☐	1733	0	0	0	0	0	0	0	0	0	16.5419	17.4485	17.4595	16.3327	16.8293	16.8071	16.3374	15.6548	13.8493	16.3085	16.3711	16.4914	16.5203	16.9848	17.1791	17.1054	17.0295
	9.98441				473.159													-31.6075	-10.8816			☐	1734	0	0	0	0	0	0	15.7789	15.7055	15.5824	15.2394	15.1421	15.5731	15.9895	15.3213	15.921	0	0	0	0	0	14.6275	14.6943	14.4217	15.1512	0	0
	9.98448				312.165													0.667033	-3.16627			☐	1735	0	0	0	0	0	0	0	0	0	0	0	0	0	0	0	0	0	0	0	0	0	0	0	0	0	0
	9.98457				463.164													4.03314	37.4198			☐	1736	0	0	0	0	0	0	0	0	0	15.2156	14.722	14.1795	14.3725	13.7029	13.716	0	0	0	0	0	0	0	0	0	0	0
	9.98506				462.161													-36.266	69.6977			☐	1737	14.1699	13.0662	14.3975	16.0825	15.862	15.7624	14.7164	14.5704	14.0733	17.4561	17.6785	17.6106	17.39	16.3286	17.336	14.2218	0	13.295	16.3645	16.4955	16.3099	16.2009	16.0671	16.3436	0	0
	9.98776				374.127													-15.722	4.37921			☐	1738	0	0	0	0	0	0	0	0	0	0	0	0	0	0	0	0	0	0	0	0	0	0	0	0	0	0
	9.99056				120.045													1.01309	47.5916			☐	1739	0	0	0	13.9471	0	0	0	0	0	15.8053	15.2026	14.9525	14.8164	14.2352	14.569	0	0	0	0	0	0	0	0	0	0	0
	9.99108				802.248													-46.4993	16.0346			☐	1740	14.3415	0	14.528	16.3616	14.9334	15.2794	0	0	0	0	0	0	0	0	0	0	0	0	0	0	0	0	0	0	0	0
	9.99119				194.081													-29.6692	-7.03256			☐	1741	0	0	0	0	0	0	0	0	13.5418	0	0	0	0	0	0	0	0	0	0	0	0	0	0	0	0	0
	9.99804						298.097											-23.0327	45.6144			☐	1742	16.8787	16.8895	16.7999	16.9367	16.7284	17.1108	17.6946	17.6597	17.7256	17.3509	16.7081	16.9159	16.3052	16.1623	16.0124	16.5945	16.2713	16.5227	16.5248	16.5203	16.7757	16.272	16.3949	16.5105	17.2165	17.0714
	9.99977				692.191													-76.8661	7.31967			☐	1743	14.3821	14.1566	14.5522	14.9455	14.7796	15.1712	15.2011	15.3901	15.2972	0	0	0	0	0	0	0	0	0	0	0	0	0	0	0	0	0
	10.0007				176.071													-50.7033	-12.1309			☐	1744	0	0	0	0	0	0	0	0	0	0	0	13.6347	0	15.0181	13.8694	0	0	0	0	0	13.2041	0	0	0	0	0
	10.0061				169.05													-12.7016	-9.12803			☐	1745	14.6764	15.1321	14.9501	14.9383	14.2377	14.3128	0	0	14.0489	13.34	0	0	14.2134	0	13.2247	0	11.7221	0	0	12.7144	13.3891	13.148	12.2072	12.6802	0	0
	10.0064				406.207													-8.40684	-6.35025			☐	1746	0	0	0	0	0	0	0	0	0	0	14.7267	14.6545	16.1543	15.6359	16.0381	15.7804	15.2908	15.8874	15.1231	14.3137	14.8776	0	0	14.3327	0	0
	10.0078				323.16													-32.2284	22.2237			☐	1747	15.8187	14.3763	14.1897	0	0	0	14.5071	0	0	0	0	0	14.2758	0	0	0	0	0	0	0	0	0	0	0	0	0
	10.0106						325.092											-131.304	-33.1851			☐	1748	17.2356	17.772	17.8841	17.5535	17.9371	18.0457	18.1682	18.5143	18.2639	15.1057	15.5844	15.7378	15.7976	16.4082	16.757	15.2929	15.6133	16.5627	13.4618	15.5385	15.3139	15.0397	14.7568	14.8216	15.0552	16.0619
	10.0147				660.171													-15.6135	-3.07317			☐	1749	0	0	0	0	0	0	0	0	0	0	0	0	0	0	0	0	0	0	0	0	0	0	0	0	0	0
	10.0169				132.045													-19.5105	-25.7378			☐	1750	0	0	0	0	0	0	14.4485	0	0	17.1379	17.9113	17.8072	14.7274	17.6657	17.6374	13.6995	16.8204	17.0501	15.2071	17.084	17.4193	14.4871	17.215	17.1657	0	15.0022
	10.0278				223.108													4.4559	40.5911			☐	1751	0	0	0	0	0	0	0	0	0	15.3102	15.1036	15.189	0	0	0	0	0	0	0	0	0	0	0	0	0	0
	10.0312				691.187													-149.972	8.10518			☐	1752	13.583	16.3243	16.7257	16.7323	16.9649	16.7523	17.204	17.0882	17.1397	0	0	0	0	0	0	0	0	0	0	0	0	0	0	0	0	0
	10.0331				299.113													-22.8961	7.39428			☐	1753	13.7284	14.1398	14.4499	0	0	0	0	0	0	0	0	0	0	0	0	0	0	0	0	0	0	0	0	0	0	0
	10.0402				438.154													-13.2685	13.3867			☐	1754	0	0	0	0	0	0	0	0	0	14.8051	14.8743	15.3275	0	13.7848	0	0	0	0	0	0	0	0	0	0	0	0
	10.0429				193.05													-7.24399	-9.14474			☐	1755	0	0	0	0	0	0	0	0	0	0	0	0	0	0	0	0	0	0	0	0	0	0	0	0	0	0
	10.0484				524.177													-21.277	12.5058			☐	1756	15.0118	13.5056	13.4613	0	0	0	0	0	0	0	0	0	0	0	0	0	0	0	0	0	0	0	0	0	0	0
	10.0541				207.048													-77.4804	5.59935			☐	1757	0	15.9259	16.0893	16.0798	15.4621	15.6977	15.8379	15.3842	15.5155	0	0	0	0	0	0	0	0	0	0	0	0	0	0	0	0	0
	10.0551					324.155												-92.9063	9.85184			☐	1758	16.1102	16.0888	15.9975	15.8862	16.0626	16.0462	15.5312	15.2763	15.1219	15.0817	15.2451	14.7191	15.9297	16.0058	15.8731	15.3566	15.042	15.832	14.6078	14.8644	14.0888	0	13.66	13.9955	0	0
	10.0578				327.086													-71.4826	20.5871			☐	1759	16.0811	15.9747	16.3066	15.4544	15.4624	15.8805	0	0	0	0	0	0	0	0	0	0	0	0	0	0	0	0	0	0	0	0
	10.0598						206.045											-170.239	51.5333			☐	1760	19.4337	19.0597	19.1874	19.0937	18.8869	18.6829	19.1706	18.6531	18.6665	16.7703	16.0076	16.2224	16.3117	16.2611	15.9502	16.2612	16.0624	15.9499	16.6009	16.7014	16.6453	16.7882	16.3392	16.706	16.5569	15.8218
	10.0636				346.133													-18.2372	6.0353			☐	1761	14.2442	0	13.8524	15.6778	15.2413	15.925	14.5532	13.2872	13.6486	13.8183	16.739	17.0267	14.5745	14.1608	15.0851	14.547	15.158	15.5452	14.97	15.7247	15.7869	14.8891	15.9598	15.8765	13.8828	14.4797
	10.0637				283.081													-19.096	2.20915			☐	1762	0	13.0308	13.3777	0	0	0	0	0	0	0	0	0	0	0	0	0	0	0	13.0104	0	0	0	0	0	0	0
	10.0644				145.086													-26.9049	2.28678			☐	1763	0	0	0	0	0	0	0	0	0	0	0	0	0	0	0	0	0	0	0	0	0	0	0	0	0	0
	10.0729				163.096													-34.8649	-1.19231			☐	1764	0	0	0	14.3532	0	0	0	0	0	0	0	0	0	0	0	0	0	0	0	0	0	0	0	0	0	0
	10.0764				138.055													-30.3045	18.5387			☐	1765	0	13.5598	0	0	0	0	0	0	0	14.3014	13.8676	13.8362	14.108	13.5618	13.6735	0	0	0	0	0	0	0	0	0	0	0
	10.0783					85.0655												23.2355	-18.0525			☐	1766	0	0	0	0	0	0	0	0	0	0	0	0	0	0	13.6941	0	0	0	0	0	0	13.7128	0	0	0	0
	10.086				516.198													0.0305631	27.0376			☐	1767	0	0	0	0	0	0	0	0	0	16	16.4762	16.546	14.6908	15.2996	15.3296	0	14.8675	15.0585	0	14.4913	14.6785	14.422	14.644	15.3133	0	0
	10.0881				177.055													-23.0651	-20.7679			☐	1768	0	0	0	0	0	0	18.0738	0	0	18.2951	0	0	0	0	0	17.3488	0	18.1376	18.8152	18.7964	18.9514	18.6312	18.8034	19.0085	18.4924	17.9118
	10.0889				429.21													-56.109	-0.764668			☐	1769	0	0	0	15.3314	15.9989	14.855	15.9126	15.2519	15.6875	0	0	0	0	0	0	0	0	0	0	0	0	0	0	0	0	0
	10.094				577.239													-0.653126	2.01702			☐	1770	0	0	0	0	0	0	0	0	0	0	0	0	14.7646	14.4485	15.3646	0	0	0	0	0	0	0	0	0	0	0
	10.0945					485.25												73.7176	-23.1343			☐	1771	0	0	0	0	0	0	0	0	0	15.192	15.9417	15.8177	0	0	0	16.0398	16.3853	17.0059	0	0	13.021	0	0	0	0	0
	10.0954					560.196												-133.699	-20.2754			☐	1772	0	16.9307	17.179	17.665	17.755	17.9563	16.695	0	17.1402	0	14.6054	14.6273	13.6781	14.9695	14.7919	0	0	13.9993	0	0	0	0	0	0	0	0
	10.0961				212.055													-71.8578	15.8081			☐	1773	16.1062	16.3095	16.4706	13.9855	14.6261	14.4213	14.9608	14.133	14.7796	0	0	0	0	0	0	0	0	0	0	0	0	0	0	0	0	0
	10.0986						559.193											-295.481	-6.53486			☐	1774	18.4096	18.7425	18.9051	19.175	19.8759	19.9291	18.8977	18.9582	18.9295	16.4475	16.9299	16.897	16.9576	17.0785	16.9498	16.2604	16.3025	16.392	0	0	0	0	13.163	0	15.6973	16.2991
	10.0994				535.145													-33.2326	5.75362			☐	1775	12.7533	14.2613	13.26	13.1062	14.571	13.8583	0	0	0	0	0	0	0	0	0	0	0	0	0	0	0	0	0	0	0	0
	10.0994				711.24													-80.07	18.3628			☐	1776	15.6018	16.1636	15.9262	16.2884	16.6482	16.4772	0	0	0	0	0	0	0	0	0	0	0	0	0	0	0	0	0	0	0	0
	10.1004					465.103												83.6129	-14.5591			☐	1777	0	0	0	0	0	0	0	0	0	0	0	0	17.5459	16.5167	13.7191	15.9169	13.7312	12.3897	13.3269	14.2776	0	14.2842	0	0	13.0227	0
	10.1017				609.229													-36.6087	29.6049			☐	1778	0	14.4013	0	14.5873	14.6642	15.3511	0	0	0	15.2522	15.6484	15.2855	14.1761	15.1978	14.6285	14.7799	14.8587	15.3864	14.0179	14.313	14.9213	0	0	13.5172	0	0
	10.1033				229.086													-115.112	29.7357			☐	1779	17.1792	17.2459	16.937	16.8362	16.9567	17.0755	15.127	14.2127	14.164	0	0	0	0	0	0	0	0	0	0	0	0	0	0	0	0	0
	10.1066				155.034													-92.9281	10.859			☐	1780	15.9251	15.9567	16.1389	16.0467	15.8899	16.1377	15.1137	15.5136	15.3628	0	0	0	0	13.7086	13.98	0	0	0	0	0	12.8402	0	13.3807	13.3214	0	0
	10.107				203.128													26.0765	-35.2579			☐	1781	0	0	0	0	0	0	0	0	0	0	0	0	0	0	13.6461	14.1212	13.6794	14.5173	0	14.4067	14.6919	14.4868	14.0829	14.372	0	0
	10.1092				615.276													-56.8342	21.3017			☐	1782	15.6975	15.153	15.3594	14.9323	15.3221	14.9813	0	0	0	0	0	13.944	0	0	0	0	0	0	0	0	0	0	0	0	0	0
	10.1123				705.202													-45.2602	3.55744			☐	1783	0	0	0	0	0	0	0	0	0	0	0	0	0	0	0	0	0	0	0	0	0	0	0	0	0	0
	10.1128				297.145													11.1143	59.3414			☐	1784	0	0	0	0	13.0156	12.2652	0	0	0	16.2705	15.78	15.8252	15.8216	14.7753	14.6348	14.9303	13.8366	0	15.6996	14.6243	15.1856	15.5788	14.9078	15.2418	16.6579	15.3245
	10.1136				266.152													-14.601	-13.1042			☐	1785	0	0	0	0	0	0	0	13.943	0	0	0	14.3081	15.7926	15.7199	15.156	0	0	0	0	0	14.5038	15.1697	14.736	15.3419	15.3857	0
	10.1141				178.058													-36.9683	-12.6941			☐	1786	0	0	0	0	0	0	14.023	14.043	0	13.871	14.9055	15.1038	14.5174	15.2425	15.0491	0	13.5827	13.8166	15.2799	15.196	14.9771	15.2466	14.9342	15.4456	0	0
	10.1144				740.239													-39.1298	5.16937			☐	1787	0	0	0	15.027	14.7412	15.1175	0	0	0	0	0	0	0	0	0	0	0	0	0	0	0	0	0	0	0	0
	10.1146				591.219													-86.9328	-12.3985			☐	1788	0	12.5713	15.3665	0	15.0582	15.9453	15.2709	16.1789	16.0723	0	0	0	0	0	0	0	0	0	0	0	0	0	0	0	0	0
	10.1152				267.161													-38.0149	15.4127			☐	1789	0	0	14.5601	0	0	0	15.3618	15.3024	14.9449	16.089	15.5143	15.5707	15.7861	15.9507	16.1848	13.1914	14.4924	14.9834	16.005	15.9116	16.3959	16.1464	16.2051	16.1968	15.9495	15.9077
	10.1154				735.261													-28.6913	-0.252354			☐	1790	0	0	0	0	0	0	0	0	0	0	0	0	0	0	0	0	0	0	0	0	0	0	0	0	0	0
	10.116					505.218												37.6764	-24.744			☐	1791	0	0	0	0	0	0	0	0	0	0	0	0	15.9552	15.409	15.5734	0	0	0	0	0	0	0	0	0	0	0
	10.1165					266.158												-91.4265	-90.7879			☐	1792	0	18.9062	0	18.1643	16.9039	0	19.5859	0	19.2332	0	0	19.8602	19.4641	19.9262	20.0996	19.2642	19.5613	19.1992	20.2697	0	20.2228	0	20.1889	20.2577	19.8718	19.9438
	10.1165						265.155											-449.684	-100.512			☐	1793	20.7819	21.3471	21.2109	20.6287	20.4939	20.4475	22.0322	22.0502	22.0968	22.2163	22.5954	22.5007	22.6899	22.9066	22.7954	21.8539	21.7946	21.9828	22.8843	23.1147	23.0518	22.8397	22.9258	23.0804	22.604	22.6857
	10.1172				629.328													-7.63297	-19.3138			☐	1794	0	0	0	0	0	0	0	0	0	0	0	0	14.6264	0	0	0	0	0	15.0503	14.9948	14.1893	0	14.6449	14.7686	0	0
	10.1173				583.25													-79.2488	19.9325			☐	1795	16.0088	16.2954	16.1242	15.8976	16.5317	16.1163	0	0	0	0	0	0	0	0	0	0	0	0	0	0	0	0	0	0	0	0
	10.1177				410.239													-17.7005	-19.668			☐	1796	0	12.614	0	0	0	0	14.317	14.4215	14.0589	0	0	0	0	13.3384	0	0	0	0	0	0	0	0	13.2793	0	0	0
	10.1188				185.118													24.5213	-43.4578			☐	1797	0	0	0	0	0	0	0	0	0	0	0	0	14.3335	0	13.9614	13.983	14.4078	14.4069	14.6915	15.3359	15.1844	15.3315	14.9342	15.0033	0	0
	10.1189				529.302													-0.977569	-1.72583			☐	1798	0	0	0	0	0	0	0	0	0	0	0	0	0	0	0	0	0	0	0	0	14.2518	0	0	0	15.2006	0
	10.1191				739.234													-58.2724	10.2285			☐	1799	10.2483	13.8902	0	16.6121	16.5421	16.7782	0	0	0	0	0	0	0	0	0	0	0	0	0	0	0	0	0	0	0	0
	10.1194				561.172													-125.915	20.9885			☐	1800	16.6734	16.8648	16.8148	17.1311	17.1831	17.5574	16.242	15.6458	16.1624	0	0	0	0	0	0	0	0	0	0	0	0	0	0	0	0	0
	10.1209				248.128													-6.13614	-10.5078			☐	1801	0	0	0	0	0	0	0	0	0	0	0	0	0	13.8242	13.8945	0	0	0	14.184	14.027	14.9678	14.5737	14.0001	13.9022	15.0575	13.8585
	10.1228					171.063												26.9457	21.8825			☐	1802	0	0	0	15.5986	10.6877	14.5584	0	0	0	0	14.3118	15.0756	0	0	0	0	14.0188	0	0	0	0	0	0	0	13.8263	0
	10.1243				133.081													-6.11695	-16.6655			☐	1803	0	0	0	0	0	0	0	0	0	0	0	0	0	0	0	0	0	0	13.2008	14.0612	14.5901	14.862	14.0715	14.6231	0	0
	10.1244					757.219												-115.318	-5.12302			☐	1804	16.9798	17.0998	16.863	15.876	15.5416	14.8263	16.2713	15.4068	15.4599	15.7282	15.8384	15.874	19.2268	13.0608	14.8298	14.088	13.9721	14.5598	15.1108	14.0444	15.1002	15.7006	14.3129	15.1026	14.5192	15.6493
	10.1252					410.191												39.4816	22.0387			☐	1805	0	0	0	16.2892	16.1736	16.1856	0	0	0	15.1306	15.3426	15.2767	0	0	0	0	0	0	0	0	0	0	0	0	0	14.3341
	10.1263				279.134													37.0336	74.9644			☐	1806	14.1589	0	14.3652	0	0	0	0	0	0	17.3881	17.564	17.5242	16.7101	16.3922	16.5869	16.1047	15.4164	15.979	17.0943	16.5986	16.8952	17.3502	16.5247	16.7371	17.6187	16.4508
	10.1267						190.077											61.3827	24.6622			☐	1807	0	16.2799	16.6056	17.487	17.9288	16.7011	11.2543	15.1528	14.6848	17.2928	17.4958	17.4162	16.319	16.5862	16.5441	16.2549	16.4714	0	0	15.9373	0	16.3838	15.9621	0	16.7575	16.6804
	10.1269					119.069												11.4293	22.1352			☐	1808	14.5859	15.2062	15.6191	16.6529	16.9341	16.719	0	0	13.3318	16.3335	0	16.2216	15.5357	15.1781	15.3657	15.8362	15.5252	15.6435	14.2554	0	14.7401	14.8763	14.6785	14.8204	0	15.3438
	10.1275						569.271											191.609	-22.3911			☐	1809	16.1891	16.0997	16.5265	16.9575	16.8501	16.586	15.7272	15.7233	15.5817	17.5843	17.2586	17.5659	17.2944	17.2675	16.997	17.649	17.4406	17.5794	16.9298	17.2666	17.2798	16.8992	17.1733	16.7721	16.2772	15.8404
	10.1276						570.274											81.5896	-7.29412			☐	1810	0	0	0	15.0264	14.8044	14.2895	0	0	0	15.082	15.8229	15.5626	15.2072	14.9677	14.393	15.6663	14.8952	15.6413	0	14.6154	14.761	0	15.3155	15.0305	0	0
	10.1279						147.063											24.4821	-12.4375			☐	1811	15.9661	16.539	0	17.2487	17.7859	17.8487	11.7608	15.6752	15.9596	17.2575	0	17.6434	0	16.6318	17.0928	17.0718	16.82	17.1201	16.5482	16.2571	16.1134	0	16.6346	15.964	0	16.2241
	10.128						207.104											33.5263	26.4138			☐	1812	15.7239	15.9956	0	16.895	17.3133	17.3815	0	0	15.1151	16.1211	17.1271	17.1047	16.1621	16.1588	15.4639	15.8022	16.0952	15.7419	15.6035	15.0879	15.1083	15.2942	14.7842	0	16.218	0
	10.128					133.084												14.6301	44.8679			☐	1813	13.9855	14.6982	13.7559	15.9674	15.9362	15.6015	0	0	0	15.5849	15.3844	15.5248	14.2577	14.4058	14.3834	14.9891	14.5631	14.2612	0	0	0	0	14.3147	0	14.1077	13.8614
	10.1281				264.147													-3.56456	-0.325309			☐	1814	0	0	0	0	0	0	0	0	0	14.9485	14.7351	0	0	0	14.1743	0	0	0	15.4471	15.0659	15.4494	15.2567	15.1475	14.9425	15.4632	14.6029
	10.1284						143.073											40.1076	25.2388			☐	1815	15.292	16.0445	16.0654	17.3946	17.4148	17.2055	14.8743	14.7022	14.4772	17.0732	17.0013	16.8174	16.127	15.9527	16.0715	15.773	16.2647	16.2937	15.3839	15.3093	15.5962	15.4026	15.0882	15.5588	15.9619	15.4904
	10.1287						188.071											707.627	362.251			☐	1816	24.129	24.4016	24.4638	25.4221	25.6094	25.2904	23.3231	23.4899	23.3164	25.0927	25.276	25.2558	24.6572	24.3089	24.3584	24.698	24.5829	24.6131	23.8308	24.0847	24.2119	23.8162	24.0243	24.3061	24.3624	24.2919
	10.1287						132.081											93.057	62.6593			☐	1817	18.4366	18.4254	18.63	19.1623	19.5144	19.5582	17.6438	17.5153	17.4167	19.2708	19.4447	19.4903	18.5703	18.4345	18.6096	18.4553	18.7217	18.5387	18.204	18.0881	18.2017	18.1248	18.1308	18.069	18.4813	18.3172
	10.1288						144.081											102.525	57.6455			☐	1818	18.4704	19.2639	19.0587	20.0428	20.2073	19.9249	17.9648	18.077	17.8964	19.6931	19.7936	19.9144	18.7975	18.903	18.8969	19.3244	19.0834	19.0631	18.6163	18.5007	18.8801	18.4032	18.4275	18.6678	18.9722	18.7584
	10.1289						170.06											14.2523	62.286			☐	1819	17.7774	18.0777	17.6877	18.7918	19.0699	19.1026	16.9432	17.1409	17.0424	18.9459	18.5765	18.4735	17.8182	17.6917	17.725	18.0432	17.8469	18.1364	17.2659	17.404	17.7261	17.6319	17.3957	17.3679	17.795	17.3237
	10.129					142.065												23.8868	42.5529			☐	1820	15.756	15.5519	15.7259	17.0515	16.9838	16.8142	14.4493	14.2284	12.9544	16.4365	16.8584	16.7156	16.1399	15.6462	16.0958	16.0355	15.5153	15.8032	15.1607	14.4604	14.9212	15.1017	15.0356	15.0092	15.8933	15.3631
	10.129				189.074													-3.75693	168.429			☐	1821	21.2593	0	0	0	22.4179	22.2181	0	20.2443	0	0	22.0501	21.9581	21.1061	0	0	21.4564	21.2229	21.4136	20.94	20.7774	0	20.9591	20.8281	20.9957	21.4924	21.0094
	10.129						118.065											78.1126	72.8938			☐	1822	18.9265	19.523	19.2308	20.4428	20.4902	20.1658	18.2816	18.4303	18.314	19.9624	20.1535	20.2732	19.3183	19.1968	19.613	19.3996	19.3108	19.516	18.8889	18.9471	19.1368	18.6494	18.9319	19.0078	19.1784	18.9214
	10.129						117.058											21.71	39.189			☐	1823	16.2095	15.7886	16.3041	17.0421	17.3832	17.2098	14.7274	14.7532	14.8368	16.5348	16.9864	17.2482	16.2769	15.9623	16.1628	15.9665	16.0182	16.1456	15.3007	15.3231	15.7034	15.5265	15.3717	15.4604	16.5289	15.6083
	10.1292						115.055											26.006	25.8154			☐	1824	14.8168	15.8651	15.8501	16.8053	17.0604	16.6369	13.6802	0	13.5146	16.0137	16.4732	16.4189	15.7189	15.3304	15.4477	15.9181	15.5708	15.226	15.1244	14.6897	14.8846	14.9195	15.0053	14.7654	15.3056	15.6691
	10.1293						146.06											160.97	94.3222			☐	1825	19.7979	19.8617	19.9987	21.2769	21.2421	21.01	19.1181	19.1431	19.4664	20.8399	20.9394	20.7791	19.9083	19.7483	20.2982	20.0745	20.1191	20.2339	19.5281	19.7947	20.0063	19.4788	19.8442	19.6486	20.3784	20.0064
	10.1293						205.097											450.369	485.78			☐	1826	23.7326	24.1087	24.2322	25.0512	25.2141	24.8038	22.7785	22.9621	22.8148	24.7859	24.6289	24.9342	23.8554	23.9886	23.8467	24.1212	24.0923	24.2946	23.2987	23.5404	23.6446	23.4476	23.573	23.8009	24.1312	23.6489
	10.1295						206.095											38.8983	32.2858			☐	1827	16.097	16.476	16.5991	17.625	17.7382	17.2518	15.0423	14.7862	15.1701	17.033	17.5812	17.4693	16.608	16.5337	16.6855	16.5671	16.4831	16.6659	16.0507	15.9532	16.0905	15.8988	15.8953	16.2447	16.7536	16.061
	10.1296						159.092											112.533	63.9351			☐	1828	18.9478	19.4296	19.1565	20.2531	20.3959	20.1457	18.0073	18.1352	18.1207	19.6513	20.0488	20.1345	19.0162	19.2805	19.589	19.2973	19.2251	19.4168	18.6363	18.934	19.0372	18.6191	18.6693	18.7485	19.3944	18.8948
	10.1298					145.084												-11.8894	39.2236			☐	1829	15.2288	15.0296	15.1559	16.9519	16.851	16.7598	0	0	0	16.2934	16.4314	16.0329	15.2607	15.2189	15.5861	15.1476	15.1455	15.2973	14.2037	13.6905	0	14.8655	14.7681	14.4208	15.6198	14.8265
	10.1299				206.101													122.315	321.276			☐	1830	0	0	20.915	22.1601	0	0	0	19.7223	0	21.5638	0	21.7761	0	0	0	20.7315	20.8266	0	20.4309	0	0	20.0856	20.5149	0	0	20.7024
	10.13						160.095											36.8158	30.6626			☐	1831	15.6852	15.6264	15.6579	16.6094	0	17.0269	10.4175	14.0249	13.7588	16.3394	16.5113	16.4251	15.6525	15.53	15.7985	15.8653	16.2209	0	15.8026	15.2152	15.1398	0	14.6517	15.1374	16.0917	0
	10.1304				158.081													-21.7836	29.0362			☐	1832	0	0	0	0	0	0	14.2998	14.3767	14.3689	14.5628	14.1808	14.7788	14.7831	14.7029	15.018	14.4154	14.8204	15.0208	0	0	0	0	0	0	14.1247	0
	10.1305				204.087													-26.4603	17.6041			☐	1833	0	14.6487	14.0045	0	0	0	14.1202	15.2633	13.9825	15.2376	15.5026	15.4018	15.1691	13.7022	15.7476	14.7957	14.8633	16.1153	14.1844	0	13.3467	14.3479	14.4579	12.6166	14.5554	8.62854
	10.1306						409.187											104.404	45.9698			☐	1834	16.3097	15.9245	16.2215	18.5201	18.3826	18.255	0	0	0	17.4946	17.7392	17.5174	16.1688	16.118	15.9091	16.1758	16.4042	16.3593	14.415	14.3093	0	15.2937	15.0894	14.9812	16.2335	16.3863
	10.1308				203.081													40.4314	-1.95041			☐	1835	0	0	0	10.732	14.1478	13.7702	0	0	0	0	14.6935	14.8446	0	13.8526	0	0	0	0	0	0	0	0	0	0	0	14.3627
	10.1314				263.139													3.66572	37.7876			☐	1836	0	0	0	0	0	0	0	0	0	15.3874	14.8782	14.8292	0	0	0	0	0	0	14.0351	0	0	0	0	0	15.0901	14.1445
	10.1314						160.076											90.9867	4.85758			☐	1837	16.38	16.2183	16.4558	17.4833	17.7531	17.6347	15.317	15.4127	15.5582	17.1267	17.6271	17.6834	16.9167	17.4241	17.255	16.7815	16.9854	17.2592	16.3763	16.5695	16.8363	16.753	16.5608	16.7954	17.3023	17.1129
	10.1324						221.092											64.3598	-13.8277			☐	1838	16.4988	17.0344	16.8096	16.9554	17.6865	18.0587	15.661	16.0887	15.6875	17.28	17.1673	17.2829	16.5404	16.6431	17.0338	16.8271	16.9235	17.0247	16.2359	16.4968	16.4118	16.2739	16.5089	17.0538	16.6583	16.5627
	10.1331				927.303													-49.7873	5.92872			☐	1839	0	0	0	0	0	0	0	0	0	0	0	0	0	0	0	0	0	0	0	0	0	0	0	0	0	0
	10.1333				928.306													-30.1543	5.41643			☐	1840	0	0	0	0	0	0	0	0	0	0	0	0	0	0	0	0	0	0	0	0	0	0	0	0	0	0
	10.1333					162.055												1.01869	0.558094			☐	1841	15.8123	14.7017	13.7179	14.4231	14.0806	15.7353	13.6525	15.5979	15.3672	14.6877	14.9905	15.2236	14.2197	14.9968	13.8225	13.5659	14.3727	14.8846	0	14.9795	14.4937	14.9788	14.543	14.9121	14.8817	15.1872
	10.1341				627.219													-33.9938	3.2494			☐	1842	0	0	0	14.3332	15.4855	15.6853	0	0	0	0	0	0	0	0	0	0	0	0	0	0	0	0	0	0	0	0
	10.1344				899.308													2.08567	27.1554			☐	1843	0	0	0	0	0	0	0	0	0	11.4836	14.4541	15.0683	14.2101	0	0	15.2595	14.7706	15.3096	0	0	0	0	0	0	0	0
	10.1352						413.142											63.4892	-36.2893			☐	1844	17.0982	16.9548	16.6318	15.9726	15.9231	16.343	16.0075	16.0799	16.0361	17.2939	17.4489	16.8317	16.6404	17.062	17.3667	16.5127	16.6384	16.5841	16.301	16.8681	16.7818	15.6867	16.0789	16.3397	15.8426	15.9913
	10.1367					219.076												63.5769	12.4918			☐	1845	0	0	0	14.5889	14.7905	0	0	0	0	14.1149	15.0592	14.9309	0	0	0	0	13.5573	12.0492	0	0	0	0	0	0	13.1769	12.8317
	10.1374				351.141													-79.2697	20.6493			☐	1846	16.7578	17.1364	16.8269	10.0561	16.2665	15.7441	0	0	0	0	0	0	0	0	0	0	0	0	0	0	0	0	0	0	0	0
	10.138					190.074												18.7476	-6.05988			☐	1847	14.0827	14.4011	14.427	15.6939	16.0788	16.1238	0	0	14.1792	0	15.7159	15.6797	14.7897	15.6084	14.6077	14.1797	14.8267	14.98	14.2726	13.5012	0	0	13.5902	14.7843	0	0
	10.1394					253.082												12.8539	-8.70239			☐	1848	13.3087	13.8301	14.6568	15.1454	6.69809	14.3959	0	14.7174	14.196	0	15.1442	15.7557	0	13.9245	15.3231	14.7923	15.1042	14.7603	14.4312	14.4474	14.8208	13.3663	14.3185	14.1509	14.8071	15.4717
	10.1403						130.065											67.3926	40.6586			☐	1849	16.696	16.2692	16.6204	17.6204	17.9068	17.6976	16.0369	17.3631	17.4019	17.6558	17.934	17.3252	16.5195	17.2486	17.1858	17.1696	16.9598	16.7463	16.9938	16.4456	16.694	16.8394	16.8738	16.5064	17.4104	17.4302
	10.1464					84.9604												28.9926	10.5092			☐	1850	0	0	0	0	0	0	0	0	0	13.067	12.6838	0	0	0	0	13.7333	12.2406	0	0	12.7892	0	13.5535	0	13.6252	13.3927	13.0925
	10.152				249.123													-24.6758	9.71731			☐	1851	14.4144	14.3319	14.3172	0	0	0	0	0	0	0	0	0	0	0	0	0	0	0	0	0	0	0	0	0	0	0
	10.1556				125.987													36.6375	21.5178			☐	1852	0	0	0	12.6261	0	14.8247	12.2279	0	0	14.9387	13.9703	13.8068	14.4825	0	13.5336	13.3196	12.8579	13.2332	14.5079	14.1598	13.0013	9.85717	13.5851	13.7809	14.8218	14.7355
	10.1577				262.129													-4.06982	-22.0735			☐	1853	0	0	0	0	0	0	0	0	0	0	0	0	0	0	0	0	0	0	0	0	0	0	0	0	0	0
	10.1599				302.124													-25.2038	6.82788			☐	1854	14.0582	14.7066	14.2348	0	0	0	0	0	0	0	0	0	0	0	0	0	0	0	0	0	0	0	0	0	0	0
	10.16				353.135													-24.984	7.32798			☐	1855	13.0093	0	0	14.0878	13.7054	14.1456	0	0	0	0	0	0	0	0	0	0	0	0	0	0	0	0	0	0	0	0
	10.1603				308.172													-27.1952	1.82451			☐	1856	16.0982	16.6861	10.34	15.9546	15.8255	13.7374	11.3924	0	12.8229	14.9812	15.0723	15.5708	14.6075	15.0555	15.505	13.6028	8.97742	16.18	0	13.5419	13.6728	13.9162	0	14.1115	14.5719	0
	10.1607				557.235													-43.6021	11.6355			☐	1857	14.1507	0	13.4324	15.3166	15.2272	14.9938	13.7479	0	0	0	0	0	0	0	0	0	0	0	0	0	0	0	0	0	0	0
	10.1636				344.113													-26.7797	12.8715			☐	1858	0	0	0	0	0	0	0	0	0	15.0477	14.6252	15.1961	14.2654	15.1126	14.5412	14.2136	12.9827	14.1552	13.9531	13.9692	0	0	13.5901	13.901	0	0
	10.1641				417.235													3.63528	33.9111			☐	1859	0	0	0	0	0	0	0	0	0	14.7463	14.6539	14.8744	0	0	0	0	0	0	0	0	0	0	0	0	0	0
	10.1665						307.169											-162.447	20.6041			☐	1860	18.2221	19.8095	20.0185	18.5457	17.083	15.6293	17.708	17.9356	18.0319	16.0752	13.8438	19.1203	16.2873	19.0739	8.69635	16.8708	19.3484	19.3299	10.7116	18.5892	18.7478	18.3637	18.4781	11.2038	17.8765	18.0675
	10.1712				158.06													-15.0131	3.95826			☐	1861	0	0	0	0	14.5948	14.2767	0	0	0	0	0	14.224	0	0	0	0	0	0	0	0	0	0	0	0	0	0
	10.177				530.126													-1.4221	-10.9312			☐	1862	0	0	0	0	0	0	0	0	0	0	0	0	0	0	0	0	0	0	0	0	0	0	0	0	0	0
	10.1793				490.211													-0.495397	1.91351			☐	1863	0	0	0	0	0	0	0	0	0	0	0	0	14.3787	14.3959	14.4809	0	0	0	0	0	0	0	0	0	0	0
	10.1833						148.047											-116.389	-10.8205			☐	1864	17.2295	16.9608	17.1797	16.4416	16.5907	16.266	17.707	17.688	17.2313	0	0	12.0386	0	16.4685	16.0134	0	13.5424	14.3732	0	0	0	0	0	0	0	0
	10.1882				403.196													-5.20041	4.943			☐	1865	0	0	0	0	0	0	0	0	0	0	0	0	13.2922	0	0	0	0	0	0	0	0	0	0	0	0	0
	10.1914				280.147													-29.2326	5.53768			☐	1866	0	0	0	0	0	0	0	0	0	0	0	0	0	0	0	0	0	0	0	0	0	0	0	0	0	0
	10.1938					532.201												8.95969	-21.8677			☐	1867	0	0	0	0	14.4472	13.8762	0	0	0	0	0	0	0	0	0	0	0	0	0	0	0	0	0	0	0	0
	10.1943						531.198											-10.1013	-56.4349			☐	1868	15.9302	16.3641	16.0654	16.6628	16.5304	16.6587	16.3461	16.462	16.364	0	0	0	15.6925	16.1381	15.7028	0	0	14.5146	0	0	0	0	0	0	0	0
	10.1979				611.318													-12.08	-2.06091			☐	1869	0	13.6295	13.3443	0	0	0	0	0	0	0	0	0	0	13.0448	0	14.2635	15.1104	15.0774	0	0	0	0	0	0	0	0
	10.2004				221.096													-16.8785	3.47837			☐	1870	0	0	0	0	0	0	0	0	0	0	0	0	0	0	0	0	0	0	0	0	0	0	0	0	0	0
	10.205					209.092												13.6803	-44.8049			☐	1871	13.8179	16.9148	17.4598	12.4907	15.5005	15.5189	15.8709	17.7564	17.7405	15.3951	14.551	17.6029	15.7142	15.0929	15.4565	15.8247	18.058	18.3815	16.031	17.9135	18.1666	15.4115	14.4806	18.2148	16.778	17.5202
	10.208				147.044													-287.066	-86.5961			☐	1872	20.4383	20.4614	20.5395	20.3104	20.1447	20.1069	21.008	21.0238	21.1411	0	0	0	0	0	0	0	0	0	0	0	0	0	0	0	0	0
	10.2084				137.023													-82.9115	13.2332			☐	1873	15.5572	15.6572	15.685	15.8101	15.8869	15.8708	15.0738	14.7811	15.504	0	0	0	0	0	0	0	0	0	0	0	0	0	0	0	0	0
	10.2091					166.058												-50.7714	-21.3914			☐	1874	16.1242	16.3866	16.3482	15.9802	15.54	15.9645	0	16.9485	16.8328	0	0	0	15.6505	15.286	15.5161	0	0	0	0	0	0	0	0	0	0	0
	10.2097				444.177													-35.9941	9.59996			☐	1875	0	0	0	0	0	0	0	0	0	0	0	0	0	0	0	0	0	0	0	0	0	0	0	0	0	0
	10.2108					212.55												-5.73072	-32.9669			☐	1876	0	13.902	13.7343	0	14.0725	0	15.4806	15.3945	15.5	0	0	0	14.2447	0	14.7145	0	0	0	0	0	0	0	0	0	0	0
	10.2108				470.16													-84.2944	15.5899			☐	1877	16.4524	16.7238	16.8657	17.3166	17.9156	17.3544	0	0	0	0	0	0	13.9801	13.8274	13.8625	0	0	0	0	0	0	0	0	0	0	0
	10.213				587.202													-17.4018	1.9965			☐	1878	0	0	0	0	0	0	0	0	0	0	0	0	0	0	0	0	0	0	0	0	0	0	0	0	0	0
	10.2165					344.134												-43.9635	-9.41726			☐	1879	14.9002	13.9513	14.5851	14.0068	0	13.9175	16.5377	15.8013	16.2706	0	0	0	14.3805	0	10.0217	0	0	0	0	0	0	0	0	0	0	0
	10.217				374.703													4.3554	78.5059			☐	1880	0	0	0	0	0	0	0	0	0	17.4862	16.4194	16.0462	0	13.8898	14.3368	0	0	0	0	0	0	0	0	0	0	0
	10.2176				372.166													-17.1114	-3.10047			☐	1881	0	0	0	0	0	0	14.6841	13.1646	14.0173	0	0	0	0	0	0	0	0	0	0	0	0	0	0	0	0	0
	10.2199				222.076													-91.0539	36.6371			☐	1882	15.424	15.3355	15.086	14.5635	14.5852	14.4188	15.7949	14.9495	15.1017	15.7851	15.0423	14.8526	15.6149	15.0229	15.0407	16.1457	15.4382	15.1421	16.0616	15.4245	15.0639	15.8678	14.8639	14.4779	15.8376	15.3389
	10.2204				261.145													-52.8233	8.84186			☐	1883	0	0	0	16.282	16.2399	16.1867	0	0	0	0	0	0	0	0	0	0	0	0	0	0	0	0	0	0	0	0
	10.2263						216.113											96.7413	-31.6846			☐	1884	14.3486	14.1977	14.9815	15.2284	14.7205	14.4673	0	13.8815	13.1039	16.0792	16.0048	15.9847	17.2277	17.2049	17.3614	15.5014	15.1515	15.603	16.4334	16.466	16.3445	16.4982	16.4507	16.3999	15.5863	15.4705
	10.227				204.066													-22.8439	7.66834			☐	1885	0	0	0	0	0	0	0	0	0	0	0	0	0	0	0	0	0	0	0	0	0	0	0	0	0	0
	10.2293				174.055													-22.5123	2.1484			☐	1886	0	0	0	0	0	0	0	0	0	0	0	0	0	0	0	0	0	0	0	0	0	0	0	0	0	0
	10.2346				503.187													-30.7611	12.5157			☐	1887	15.1521	15.0916	14.7612	0	0	0	0	0	0	0	0	0	0	0	0	0	0	0	0	0	0	0	0	0	0	0
	10.2369				90.5265													19.9207	38.02			☐	1888	13.9993	13.0381	12.578	11.5496	15.0381	0	13.8094	0	0	12.3012	0	9.7843	15.3298	0	12.505	14.3702	16.3635	15.0707	15.4759	14.9118	12.8907	0	14.9432	13.2607	17.2063	14.0062
	10.2375				172.056													1.85728	-22.4013			☐	1889	0	0	0	0	14.058	0	0	0	0	0	0	0	0	0	0	0	0	0	0	0	0	0	0	0	13.5867	0
	10.2385				158.003													-26.2592	-10.1834			☐	1890	0	14.0511	15.3748	0	13.5332	13.3264	15.1466	13.9322	0	13.2951	14.0615	12.447	0	13.3368	0	13.2507	0	0	0	0	0	0	0	0	0	0
	10.2406					127.076												-141.856	10.3393			☐	1891	16.8267	17.0496	17.5435	17.0269	16.504	17.0912	17.1165	16.6896	16.9642	0	13.998	13.5826	14.3382	14.5901	14.227	14.7606	13.6887	13.9772	0	12.8647	13.2066	14.1291	13.4198	0	0	0
	10.2418				148.076													-37.366	5.22311			☐	1892	14.0415	13.5055	14.1228	13.5872	0	0	14.795	13.6357	14.541	0	0	0	0	0	0	0	0	0	0	0	0	0	0	0	0	0
	10.246				517.135													-17.4833	2.01791			☐	1893	0	0	0	12.6585	13.9944	13.2516	0	0	0	0	0	0	0	0	0	0	0	0	0	0	0	0	0	0	0	0
	10.2474				227.175													-0.924635	2.77012			☐	1894	0	0	0	0	0	0	0	0	0	0	0	0	14.9845	14.9275	15.3456	0	0	0	0	0	0	0	0	0	0	0
	10.2478				169.05													-36.4026	11.7672			☐	1895	15.513	0	14.6148	0	0	0	0	0	0	0	0	0	0	0	0	0	0	0	0	0	0	0	0	0	0	0
	10.2504					379.136												37.9509	-12.252			☐	1896	0	0	0	0	0	0	0	0	0	14.4079	0	14.0047	14.3972	14.3884	14.4565	13.6976	0	13.8944	0	0	13.719	0	0	0	0	0
	10.2527				235.144													-145.405	62.7837			☐	1897	17.4648	17.4058	16.9981	16.9292	16.8556	17.2025	15.6968	15.1188	14.8223	16.2658	15.5589	16.2723	15.0524	15.4536	15.227	14.6132	0	0	15.4613	15.2954	15.3816	15.782	15.4943	15.6214	16.5663	16.0537
	10.2574				669.25													-92.4192	24.4264			☐	1898	16.2874	16.0878	15.9955	16.7249	16.6422	16.7988	0	0	0	0	0	0	0	0	0	0	0	0	0	0	0	0	0	0	0	0
	10.2594				174.092													-19.1146	-4.27695			☐	1899	0	0	0	0	0	0	14.5696	14.008	14.1813	0	0	0	0	0	0	0	0	0	0	0	0	0	0	0	0	0
	10.2601				670.254													-31.3192	9.30548			☐	1900	13.929	0	0	14.4509	14.5766	14.6394	0	0	0	0	0	0	0	0	0	0	0	0	0	0	0	0	0	0	0	0
	10.2604				223.133													-15.2165	69.2055			☐	1901	0	0	0	0	0	0	0	0	0	0	0	0	0	0	0	0	0	0	0	0	0	0	0	0	0	0
	10.2619				202.09													9.12748	179.521			☐	1902	0	0	0	0	0	0	0	0	0	19.3596	19.5612	17.8729	18.7373	16.2994	17.0475	16.6688	16.676	16.8285	13.0896	14.8789	16.1441	16.2416	16.7694	16.5624	16.9126	17.0542
	10.2628				348.108													-22.0491	-5.01494			☐	1903	0	0	0	0	0	0	14.948	14.483	14.5403	0	0	0	0	0	0	0	0	0	0	0	0	0	0	0	0	0
	10.2631				624.212													-40.0006	5.94236			☐	1904	0	14.2256	14.2414	14.6004	14.7299	15.0656	0	0	0	0	0	0	0	0	0	0	0	13.777	0	0	0	0	0	0	0	0
	10.2633					204.123												-49.4428	-82.4936			☐	1905	15.4885	16.5714	17.268	13.9468	15.7317	16.1731	0	15.1157	15.309	0	10.699	14.3597	0	14.8621	15.367	14.7012	15.2854	16.1759	0	14.3411	15.0917	0	0	14.2149	0	0
	10.2645				547.262													3.73561	119.918			☐	1906	0	0	0	0	0	0	0	0	0	18.6072	17.2558	17.3973	15.3289	14.4555	0	0	0	0	0	0	0	0	0	0	0	0
	10.2655				547.764													8.80957	100.719			☐	1907	0	0	0	0	0	0	0	0	0	18.3351	16.4088	16.5315	0	0	0	0	0	0	0	0	0	0	0	0	0	0
	10.2661				245.059													-34.8864	-0.27147			☐	1908	0	0	0	0	0	0	0	0	0	14.734	15.1837	15.279	15.379	15.1206	15.8225	14.3558	14.3174	14.6461	14.5803	14.3014	14.6637	13.924	13.7838	14.4379	0	13.7278
	10.267				623.209													-112.874	36.1339			☐	1909	16.547	16.9669	16.7977	17.1592	17.0275	17.1057	0	13.6802	14.544	15.7856	16.3458	16.4053	15.8867	15.7285	15.6908	15.5883	16.2326	16.0019	0	13.5255	14.5979	0	14.6396	14.6882	0	13.5354
	10.2671					607.287												19.9605	-35.68			☐	1910	0	0	0	0	0	0	0	0	0	13.8242	13.9046	14.6509	15.1718	15.6182	15.3763	15.1283	14.8151	15.1621	0	0	0	0	0	0	0	0
	10.2676				171.993													5.12117	4.87512			☐	1911	0	14.7351	11.6545	13.9244	14.6206	12.6485	0	0	0	14.9849	0	0	0	0	0	0	0	0	0	0	0	0	0	0	0	0
	10.2755				113.06													-5.75196	-15.6518			☐	1912	13.1247	0	0	0	0	0	0	0	0	0	12.8766	13.8047	0	12.4068	13.2081	13.2582	13.0671	13.6137	13.8183	0	13.424	0	0	0	0	0
	10.2766				595.214													-15.8193	0.556183			☐	1913	0	0	0	0	0	0	0	0	0	0	0	0	0	0	0	0	0	0	0	0	0	0	0	0	0	0
	10.277				172.076													-20.9247	-5.4518			☐	1914	0	0	0	0	0	0	14.4494	14.6331	14.351	0	0	0	0	0	0	0	0	0	0	0	0	0	0	0	0	0
	10.278				114.092													-5.92702	26.5777			☐	1915	0	0	0	0	0	0	0	0	0	16.412	0	16.8984	15.6654	16.2225	15.9226	13.9094	14.8738	15.1385	13.9634	14.153	14.8428	13.9953	14.8109	14.8118	0	13.3136
	10.2781				465.161													-92.99	21.5316			☐	1916	16.2535	16.6672	16.9885	16.0735	15.9883	16.3642	0	13.7368	0	0	0	0	0	0	0	0	0	0	0	0	0	0	0	0	0	0
	10.2845				313.092													-112.496	19.0962			☐	1917	16.4022	16.7957	16.231	16.233	15.6922	16.1099	14.6472	14.8959	14.5109	0	0	0	0	13.0928	14.2864	0	0	0	0	0	0	0	0	0	0	0
	10.2863				96.9615													20.0209	-0.0321022			☐	1918	0	0	0	11.2855	0	13.5697	13.578	12.4741	0	13.2684	0	13.2204	13.6276	0	0	0	0	0	0	0	0	0	0	0	0	0
	10.2873				419.119													-51.3861	16.213			☐	1919	15.5741	15.478	15.4994	15.3833	14.5753	14.7387	0	0	0	14.639	14.7393	14.7969	14.4593	15.416	14.5972	14.679	14.3659	15.0916	13.998	13.3077	13.711	0	0	13.82	0	0
	10.2891				442.238													1.12486	31.0386			☐	1920	0	0	0	0	0	0	0	0	0	13.889	14.6144	14.4323	0	0	0	0	0	0	0	0	0	0	0	0	13.7852	13.6317
	10.2925				211.06													-17.8108	-4.07399			☐	1921	0	0	0	0	0	0	0	0	0	0	0	0	0	0	0	0	0	0	0	0	0	0	0	0	0	0
	10.2931				345.644													-23.4127	10.2608			☐	1922	14.4949	13.8859	14.2483	0	0	0	0	0	0	0	0	0	0	0	0	0	0	0	0	0	0	0	0	0	0	0
	10.2963				285.156													5.21056	45.2542			☐	1923	0	0	0	0	0	0	0	0	0	15.7331	15.0114	15.2619	0	0	0	0	0	0	0	0	0	0	0	0	0	0
	10.2975				408.15													-12.2244	0.483973			☐	1924	0	0	0	0	0	0	0	0	0	0	0	0	0	0	0	0	0	0	0	0	0	0	0	0	0	0
	10.2978					441.235												5.75553	109.019			☐	1925	0	0	0	0	0	0	0	0	0	17.873	18.0377	17.8221	15.2917	12.769	15.4946	16.0795	16.6722	16.2484	14.6252	14.9472	14.7844	14.802	15.2901	15.2978	17.7333	17.6332
	10.2979				230.765													-29.6366	12.486			☐	1926	15.1074	14.8579	14.7209	0	0	0	0	0	0	0	0	0	0	0	0	0	0	0	0	0	0	0	0	0	0	0
	10.2996				436.145													-51.0013	26.9116			☐	1927	16.2157	15.1134	15.2299	14.7977	13.5637	13.2222	15.0731	0	13.3943	13.7711	0	0	14.8714	13.8016	0	14.8139	13.8516	13.8202	0	0	0	0	0	0	0	0
	10.3032				441.19													-28.7648	5.14001			☐	1928	14.6332	0	0	0	0	0	14.0962	14.0948	13.9898	0	0	0	0	0	0	0	0	0	0	0	0	0	0	0	0	0
	10.3055				343.591													25.9614	-12.7285			☐	1929	0	0	0	0	0	0	0	0	0	15.6412	0	14.8396	0	0	0	0	15.6005	11.5397	0	0	0	0	14.9652	0	0	0
	10.3065				399.224													1.26655	17.5347			☐	1930	0	0	0	0	0	0	0	0	0	11.013	14.2515	14.7949	0	0	0	0	0	0	0	0	0	0	0	0	0	0
	10.309				1019.29													-35.0868	14.0732			☐	1931	15.0059	13.0134	0	14.4469	14.4416	14.3175	0	0	0	0	0	0	0	0	0	0	0	0	0	0	0	0	0	0	0	0
	10.3105				342.119													-51.7463	15.0415			☐	1932	15.8036	16.1456	15.6861	0	14.8119	14.0624	0	0	0	0	0	0	0	0	0	0	0	0	0	0	0	0	0	0	0	0
	10.33				571.214													-18.2033	5.92997			☐	1933	0	0	0	0	0	0	0	0	0	0	0	0	14.6701	15.5043	15.4827	14.0388	0	13.5229	0	0	0	0	0	0	0	0
	10.3345				229.071													-20.7282	-9.82213			☐	1934	0	0	0	0	0	0	0	0	0	0	0	0	0	0	0	0	0	0	0	0	0	0	0	0	0	0
	10.3371				515.155													0.018511	14.2301			☐	1935	0	0	0	0	0	0	0	0	0	0	15.1827	0	0	14.2936	15.1075	15.7805	16.1042	16.3329	13.176	0	0	0	0	0	0	0
	10.3381				190.086													-46.4834	-1.31708			☐	1936	0	0	0	0	0	0	16.6396	16.704	16.8271	14.7518	14.2904	14.5457	13.4863	0	12.4671	0	0	0	13.7482	12.9467	13.0671	14.0162	14.0549	13.5359	13.8399	13.8819
	10.3392				199.06													-48.5646	13.4124			☐	1937	14.2823	13.9073	14.0836	14.1101	13.5666	13.7492	0	13.1145	0	0	0	0	13.6543	14.1298	13.538	0	0	0	0	0	0	0	0	0	0	0
	10.3496						515.26											93.8114	-58.6748			☐	1938	0	0	0	0	0	0	0	0	0	0	0	0	0	0	0	0	0	0	0	0	0	0	0	0	0	0
	10.3515				253.071													-22.5192	3.81565			☐	1939	0	0	0	13.934	14.1311	14.0764	0	0	0	0	0	0	0	0	0	0	0	0	0	0	0	0	0	0	0	0
	10.3518					516.264												41.4841	-33.0732			☐	1940	0	0	0	0	0	0	0	0	0	0	0	0	0	0	0	0	0	0	0	0	0	0	0	0	0	0
	10.3521				235.06													-57.4408	11.7161			☐	1941	14.6206	14.7711	14.7548	15.3396	15.5358	16.3193	0	0	0	0	0	0	0	0	0	0	0	0	0	0	0	0	0	0	0	0
	10.3533					137.06												-52.2725	10.0973			☐	1942	14.8502	16.1419	16.1756	14.8033	15.341	15.6803	13.667	14.3597	0	16.4936	0	13.0966	0	0	0	0	0	0	13.1342	0	12.7837	12.742	14.3589	0	0	0
	10.3564				488.27													-6.18069	-10.6609			☐	1943	0	0	0	0	0	0	0	0	0	0	0	0	0	0	0	0	0	0	0	0	0	0	0	0	0	0
	10.36					743.385												60.2365	-37.871			☐	1944	0	0	0	0	0	0	0	0	0	0	0	0	0	0	0	0	0	0	0	0	0	0	0	0	0	0
	10.361				227.164													-36.0129	10.4633			☐	1945	14.7914	14.5114	14.9538	0	13.555	12.8555	0	0	0	0	0	0	12.4926	0	12.811	11.8074	14.802	13.6627	0	0	0	0	0	0	0	0
	10.3614				240.207													-11.5058	-41.6658			☐	1946	0	0	0	0	0	0	0	0	0	0	0	0	0	0	0	0	0	0	0	0	0	0	0	0	0	0
	10.363				360.148													-47.7038	1.39461			☐	1947	0	0	0	0	0	0	0	0	0	0	0	0	0	0	0	0	0	0	0	0	0	0	0	0	0	0
	10.3651				924.728													28.6133	-8.11759			☐	1948	0	0	0	0	0	0	0	0	0	0	0	0	0	0	0	0	0	0	0	0	0	0	0	0	0	0
	10.3661				455.119													-44.4151	13.7184			☐	1949	14.4383	14.6506	13.9224	15.1897	14.4569	14.4953	0	0	0	0	0	0	0	0	0	0	0	0	0	0	0	0	0	0	0	0
	10.3688				583.25													-79.7806	20.8145			☐	1950	15.7864	15.5184	15.7179	16.7408	16.6801	16.6403	0	0	0	0	0	0	0	0	0	0	0	0	0	0	0	0	0	0	0	0
	10.371					617.823												65.7841	-20.1197			☐	1951	0	0	0	0	0	0	0	0	0	0	0	0	0	0	0	0	0	0	0	0	0	0	0	0	0	0
	10.3711				390.125													0.0857568	7.01575			☐	1952	0	0	0	0	0	0	0	0	0	0	0	0	0	14.4006	13.9371	14.8885	14.8662	14.0969	0	0	0	0	0	0	0	0
	10.3719				387.201													-40.8229	14.7543			☐	1953	15.7067	16.0227	15.6847	0	0	0	0	0	0	0	0	0	0	0	0	0	0	0	0	0	0	0	0	0	0	0
	10.3728					463.494												48.8248	-22.3573			☐	1954	0	0	0	0	0	0	0	0	0	0	0	0	0	0	0	0	0	0	0	0	0	0	0	0	0	0
	10.3739						529.564											146.153	-50.2257			☐	1955	0	0	0	0	0	0	0	0	0	0	0	0	0	0	0	14.888	0	0	0	0	0	0	0	0	0	0
	10.3741						727.208											63.4337	-76.8816			☐	1956	0	15.3952	15.235	0	0	0	0	0	0	17.0279	17.2415	17.7277	16.7512	16.7414	0	17.3648	17.7247	17.5198	16.9107	17.023	17.069	17.3532	16.7789	17.1676	16.9103	16.1815
	10.3749				643.328													-16.4675	-5.94229			☐	1957	0	0	0	0	0	0	11.5995	14.7174	14.1789	0	0	0	0	0	0	0	0	0	0	0	0	0	0	0	0	0
	10.3755				924.978													32.4662	-14.9203			☐	1958	0	0	0	0	0	0	0	0	0	0	0	0	0	0	0	0	0	0	0	0	0	0	0	0	0	0
	10.3756						462.742											169.101	-69.6267			☐	1959	0	0	0	0	0	0	0	0	0	0	0	0	0	0	0	15.5469	0	0	0	0	0	0	0	0	0	0
	10.3756						463.244											183.452	-63.1154			☐	1960	0	0	0	0	0	0	0	0	0	0	0	0	0	0	0	16.5665	0	0	0	0	0	0	0	0	0	0
	10.3757					191.07												-2.80502	-10.8632			☐	1961	0	0	0	0	0	0	0	0	0	0	0	0	15.9677	16.2149	16.4378	0	0	0	0	0	0	0	0	0	0	0
	10.3758						529.134											416.022	-133.786			☐	1962	0	0	0	0	0	0	0	0	0	0	14.0383	14.6432	0	13.4505	0	18.3413	16.866	16.2404	15.4126	0	13.5769	16.6732	16.8186	16.8549	0	0
	10.3758						740.384											198.557	-61.402			☐	1963	0	0	0	0	0	0	0	0	0	0	0	0	0	0	0	16.5165	0	9.23682	0	0	0	14.3491	13.1206	0	0	0
	10.376						528.705											312.141	-102.838			☐	1964	0	0	0	0	0	0	0	0	0	0	0	0	0	0	0	17.6183	15.957	15.1349	0	0	0	15.6758	14.0951	15.2181	0	0
	10.3763					529.707												64.3406	-27.6204			☐	1965	0	0	0	0	0	0	0	0	0	0	0	0	0	0	0	0	0	0	0	0	0	0	0	0	0	0
	10.3766				215.055													-25.5153	-10.0319			☐	1966	0	0	0	0	0	0	0	0	0	0	0	0	0	0	0	0	0	0	0	0	0	0	0	0	0	0
	10.3767						740.184											241.869	-76.0136			☐	1967	0	0	0	0	0	0	0	0	0	0	0	0	0	0	0	17.2794	14.3373	0	0	0	0	14.3346	13.7524	13.4233	0	0
	10.3771						529.421											249.982	-79.2601			☐	1968	0	0	0	0	0	0	0	0	0	0	0	0	0	0	0	16.9916	14.0879	14.051	0	0	0	14.7557	13.4812	14.0809	0	0
	10.3773						617.489											191.742	-52.2192			☐	1969	0	0	0	0	0	0	0	0	0	0	0	0	0	0	0	16.7198	0	14.3192	0	0	0	14.1184	14.729	13.7273	0	0
	10.3781						739.783											160.909	-59.5905			☐	1970	0	0	0	0	0	0	0	0	0	0	0	0	0	0	0	15.7113	0	0	0	0	0	0	0	0	0	0
	10.3782						616.654											330.632	-109.079			☐	1971	0	0	0	0	0	0	0	0	0	0	0	0	0	0	0	17.6748	16.0432	16.3312	0	13.5786	0	16.1137	16.0252	14.8918	0	0
	10.3784				617.656													130.94	-57.2645			☐	1972	0	0	0	0	0	0	0	0	0	0	0	0	0	0	0	15.3305	0	0	0	0	0	0	0	0	0	0
	10.3792						529.277											328.514	-101.916			☐	1973	0	0	0	0	0	0	0	0	0	0	13.309	13.6107	0	0	0	17.8651	15.3144	15.6099	0	0	0	15.8231	15.6963	15.8187	0	0
	10.3793				468.172													-46.0108	12.1083			☐	1974	14.3864	14.2504	14.2826	14.8116	14.9249	14.9148	0	0	0	0	0	0	0	0	0	0	0	0	0	0	0	0	0	0	0	0
	10.3795						740.585											171.285	-60.1349			☐	1975	0	0	0	0	0	0	0	0	0	0	0	0	0	0	0	15.8203	0	0	0	0	0	0	0	0	0	0
	10.3799						462.993											262.142	-90.78			☐	1976	0	0	0	0	0	0	0	0	0	0	0	0	0	0	0	17.2863	14.4372	14.673	0	0	0	14.7917	15.7318	14.7965	0	0
	10.38						463.118											246.887	-76.8093			☐	1977	0	0	0	0	0	0	0	0	0	0	0	0	0	0	0	16.8478	14.9605	14.4055	0	0	0	0	14.4682	13.4245	0	0
	10.38						617.322											307.619	-70.5123			☐	1978	0	0	0	0	0	0	0	0	0	0	13.1498	0	0	0	0	0	16.1287	15.8446	0	0	0	16.142	15.8998	16.3159	0	0
	10.3805				239.055													-2.06615	-13.2212			☐	1979	0	0	0	0	0	0	0	0	0	0	0	0	0	0	0	0	0	0	0	0	0	0	0	0	0	0
	10.3807						739.984											247.696	-81.0568			☐	1980	0	0	0	0	0	0	0	0	0	0	0	0	0	0	0	17.2326	13.523	14.4781	0	0	0	14.644	14.9836	13.6128	0	0
	10.381						616.988											465.198	-130.905			☐	1981	0	0	0	0	0	0	0	0	0	0	14.9725	15.1441	13.7877	0	14.5158	18.7214	17.2101	17.1847	15.2119	15.3379	15.0694	17.3223	17.2142	17.3859	0	0
	10.3812						528.991											468.209	-146.686			☐	1982	0	0	0	0	0	0	0	0	0	0	15.3682	14.5601	14.654	13.6993	14.1947	18.8402	16.9965	17.2513	14.9896	15.7222	13.9893	17.067	17.064	16.8899	0	0
	10.3813					463.369												118.545	-50.1758			☐	1983	0	0	0	0	0	0	0	0	0	0	0	0	0	0	0	13.5594	0	0	0	0	0	0	0	0	0	0
	10.3821						528.848											438.014	-139.294			☐	1984	0	0	0	0	0	0	0	0	0	0	14.0427	15.4655	14.15	14.1542	0	18.7038	16.8365	16.7653	14.8533	15.3222	13.4009	17.1624	16.9784	16.6754	0	0
	10.3827				361.149													-110.877	29.7035			☐	1985	17.1166	17.4049	17.7223	16.7097	16.9356	16.8789	0	0	0	0	0	0	0	0	0	0	0	0	0	0	0	0	0	0	0	0
	10.3828				302.208													-64.6363	-14.9411			☐	1986	15.6996	15.0913	16.1945	15.5744	14.7741	14.902	13.8172	0	13.2662	13.3612	15.3192	14.8967	0	16.1021	15.2773	0	14.629	14.7732	0	14.4374	15.0152	0	13.1779	14.7877	0	0
	10.3828				380.163													-79.7383	25.9013			☐	1987	17.3011	16.9727	17.1499	0	16.9741	0	0	0	0	0	0	0	0	0	0	0	0	0	0	0	0	0	0	0	0	0
	10.3829						616.821											451.679	-154.529			☐	1988	0	0	0	0	0	0	0	0	0	0	15.2488	15.0456	14.0185	13.8911	0	18.8147	17.3968	17.2822	15.3948	15.4217	14.2306	17.3456	17.065	17.2121	0	0
	10.3831						462.868											252.485	-70.5706			☐	1989	0	0	0	0	0	0	0	0	0	0	0	0	0	0	0	17.2657	14.9667	14.6714	0	0	0	14.3435	15.4144	0	0	0
	10.3831				620.155													40.7836	-21.3693			☐	1990	0	0	0	0	0	0	0	0	0	0	0	0	0	0	0	0	0	0	0	0	0	0	0	0	0	0
	10.3837				379.16													-244.213	62.1528			☐	1991	19.4069	19.5027	19.6432	18.8187	19.1939	19.0197	16.388	16.1169	16.4439	0	0	0	0	0	0	0	0	0	0	0	0	0	0	0	0	0
	10.3837						617.155											373.088	-54.5479			☐	1992	0	0	0	0	0	0	0	0	0	0	14.6672	13.9492	0	13.4581	0	18.5989	16.7827	16.6376	14.8007	14.868	14.1149	16.986	17.0292	16.743	0	0
	10.3853				255.086													-1.77624	-8.984			☐	1993	0	0	0	0	0	0	0	0	0	0	0	0	0	0	0	0	0	0	0	0	0	0	0	0	0	0
	10.3857				531.706													40.3096	-37.8522			☐	1994	0	0	0	0	0	0	0	0	0	0	0	0	0	0	0	0	0	0	0	0	0	0	0	0	0	0
	10.3866						619.822											133.879	-83.6331			☐	1995	0	0	0	0	0	0	0	0	0	0	0	0	0	0	0	0	0	0	0	0	0	0	0	0	0	0
	10.3875				424.218													-89.2414	24.1835			☐	1996	16.6141	16.9167	16.9168	15.9489	16.186	16.4116	0	0	0	0	0	0	0	0	0	0	0	0	0	0	0	0	0	0	0	0
	10.3882					531.42												132.395	-73.199			☐	1997	0	0	0	0	0	0	0	0	0	0	0	0	0	0	0	0	0	0	0	0	0	0	0	0	0	0
	10.3891					465.119												54.9428	-36.2844			☐	1998	0	0	0	0	0	0	0	0	0	0	0	0	0	0	0	0	0	0	0	0	0	0	0	0	0	0
[truncated: 7,556 more rows]
[truncated: 43 more columns]

## Sheet: SampleList
Sample	Analysis Name	Group	t-Test	sample	100%MeOH
OCI01	OCI01_1	18	-	100ul	300ul
	OCI01_2
	OCI01_3
OCI02	OCI02_1	19	-	100ul	300ul
	OCI02_2
	OCI02_3
OCI03	OCI03_1	20	-	100ul	300ul
	OCI03_2
	OCI03_3
OCN01	OCN01_1	21	-	100ul	300ul
	OCN01_2
	OCN01_3
OCN02	OCN02_1	22	-	100ul	300ul
	OCN02_2
	OCN02_3
OCN03	OCN03_1	23	-	100ul	300ul
	OCN03_2
	OCN03_3
Blank	Blank_1	-	-	100ul	300ul
	Blank_2
	Blank_3
Notices
Irradiated：OxalisCorniculata_Irradiation(OCI) Nonirradiated：OxalisCorniculata_Non-Irradiation(OCN)

## Sheet: PeakList
Check	No.	DB	Standard	MS2	R.T.(min)	m/z(Detected)	Exact Mass	Formula	Adduct	Power Get ID
☐	1	6	0	Yes	3.00056	233.113	232.106	C9H16O5N2	[M+H]+	2558
☐	2	0	0	Yes	3.00243	101.06	100.053	Unknown	[M+H]+	2560
☐	3	4	0	Yes	3.00265	180.087	179.079	C6H13O5N	[M+H]+	2562
☐	4	1	0		3.00549	253.065	252.058	C11H14O1N2P2	[M+H]+	2565
☐	5	3	0	Yes	3.01214	177.076	176.069	C7H12O5	[M+H]+	2568
☐	6	1	0	Yes	3.01223	202.18	201.173	C11H23O2N	[M+H]+	2569
☐	7	1	0	Yes	3.01788	482.108	481.101	C18H30O6N1P3S1	[M+H]+	2572
☐	8	1	0	Yes	3.01878	442.077	441.07	C14H23O7N3S3	[M+H]+	2574
☐	9	5	0	Yes	3.0289	231.098	230.09	C9H14O5N2	[M+H]+	2576
☐	10	1	0	Yes	3.03388	290.081	289.073	C10H15O5N3S1	[M+H]+	2579
☐	11	1	0	Yes	3.0416	344.192	343.184	C13H29O9N1	[M+H]+	2587
☐	12	1	0	Yes	3.04327	276.97	275.963	C14O3N2S1	[M+H]+	2588
☐	13	1	0		3.04391	310.096	309.089	C6H16O2N9P1S1	[M+H]+	2589
☐	14	1	0	Yes	3.04442	294.003	292.996	C15H3O6N1	[M+H]+	2591
☐	15	2	0	Yes	3.05036	179.049	178.041	C5H10O3N2S	[M+H]+	2598
☐	16	1	0	Yes	3.05319	369.187	368.18	C17H37P1S3	[M+H]+	2600
☐	17	2	0	Yes	3.06201	312.129	311.122	C12H17O5N5	[M+H]+	2605
☐	18	1	0	Yes	3.07075	150.058	149.051	C5H11O2NS	[M+H]+	2611
☐	19	1	0	Yes	3.0736	169.013	168.006	C7H4O5	[M+H]+	2613
☐	20	2	0	Yes	3.07597	115.039	114.032	C5H6O3	[M+H]+	2615
☐	21	1	0	Yes	3.09624	222.061	221.054	C7H11O7N1	[M+H]+	2622
☐	22	0	0	Yes	3.09688	117.053	116.045	Unknown	[M+H]+	2623
☐	23	5	0	Yes	3.09882	124.04	123.032	C6H5O2N	[M+H]+	2624
☐	24	1	0	Yes	3.11687	204.985	203.978	C12N2S1	[M+H]+	2628
☐	25	5	0	Yes	3.11771	228.05	227.043	C9H9O6N	[M+H]+	2629
☐	26	0	0		3.12591	89.5074	88.5001	Unknown	[M+H]+	2632
☐	27	1	0	Yes	3.12755	314.181	313.174	C12H27O8N1	[M+H]+	2633
☐	28	0	0		3.13122	89.9405	88.9332	Unknown	[M+H]+	2635
☐	29	0	0	Yes	3.13611	230.99	229.983	Unknown	[M+H]+	2638
☐	30	0	0	Yes	3.13934	111.008	110.001	Unknown	[M+H]+	2641
☐	31	0	0	Yes	3.15116	215.016	214.009	Unknown	[M+H]+	2652
☐	32	3	0	Yes	3.152	284.17	283.163	C12H21O3N5	[M+H]+	2653
☐	33	1	0	Yes	3.15639	186.076	185.069	C8H11O4N1	[M+H]+	2657
☐	34	4	0	Yes	3.15648	193.034	192.027	C6H8O7	[M+H]+	2658
☐	35	1	0	Yes	3.15677	426.009	425.002	C19H7O11N1	[M+H]+	2659
☐	36	0	0	Yes	3.1612	233.042	232.035	Unknown	[M+H]+	2662
☐	37	0	0		3.16995	116.972	115.965	Unknown	[M+H]+	2667
☐	38	1	0	Yes	3.1731	282.119	281.111	C10H19O8N	[M+H]+	2668
☐	39	1	0	Yes	3.17802	305.967	304.96	C8H7O4N3S3	[M+H]+	2671
☐	40	1	0	Yes	3.19704	202.18	201.173	C11H23O2N	[M+H]+	2676
☐	41	0	0	Yes	3.19734	110.009	109.002	Unknown	[M+H]+	2677
☐	42	0	0	Yes	3.20312	217.068	216.061	Unknown	[M+H]+	2678
☐	43	0	0	Yes	3.21065	86.0324	85.0251	Unknown	[M+H]+	2685
☐	44	2	0	Yes	3.2178	238.092	237.085	C8H15O7N	[M+H]+	2688
☐	45	5	0	Yes	3.21799	348.07	347.063	C10H14O7N5P	[M+H]+	2690
☐	46	1	0		3.21813	589.07	588.062	C25H32O4S6	[M+H]+	2691
☐	47	1	0	Yes	3.22624	342.176	341.169	C8H24O4N9P1	[M+H]+	2695
☐	48	1	0	Yes	3.23716	337.993	336.986	C9H11O5N3S3	[M+H]+	2703
☐	49	1	0	Yes	3.24184	214.06	213.053	C5H8O1N7P1	[M+H]+	2707
☐	50	0	0		3.25045	137.059	136.052	Unknown	[M+H]+	2712
☐	51	0	0	Yes	3.25076	131.09	130.083	Unknown	[M+H]+	2713
☐	52	0	0		3.25088	138.55	137.543	Unknown	[M+H]+	2714
☐	53	1	0	Yes	3.25089	441.033	440.025	C19H4O6N8	[M+H]+	2715
☐	54	0	0		3.25499	98.097	97.0897	Unknown	[M+H]+	2718
☐	55	1	0	Yes	3.25883	289.024	288.017	C8H18O3P2S2	[M+H]+	2719
☐	56	2	0	Yes	3.2604	145.05	144.042	C6H8O4	[M+H]+	2720
☐	57	1	0	Yes	3.26101	240.144	239.137	C9H21O6N1	[M+H]+	2721
☐	58	0	0	Yes	3.26599	146.539	145.532	Unknown	[M+H]+	2723
☐	59	0	0	Yes	3.26659	135.031	134.024	Unknown	[M+H]+	2724
☐	60	1	0	Yes	3.26833	295.011	294.004	C11H7O6N2P1	[M+H]+	2725
☐	61	2	0	Yes	3.27111	112.04	111.032	C5H5O2N	[M+H]+	2727
☐	62	0	0	Yes	3.27116	332.562	331.555	Unknown	[M+H]+	2728
☐	63	1	0	Yes	3.27149	241.082	240.075	C10H12O5N2	[M+H]+	2729
☐	64	0	0	Yes	3.27234	85.0291	84.0218	Unknown	[M+H]+	2730
☐	65	2	0	Yes	3.27342	113.035	112.028	C4H4O2N2	[M+H]+	2732
☐	66	6	0	Yes	3.27362	127.039	126.032	C6H6O3	[M+H]+	2733
☐	67	1	0	Yes	3.27469	396.035	395.028	C12H17O6N3S3	[M+H]+	2735
☐	68	0	0	Yes	3.27573	99.0446	98.0373	Unknown	[M+H]+	2736
☐	69	1	0	Yes	3.27623	146.093	145.085	C5H11O2N3	[M+H]+	2737
☐	70	8	0	Yes	3.27717	163.06	162.053	C6H10O5	[M+H]+	2738
☐	71	3	0	Yes	3.27737	262.129	261.121	C11H19O6N	[M+H]+	2739
☐	72	8	0	Yes	3.27778	101.06	117.079	C5H11O2N	[M-NH3+H]+	2740
☐	73	0	0		3.27986	263.132	262.125	Unknown	[M+H]+	2743
☐	74	2	0	Yes	3.27999	220.118	219.111	C9H17O5N	[M+H]+	2744
☐	75	8	0	Yes	3.28139	168.066	167.058	C8H9O3N	[M+H]+	2747
☐	76	1	0	Yes	3.28184	241.074	240.067	C9H20OS3	[M+H]+	2749
☐	77	2	0	Yes	3.28352	204.087	203.08	C8H13O5N	[M+H]+	2750
☐	78	0	0	Yes	3.28372	128.043	127.035	Unknown	[M+H]+	2753
☐	79	3	0	Yes	3.28378	117.055	116.048	C5H8O3	[M+H]+	2754
☐	80	1	0		3.28414	142.086	141.079	C7H11O2N	[M+H]+	2755
☐	81	1	0	Yes	3.28536	136.062	135.055	C5H5N5	[M+H]+	2757
☐	82	1	0	Yes	3.28732	335.074	334.067	C9H19O11P	[M+H]+	2759
☐	83	8	0	Yes	3.28864	118.087	117.079	C5H11O2N	[M+H]+	2760
☐	84	1	0	Yes	3.29124	440.025	439.018	C25H7N5P2	[M+H]+	2764
☐	85	6	0	Yes	3.29175	233.113	232.106	C9H16O5N2	[M+H]+	2765
☐	86	3	0	Yes	3.29226	177.076	176.069	C7H12O5	[M+H]+	2766
☐	87	1	0	Yes	3.29308	174.135	173.128	C6H15O1N5	[M+H]+	2768
☐	88	1	0	Yes	3.29381	465.208	464.201	C22H33O3N4P1S1	[M+H]+	2769
☐	89	0	0	Yes	3.2978	119.036	118.028	Unknown	[M+H]+	2770
☐	90	1	0	Yes	3.29844	213.034	212.027	C8H8O3N2S	[M+H]+	2771
☐	91	2	0	Yes	3.29898	177.039	176.032	C6H8O6	[M+H]+	2772
☐	92	1	0	Yes	3.29924	314.145	313.137	C11H23O9N1	[M+H]+	2773
☐	93	4	0	Yes	3.30034	204.123	203.116	C9H17O4N	[M+H]+	2774
☐	94	1	0	Yes	3.30183	302.135	301.128	C14H26N1P3	[M+H]+	2775
☐	95	4	0	Yes	3.30192	180.087	179.079	C6H13O5N	[M+H]+	2776
☐	96	1	0	Yes	3.30195	344.134	343.127	C15H21O8N	[M+H]+	2777
☐	97	1	0	Yes	3.3026	424.182	423.174	C17H29O11N	[M+H]+	2778
☐	98	11	0	Yes	3.30337	130.086	129.079	C6H11O2N	[M+H]+	2779
☐	99	1	0	Yes	3.30675	303.155	302.148	C13H22O6N2	[M+H]+	2781
☐	100	0	0	Yes	3.30811	125.024	124.016	Unknown	[M+H]+	2783
☐	101	0	0	Yes	3.30819	186.956	185.949	Unknown	[M+H]+	2784
☐	102	1	0	Yes	3.30989	307.096	306.089	C11H18O6N2S	[M+H]+	2786
☐	103	2	0		3.31279	205.127	204.119	C10H20O2S	[M+H]+	2788
☐	104	2	0	Yes	3.31291	276.108	275.101	C11H17O7N	[M+H]+	2789
☐	105	5	0	Yes	3.31308	240.109	239.102	C9H13O3N5	[M+H]+	2790
☐	106	3	0	Yes	3.3135	184.061	183.053	C8H9O4N	[M+H]+	2791
☐	107	12	0	Yes	3.31624	311.09	310.083	C18H14O5	[M+H]+	2793
☐	108	9	0	Yes	3.31851	219.134	218.127	C9H18O4N2	[M+H]+	2795
☐	109	0	0	Yes	3.32121	252.073	251.066	Unknown	[M+H]+	2797
☐	110	2	0	Yes	3.32459	166.053	165.046	C5H11O3NS	[M+H]+	2799
☐	111	1	0	Yes	3.32628	150.058	149.051	C5H11O2NS	[M+H]+	2800
☐	112	1	0	Yes	3.32645	133.032	132.025	C5H8O2S	[M+H]+	2801
☐	113	0	0	Yes	3.32681	186.981	185.974	Unknown	[M+H]+	2802
☐	114	1	0	Yes	3.32827	104.053	103.046	C4H9NS	[M+H]+	2805
☐	115	1	0	Yes	3.33533	250.038	249.031	C8H11O6NS	[M+H]+	2808
☐	116	1	0	Yes	3.33654	218.102	217.095	C9H15O5N	[M+H]+	2811
☐	117	5	0	Yes	3.33857	231.098	230.09	C9H14O5N2	[M+H]+	2812
☐	118	0	0		3.33952	125.043	124.036	Unknown	[M+H]+	2813
☐	119	2	0	Yes	3.33962	248.113	247.106	C10H17O6N	[M+H]+	2814
☐	120	3	0	Yes	3.3398	251.07	250.062	C8H14O5N2S	[M+H]+	2815
☐	121	2	0	Yes	3.34017	259.129	258.122	C11H18O5N2	[M+H]+	2816
☐	122	2	0	Yes	3.34175	151.062	150.055	C6H6ON4	[M+H]+	2818
☐	123	1	0	Yes	3.34578	311.099	310.092	C13H26S4	[M+H]+	2819
☐	124	2	0	Yes	3.34727	162.113	161.105	C7H15O3N	[M+H]+	2821
☐	125	2	0	Yes	3.34859	179.049	178.041	C5H10O3N2S	[M+H]+	2823
☐	126	1	0	Yes	3.34878	162.022	161.015	C5H7O3N1S1	[M+H]+	2824
☐	127	1	0		3.34955	310.087	309.08	C13H15O4N3S	[M+H]+	2825
☐	128	1	0		3.34993	253.065	252.058	C11H14O1N2P2	[M+H]+	2826
☐	129	1	0		3.3501	310.096	309.089	C6H16O2N9P1S1	[M+H]+	2827
☐	130	1	0	Yes	3.35016	308.091	307.084	C10H17O6N3S	[M+H]+	2828
☐	131	0	0		3.3508	152.054	151.047	Unknown	[M+H]+	2829
☐	132	5	0	Yes	3.35395	124.04	123.032	C6H5O2N	[M+H]+	2831
☐	133	1	0	Yes	3.35402	233.059	232.052	C8H12O4N2S1	[M+H]+	2832
☐	134	1	0	Yes	3.35523	287.052	286.045	C11H6O4N6	[M+H]+	2833
☐	135	2	0	Yes	3.3568	330.118	329.111	C14H19O8N	[M+H]+	2834
☐	136	9	0	Yes	3.35932	143.034	142.027	C6H6O4	[M+H]+	2836
☐	137	1	0	Yes	3.36129	615.175	614.168	C27H34O14S	[M+H]+	2837
☐	138	4	0	Yes	3.36638	133.05	132.042	C5H8O4	[M+H]+	2839
☐	139	1	0	Yes	3.36657	307.084	306.076	C16H20P2S1	[M+H]+	2840
☐	140	0	0	Yes	3.36953	95.0133	94.0061	Unknown	[M+H]+	2841
☐	141	1	0	Yes	3.37272	553.03	552.023	C22H16O15S	[M+H]+	2842
☐	142	9	0		3.3734	483.111	482.104	C21H22O13	[M+H]+	2843
☐	143	1	0	Yes	3.37669	482.108	481.101	C18H30O6N1P3S1	[M+H]+	2845
☐	144	5	0		3.38003	150.055	149.048	C8H7O2N	[M+H]+	2847
☐	145	1	0	Yes	3.39341	332.134	331.127	C14H21O8N	[M+H]+	2851
☐	146	1	0	Yes	3.39777	356.076	355.069	C18H13O7N	[M+H]+	2852
☐	147	1	0	Yes	3.40081	418.135	417.127	C22H21N5P2	[M+H]+	2854
☐	148	1	0	Yes	3.40743	314.181	313.174	C12H27O8N1	[M+H]+	2856
☐	149	5	0	Yes	3.41001	228.05	227.043	C9H9O6N	[M+H]+	2857
☐	150	1	0	Yes	3.41185	236.022	235.015	C7H9O6N1S1	[M+H]+	2858
☐	151	1	0	Yes	3.42095	169.013	168.006	C7H4O5	[M+H]+	2862
☐	152	4	0		3.42126	139.05	138.043	C6H6O2N2	[M+H]+	2863
☐	153	1	0	Yes	3.42945	441.033	440.025	C19H4O6N8	[M+H]+	2868
☐	154	1	0	Yes	3.42975	173.056	172.049	C6H8O4N2	[M+H]+	2869
☐	155	1	0	Yes	3.43451	188.092	187.085	C8H13O4N	[M+H]+	2874
☐	156	10	0	Yes	3.43727	104.071	103.064	C4H9O2N	[M+H]+	2875
☐	157	0	0	Yes	3.43869	242.99	241.983	Unknown	[M+H]+	2877
☐	158	1	0	Yes	3.43894	449.973	448.966	C13H11O9N3S3	[M+H]+	2878
☐	159	2	0	Yes	3.43895	252.108	251.101	C9H17O7N	[M+H]+	2879
☐	160	8	0		3.44063	131.034	130.027	C5H6O4	[M+H]+	2880
☐	161	2	0	Yes	3.4431	238.092	237.085	C8H15O7N	[M+H]+	2881
☐	162	1	0	Yes	3.4437	290.081	289.073	C10H15O5N3S1	[M+H]+	2883
☐	163	0	0	Yes	3.44413	123.008	122.001	Unknown	[M+H]+	2884
☐	164	1	0	Yes	3.44542	222.061	221.054	C7H11O7N1	[M+H]+	2885
☐	165	1	0	Yes	3.44694	266.123	265.116	C10H19O7N	[M+H]+	2886
☐	166	1	0	Yes	3.44864	240.144	239.137	C9H21O6N1	[M+H]+	2888
☐	167	3	0	Yes	3.44877	354.097	353.09	C19H15O6N	[M+H]+	2889
☐	168	1	0	Yes	3.44992	396.035	395.028	C12H17O6N3S3	[M+H]+	2890
☐	169	1	0	Yes	3.45007	291.084	290.077	C8H19O9P1	[M+H]+	2891
☐	170	2	0	Yes	3.45223	250.092	249.085	C10H19O2NS2	[M+H]+	2893
☐	171	8	0	Yes	3.46277	189.123	188.116	C8H16O3N2	[M+H]+	2896
☐	172	0	0	Yes	3.46946	238.075	237.067	Unknown	[M+H]+	2899
☐	173	1	0	Yes	3.46968	113.024	112.016	C5H4O3	[M+H]+	2900
☐	174	1	0	Yes	3.4728	143.082	142.074	C6H10O2N2	[M+H]+	2901
☐	175	4	0	Yes	3.47923	180.087	179.079	C6H13O5N	[M+H]+	2905
☐	176	1	0	Yes	3.47972	252.054	251.046	C8H13O6N1S1	[M+H]+	2906
☐	177	1	0	Yes	3.48132	309.047	308.04	C9H13O8N2P	[M+H]+	2908
☐	178	1	0	Yes	3.48166	248.032	247.025	C8H10O6NP	[M+H]+	2909
☐	179	1	0	Yes	3.48343	212.113	211.106	C7H17O6N1	[M+H]+	2910
☐	180	1	0	Yes	3.48511	298.15	297.143	C11H23O8N1	[M+H]+	2911
☐	181	4	0	Yes	3.48581	133.05	132.042	C5H8O4	[M+H]+	2912
☐	182	1	0	Yes	3.48913	423.008	422.001	C18H15O7Br	[M+H]+	2914
☐	183	0	0		3.48934	130.022	129.015	Unknown	[M+H]+	2915
☐	184	1	0	Yes	3.49135	147.029	146.022	C5H6O5	[M+H]+	2917
☐	185	4	0	Yes	3.49211	230.99	192.027	C6H8O7	[M+K]+	2918
☐	186	4	0	Yes	3.49276	193.034	192.027	C6H8O7	[M+H]+	2919
☐	187	1	0	Yes	3.49327	220.994	219.987	C7O5N4	[M+H]+	2920
☐	188	1	0	Yes	3.49444	129.018	146.022	C5H6O5	[M-H2O+H]+	2921
☐	189	0	0	Yes	3.49459	176.027	175.02	Unknown	[M+H]+	2922
☐	190	1	0	Yes	3.49479	111.008	146.022	C5H6O5	[M-2(H2O)+H]+	2923
☐	191	1	0	Yes	3.49507	440.981	439.974	C7H8O7N10S3	[M+H]+	2924
☐	192	0	0	Yes	3.49517	140.006	138.999	Unknown	[M+H]+	2925
☐	193	0	0	Yes	3.49557	145.513	144.506	Unknown	[M+H]+	2926
☐	194	0	0	Yes	3.49573	215.016	214.009	Unknown	[M+H]+	2927
☐	195	1	0	Yes	3.49613	438.98	437.973	C18H6O6N4S2	[M+H]+	2928
☐	196	1	0	Yes	3.49626	212.008	211.001	C4H2O2N7P1	[M+H]+	2929
☐	197	1	0	Yes	3.49661	437.973	436.966	C12H11O9N3S3	[M+H]+	2930
☐	198	4	0	Yes	3.49694	175.024	192.027	C6H8O7	[M-H2O+H]+	2932
☐	199	1	0	Yes	3.49741	308.021	614.028	C14H38O6N2P4S5	[M+2H]2+	2933
☐	200	1	0	Yes	3.49827	393.983	392.976	C11H11O7N3S3	[M+H]+	2934
☐	201	1	0	Yes	3.49844	409.019	408.012	C20H8O10	[M+H]+	2935
☐	202	0	0	Yes	3.49901	87.0083	86.001	Unknown	[M+H]+	2936
☐	203	6	0		3.49917	175.108	174.101	C7H14O3N2	[M+H]+	2937
☐	204	1	0	Yes	3.49971	210.061	209.054	C6H11O7N1	[M+H]+	2938
☐	205	1	0	Yes	3.5	201.956	200.949	C5H3N3S3	[M+H]+	2939
☐	206	1	0	Yes	3.5	435.978	434.97	C11H18O7N1P1S4	[M+H]+	2940
☐	207	1	0	Yes	3.50071	335.941	334.934	C10H2O3N5P1S2	[M+H]+	2941
☐	208	1	0	Yes	3.50179	407.031	406.024	C13H15O9N2P1S1	[M+H]+	2943
☐	209	0	0	Yes	3.50211	204.019	203.012	Unknown	[M+H]+	2944
☐	210	0	0	Yes	3.50215	154.518	153.511	Unknown	[M+H]+	2945
☐	211	0	0	Yes	3.504	287.98	286.973	Unknown	[M+H]+	2946
☐	212	1	0	Yes	3.50588	219.967	218.959	C5H5O1N3S3	[M+H]+	2947
☐	213	0	0	Yes	3.50596	289.98	288.973	Unknown	[M+H]+	2948
☐	214	0	0		3.5066	148.032	147.025	Unknown	[M+H]+	2949
☐	215	1	0	Yes	3.50691	263.956	262.949	C6H5O3N3S3	[M+H]+	2950
☐	216	0	0	Yes	3.50721	212.51	211.502	Unknown	[M+H]+	2951
☐	217	6	0	Yes	3.5076	140.034	139.027	C6H5O3N	[M+H]+	2952
☐	218	1	0	Yes	3.5083	219.994	218.987	C5H6O3N3P1S1	[M+H]+	2953
☐	219	1	0		3.50937	442.976	441.969	C17H8O5N4P2S1	[M+H]+	2954
☐	220	1	0		3.51115	291.976	290.969	C8H5O9N1S1	[M+H]+	2957
☐	221	1	0	Yes	3.51246	234.097	233.09	C10H19ONS2	[M+H]+	2958
☐	222	0	0		3.51333	308.523	307.516	Unknown	[M+H]+	2959
☐	223	1	0	Yes	3.51624	291.951	290.944	C7H5O4N3S3	[M+H]+	2961
☐	224	1	0	Yes	3.51627	242.983	241.975	C7H6N4S3	[M+H]+	2963
☐	225	2	0		3.51666	183.029	182.022	C8H6O5	[M+H]+	2964
☐	226	2	0	Yes	3.51771	211.064	210.056	C8H18S3	[M+H]+	2965
☐	227	4	0	Yes	3.51865	157.013	192.027	C6H8O7	[M-2(H2O)+H]+	2966
☐	228	3	0	Yes	3.525	284.171	283.163	C12H21O3N5	[M+H]+	2968
☐	229	4	0	Yes	3.5412	176.055	175.048	C6H9O5N	[M+H]+	2975
☐	230	4	0	Yes	3.55591	139.003	192.027	C6H8O7	[M-3(H2O)+H]+	2978
☐	231	1	0	Yes	3.56245	282.119	281.112	C10H19O8N	[M+H]+	2982
☐	232	0	0	Yes	3.5703	102.055	101.048	Unknown	[M+H]+	2984
☐	233	1	0	Yes	3.58569	169.036	168.028	C5H4O3N4	[M+H]+	2988
☐	234	1	0	Yes	3.59002	176.128	175.121	C8H17O3N	[M+H]+	2989
☐	235	1	0	Yes	3.59143	250.062	249.055	C7H7N9S1	[M+H]+	2991
☐	236	1	0	Yes	3.59898	144.102	143.095	C7H13O2N	[M+H]+	2993
☐	237	8	0	Yes	3.60431	247.129	246.122	C10H18O5N2	[M+H]+	2995
☐	238	1	0	Yes	3.60831	373.116	372.109	C17H28O1P4	[M+H]+	2997
☐	239	1	0	Yes	3.61147	260.077	259.069	C10H13O7N1	[M+H]+	2998
☐	240	4	0	Yes	3.61836	204.123	203.116	C9H17O4N	[M+H]+	2999
☐	241	0	0		3.62357	124.053	123.045	Unknown	[M+H]+	3002
☐	242	0	0	Yes	3.62617	96.045	95.0377	Unknown	[M+H]+	3003
☐	243	1	0	Yes	3.6293	330.999	329.991	C9H16O5P2S2	[M+H]+	3004
☐	244	2	0	Yes	3.63394	312.13	311.123	C12H17O5N5	[M+H]+	3005
☐	245	0	0	Yes	3.63587	124.059	123.052	Unknown	[M+H]+	3006
☐	246	1	0		3.63613	232.98	231.973	C8H9O3Br	[M+H]+	3007
☐	247	1	0	Yes	3.6381	274.092	273.085	C12H19O2NS2	[M+H]+	3008
☐	248	2	1	Yes	3.63847	123.056	122.048	C6H6N2O	[M+H]+	3010
☐	249	1	0	Yes	3.63848	169.061	168.054	C7H8O3N2	[M+H]+	3011
☐	250	1	0	Yes	3.6529	346.125	345.117	C15H24O4NPS	[M+H]+	3015
☐	251	1	0	Yes	3.66719	246.097	245.09	C10H15O6N	[M+H]+	3017
☐	252	6	0	Yes	3.6717	144.066	143.058	C6H9O3N	[M+H]+	3018
☐	253	2	0	Yes	3.67544	276.108	275.101	C11H17O7N	[M+H]+	3019
☐	254	11	0	Yes	3.70451	155.034	154.027	C7H6O4	[M+H]+	3024
☐	255	1	0	Yes	3.72153	290.135	289.127	C11H19O6N3	[M+H]+	3025
☐	256	1	0	Yes	3.72196	250.038	249.031	C8H11O6NS	[M+H]+	3026
☐	257	1	0	Yes	3.72449	300.09	299.083	C16H14ON3Cl	[M+H]+	3027
☐	258	1	0	Yes	3.7258	182.067	181.06	C6H7O2N5	[M+H]+	3028
☐	259	0	0	Yes	3.7377	126.055	125.048	Unknown	[M+H]+	3030
☐	260	5	0	Yes	3.74553	162.076	161.069	C6H11O4N	[M+H]+	3031
☐	261	1	0	Yes	3.7456	180.069	179.062	C6H13O3NS	[M+H]+	3032
☐	262	7	0	Yes	3.74638	128.071	127.064	C6H9O2N	[M+H]+	3033
☐	263	1	0	Yes	3.74701	328.197	327.189	C13H29O8N1	[M+H]+	3035
☐	264	4	0	Yes	3.74933	164.074	163.067	C6H13O2NS	[M+H]+	3036
☐	265	0	0		3.74975	212.067	211.06	Unknown	[M+H]+	3037
☐	266	0	0		3.75302	166.07	165.063	Unknown	[M+H]+	3039
☐	267	4	0	Yes	3.75405	294.118	293.111	C11H19O8N	[M+H]+	3041
☐	268	4	0	Yes	3.75485	176.055	175.048	C6H9O5N	[M+H]+	3043
☐	269	1	0	Yes	3.75487	158.045	157.038	C6H7O4N	[M+H]+	3044
☐	270	1	0		3.75539	213.059	212.052	C10H14O1P2	[M+H]+	3045
☐	271	1	0	Yes	3.7569	206.012	205.005	C6H7O5N1S1	[M+H]+	3048
☐	272	0	0	Yes	3.75702	118.069	117.062	Unknown	[M+H]+	3049
☐	273	1	0	Yes	3.75787	133.032	132.025	C5H8O2S	[M+H]+	3051
☐	274	0	0	Yes	3.75862	193.053	192.046	Unknown	[M+H]+	3052
☐	275	0	0		3.75871	165.078	164.07	Unknown	[M+H]+	3053
☐	276	0	0		3.76075	85.0484	84.0411	Unknown	[M+H]+	3054
☐	277	0	0		3.76198	155.974	154.967	Unknown	[M+H]+	3055
☐	278	1	0	Yes	3.76376	246.977	245.97	C6H6O1N4S3	[M+H]+	3056
☐	279	2	0	Yes	3.7656	211.064	210.056	C8H18S3	[M+H]+	3057
☐	280	0	0	Yes	3.76609	100.024	99.0164	Unknown	[M+H]+	3058
☐	281	0	0	Yes	3.76718	131.053	130.046	Unknown	[M+H]+	3059
☐	282	0	0		3.76819	132.054	131.047	Unknown	[M+H]+	3060
☐	283	4	0	Yes	3.77224	259.093	258.085	C10H14O6N2	[M+H]+	3062
☐	284	0	0	Yes	3.77403	260.096	259.089	Unknown	[M+H]+	3063
☐	285	0	0	Yes	3.77735	229.975	228.967	Unknown	[M+H]+	3064
☐	286	5	0	Yes	3.7782	130.05	129.043	C5H7O3N	[M+H]+	3065
☐	287	0	0		3.7787	172.977	171.97	Unknown	[M+H]+	3066
☐	288	0	0	Yes	3.77896	200.972	199.965	Unknown	[M+H]+	3067
☐	289	1	0		3.78127	320.996	319.989	C8O7N8	[M+H]+	3068
☐	290	0	0	Yes	3.78129	84.0451	83.0378	Unknown	[M+H]+	3069
☐	291	1	0	Yes	3.78375	313.012	312.005	C13H5O4N4P1	[M+H]+	3070
☐	292	0	0		3.78954	133.515	132.508	Unknown	[M+H]+	3071
☐	293	2	0	Yes	3.79394	229.155	228.148	C11H20O3N2	[M+H]+	3074
☐	294	0	0		3.79398	230.158	229.151	Unknown	[M+H]+	3075
☐	295	6	0	Yes	3.80026	110.06	109.053	C6H7ON	[M+H]+	3077
☐	296	1	0	Yes	3.80066	188.092	205.095	C8H15O5N	[M-H2O+H]+	3078
☐	297	5	0	Yes	3.80102	120.066	119.059	C4H9O3N	[M+H]+	3079
☐	298	1	0	Yes	3.80108	206.102	205.095	C8H15O5N	[M+H]+	3080
☐	299	0	0		3.80163	111.064	110.057	Unknown	[M+H]+	3081
☐	300	1	0	Yes	3.80474	340.16	339.153	C8H22O4N9P1	[M+H]+	3082
☐	301	2	0	Yes	3.80997	312.129	311.122	C12H17O5N5	[M+H]+	3085
☐	302	1	0	Yes	3.81264	369.187	368.18	C17H37P1S3	[M+H]+	3086
☐	303	0	0		3.81941	89.5074	88.5001	Unknown	[M+H]+	3089
☐	304	2	0	Yes	3.82219	268.129	267.122	C12H17O4N3	[M+H]+	3090
☐	305	2	0	Yes	3.83379	206.066	205.059	C8H15ONS2	[M+H]+	3097
☐	306	10	0	Yes	3.84884	146.081	145.074	C6H11O3N	[M+H]+	3103
☐	307	1	0		3.85211	158.154	157.147	C9H19O1N1	[M+H]+	3105
☐	308	1	0	Yes	3.85696	245.113	244.106	C10H16O5N2	[M+H]+	3106
☐	309	1	0		3.85732	279.074	278.067	C15H19Br	[M+H]+	3107
☐	310	1	0	Yes	3.86317	383.145	382.138	C17H22O8N2	[M+H]+	3109
☐	311	0	0	Yes	3.86902	278.573	277.565	Unknown	[M+H]+	3111
☐	312	2	0	Yes	3.87317	137.046	136.039	C5H4ON4	[M+H]+	3112
☐	313	0	0	Yes	3.88545	112.956	111.949	Unknown	[M+H]+	3113
☐	314	0	0	Yes	3.91664	101.024	100.017	Unknown	[M+H]+	3116
☐	315	1	0	Yes	3.92	333.051	332.043	C18H8O5N2	[M+H]+	3118
☐	316	2	0	Yes	3.92002	115.039	114.032	C5H6O3	[M+H]+	3119
☐	317	1	0		3.92053	285.174	284.167	C13H32S3	[M+H]+	3120
☐	318	1	0	Yes	3.92355	292.024	291.017	C16H5O5N1	[M+H]+	3121
☐	319	1	0	Yes	3.92457	239.113	238.105	C9H18O7	[M+H]+	3122
☐	320	3	0	Yes	3.9249	217.118	216.111	C9H16O4N2	[M+H]+	3123
☐	321	1	0	Yes	3.92645	256.139	255.132	C9H21O7N1	[M+H]+	3124
☐	322	1	0	Yes	3.92712	277.069	276.061	C10H18O1N2P2S1	[M+H]+	3125
☐	323	3	0	Yes	3.92783	284.17	283.163	C12H21O3N5	[M+H]+	3126
☐	324	1	0	Yes	3.92971	261.095	260.087	C15H16O2S1	[M+H]+	3127
☐	325	3	0		3.93077	148.039	147.031	C8H5O2N	[M+H]+	3128
☐	326	2	0	Yes	3.94053	170.081	169.074	C8H11O3N	[M+H]+	3130
☐	327	0	0	Yes	3.95497	147.085	146.077	Unknown	[M+H]+	3132
☐	328	0	0		3.95622	129.074	128.067	Unknown	[M+H]+	3133
☐	329	0	0	Yes	3.95937	100.076	99.0689	Unknown	[M+H]+	3134
☐	330	10	0	Yes	3.95959	146.081	145.074	C6H11O3N	[M+H]+	3135
☐	331	7	0	Yes	3.9705	128.071	127.064	C6H9O2N	[M+H]+	3138
☐	332	1	0	Yes	3.97652	130.967	129.959	C2H4O2Cl2	[M+H]+	3139
☐	333	1	0	Yes	3.97979	195.124	194.116	C8H18O5	[M+H]+	3140
☐	334	0	0		3.97999	186.118	185.111	Unknown	[M+H]+	3141
☐	335	3	0		3.98626	117.055	116.048	C5H8O3	[M+H]+	3144
☐	336	8	0	Yes	3.99131	163.06	162.053	C6H10O5	[M+H]+	3147
☐	337	3	0	Yes	3.99561	177.076	176.069	C7H12O5	[M+H]+	3148
☐	338	2	0	Yes	4.00334	259.129	258.122	C11H18O5N2	[M+H]+	3150
☐	339	6	0		4.02268	233.113	232.106	C9H16O5N2	[M+H]+	3155
☐	340	1	0	Yes	4.04013	344.091	343.084	C11H22O7NPS	[M+H]+	3158
☐	341	3	0	Yes	4.06443	176.092	175.085	C7H13O4N	[M+H]+	3161
☐	342	0	0		4.0747	203.184	202.176	Unknown	[M+H]+	3164
☐	343	0	0	Yes	4.07935	87.0447	86.0374	Unknown	[M+H]+	3165
☐	344	1	0	Yes	4.0978	217.034	216.027	C8H8O7	[M+H]+	3169
☐	345	1	0		4.10765	293.136	292.129	C12H16O3N6	[M+H]+	3172
☐	346	3	0	Yes	4.11003	215.139	214.132	C10H18O3N2	[M+H]+	3173
☐	347	1	0	Yes	4.1159	292.133	291.125	C11H21N3O4S1	[M+H]+	3177
☐	348	0	0	Yes	4.12579	189.962	188.955	Unknown	[M+H]+	3178
☐	349	1	0	Yes	4.12744	189.076	188.069	C8H12O5	[M+H]+	3180
☐	350	0	0		4.13122	141.959	140.951	Unknown	[M+H]+	3182
☐	351	1	0	Yes	4.13515	209.102	208.095	C8H16O6	[M+H]+	3184
☐	352	1	0	Yes	4.13625	256.998	255.991	C15O3N2	[M+H]+	3185
☐	353	1	0		4.13754	228.075	227.068	C6H18N3P1S2	[M+H]+	3187
☐	354	1	0	Yes	4.13812	470.108	469.101	C23H19O10N	[M+H]+	3188
☐	355	1	0	Yes	4.1387	231.084	208.095	C8H16O6	[M+Na]+	3189
☐	356	0	0	Yes	4.14103	153.547	152.539	Unknown	[M+H]+	3190
☐	357	1	0	Yes	4.1434	254.16	253.153	C10H23O6N1	[M+H]+	3192
☐	358	0	0	Yes	4.14847	186.956	185.949	Unknown	[M+H]+	3194
☐	359	4	0	Yes	4.15129	133.05	132.042	C5H8O4	[M+H]+	3195
☐	360	1	0	Yes	4.15484	226.129	225.121	C8H19O6N1	[M+H]+	3196
☐	361	1	0	Yes	4.1635	309.027	308.02	C15O1N8	[M+H]+	3198
☐	362	1	0	Yes	4.17195	332.134	331.127	C14H21O8N	[M+H]+	3200
☐	363	1	0		4.1755	333.138	332.13	C16H28O1S3	[M+H]+	3202
☐	364	6	0	Yes	4.17646	242.066	241.059	C10H11O6N	[M+H]+	3203
☐	365	0	0	Yes	4.17827	154.967	153.96	Unknown	[M+H]+	3204
☐	366	1	0		4.18038	84.9604	83.9531	CH2Cl2	[M+H]+	3206
☐	367	3	0	Yes	4.18621	153.041	152.034	C5H4O2N4	[M+H]+	3207
☐	368	0	0	Yes	4.18716	158.961	157.954	Unknown	[M+H]+	3208
☐	369	0	0	Yes	4.19715	100.076	99.0689	Unknown	[M+H]+	3212
☐	370	8	0	Yes	4.19891	157.05	156.042	C7H8O4	[M+H]+	3214
☐	371	1	0	Yes	4.20464	270.155	269.147	C10H23O7N1	[M+H]+	3215
☐	372	0	0		4.2189	176.972	175.965	Unknown	[M+H]+	3216
☐	373	0	0	Yes	4.21907	156.966	155.959	Unknown	[M+H]+	3218
☐	374	1	0	Yes	4.22597	352.009	351.002	C17H5O8N1	[M+H]+	3221
☐	375	4	0	Yes	4.24831	168.052	167.044	C5H5O2N5	[M+H]+	3223
☐	376	0	0		4.27007	217.957	216.95	Unknown	[M+H]+	3227
☐	377	0	0	Yes	4.29798	121.04	120.033	Unknown	[M+H]+	3231
☐	378	4	0	Yes	4.32658	139.05	138.043	C6H6O2N2	[M+H]+	3233
☐	379	1	0	Yes	4.34548	328.197	327.189	C13H29O8N1	[M+H]+	3234
☐	380	0	0		4.35433	85.0655	84.0582	Unknown	[M+H]+	3236
☐	381	1	0	Yes	4.36864	314.181	313.174	C12H27O8N1	[M+H]+	3240
☐	382	1	0		4.37273	322.035	321.027	C17H7O6N1	[M+H]+	3241
☐	383	1	0	Yes	4.37597	286.15	285.142	C10H23O8N1	[M+H]+	3242
☐	384	3	0	Yes	4.37634	169.097	168.09	C8H12O2N2	[M+H]+	3243
☐	385	1	0		4.37727	315.185	314.177	C14H34O1S3	[M+H]+	3244
☐	386	1	0		4.38163	291.105	290.098	C9H26N2S4	[M+H]+	3245
☐	387	3	0	Yes	4.38176	116.053	115.046	C5H9NS	[M+H]+	3246
☐	388	14	0	Yes	4.38482	171.065	170.058	C8H10O4	[M+H]+	3247
☐	389	6	0	Yes	4.39366	111.044	110.037	C6H6O2	[M+H]+	3251
☐	390	2	0	Yes	4.39419	172.061	171.053	C7H9O4N	[M+H]+	3252
☐	391	18	0	Yes	4.40095	153.055	152.047	C8H8O3	[M+H]+	3253
☐	392	2	0	Yes	4.40266	190.071	189.064	C7H11O5N	[M+H]+	3254
☐	393	2	0		4.40313	191.074	190.067	C8H14O3S	[M+H]+	3255
☐	394	1	0	Yes	4.4039	158.045	157.038	C6H7O4N	[M+H]+	3256
☐	395	1	0	Yes	4.40491	252.144	251.137	C10H21O6N1	[M+H]+	3257
☐	396	4	0	Yes	4.40564	176.055	175.048	C6H9O5N	[M+H]+	3258
☐	397	2	0	Yes	4.40876	322.107	321.1	C11H19O6N3S	[M+H]+	3259
☐	398	1	0	Yes	4.41955	259.075	258.068	C10H14O4N2S	[M+H]+	3260
☐	399	0	0		4.41981	102.092	101.085	Unknown	[M+H]+	3261
☐	400	1	0	Yes	4.42171	235.129	234.122	C9H18O5N2	[M+H]+	3262
☐	401	2	0	Yes	4.46443	115.039	114.032	C5H6O3	[M+H]+	3266
☐	402	1	0	Yes	4.46685	118.123	117.116	C6H15ON	[M+H]+	3267
☐	403	1	0	Yes	4.47318	173.14	172.133	C7H16ON4	[M+H]+	3268
☐	404	1	0	Yes	4.47646	324.165	323.158	C13H25O8N1	[M+H]+	3269
☐	405	1	0	Yes	4.49712	482.108	481.101	C18H30O6N1P3S1	[M+H]+	3273
☐	406	0	0		4.50659	234.117	233.109	Unknown	[M+H]+	3275
☐	407	0	0		4.51162	307.585	306.578	Unknown	[M+H]+	3276
☐	408	1	0		4.51225	308.082	307.074	C20H9O1N3	[M+H]+	3277
☐	409	1	0	Yes	4.51243	326.181	325.174	C13H27O8N1	[M+H]+	3278
☐	410	0	0	Yes	4.51523	108.513	107.506	Unknown	[M+H]+	3280
☐	411	1	0	Yes	4.51828	307.083	306.076	C16H20P2S1	[M+H]+	3284
☐	412	2	0	Yes	4.52126	113.035	112.028	C4H4O2N2	[M+H]+	3285
☐	413	1	0		4.52177	230.983	229.975	C6H6N4S3	[M+H]+	3286
☐	414	9	0		4.52401	483.111	482.104	C21H22O13	[M+H]+	3288
☐	415	1	0		4.52576	130.065	129.058	C9H7N	[M+H]+	3290
☐	416	6	0	Yes	4.52583	233.113	232.106	C9H16O5N2	[M+H]+	3291
☐	417	1	0		4.52788	131.118	130.111	C6H14ON2	[M+H]+	3293
☐	418	4	0	Yes	4.52827	158.081	157.074	C7H11O3N	[M+H]+	3294
☐	419	1	0	Yes	4.52895	613.16	612.152	C20H32O12N6S2	[M+H]+	3295
☐	420	1	0	Yes	4.52948	158.06	157.053	C10H7ON	[M+H]+	3297
☐	421	3	0	Yes	4.53286	153.041	152.034	C5H4O2N4	[M+H]+	3298
☐	422	3	0		4.53339	203.082	202.074	C11H10O2N2	[M+H]+	3299
☐	423	1	0	Yes	4.5337	262.038	261.031	C9H11O6NS	[M+H]+	3300
☐	424	0	0		4.5397	117.96	116.953	Unknown	[M+H]+	3302
☐	425	1	0		4.54048	410.003	408.996	C23H8O3N1P1S1	[M+H]+	3303
☐	426	0	0		4.54261	222.095	221.088	Unknown	[M+H]+	3304
☐	427	1	0	Yes	4.54275	379.045	378.038	C13H18O5N2S3	[M+H]+	3305
☐	428	1	0	Yes	4.54478	258.978	257.97	C7H6O1N4S3	[M+H]+	3308
☐	429	3	0	Yes	4.54536	221.092	220.085	C11H12O3N2	[M+H]+	3310
☐	430	1	0		4.54557	292.98	291.973	C10H4O3N4S2	[M+H]+	3311
☐	431	0	0	Yes	4.54577	117.518	116.511	Unknown	[M+H]+	3312
☐	432	1	0	Yes	4.54708	254.983	253.976	C7H4O3N4P2	[M+H]+	3313
☐	433	1	0	Yes	4.54727	307.983	306.975	C10H6O1N5P1S2	[M+H]+	3314
☐	434	0	0	Yes	4.54823	213.98	212.973	Unknown	[M+H]+	3315
☐	435	1	0	Yes	4.54842	406.003	404.996	C11H20O5N1P1S4	[M+H]+	3316
☐	436	0	0	Yes	4.5486	215.98	214.973	Unknown	[M+H]+	3317
☐	437	1	0	Yes	4.54887	393.034	392.027	C18H17O5Br	[M+H]+	3318
☐	438	1	0	Yes	4.5492	379.967	378.96	C10H9O7N3S3	[M+H]+	3319
☐	439	1	0	Yes	4.54932	259.03	258.023	C9H11O3N2P1S1	[M+H]+	3320
☐	440	0	0	Yes	4.54971	103.028	102.021	Unknown	[M+H]+	3321
☐	441	1	0	Yes	4.54996	290.98	307.983	C11H5O7N2P1	[M-H2O+H]+	3322
☐	442	2	0	Yes	4.55001	119.034	118.027	C4H6O4	[M+H]+	3323
☐	443	1	0	Yes	4.55008	407.999	406.991	C19H5O10N1	[M+H]+	3324
☐	444	1	0	Yes	4.55015	275.007	274	C7H14O5S3	[M+H]+	3325
☐	445	1	0	Yes	4.5503	377.057	376.049	C13H17O7N2P1S1	[M+H]+	3327
☐	446	0	0	Yes	4.55088	102.027	101.02	Unknown	[M+H]+	3328
☐	447	0	0	Yes	4.55114	138.007	137	Unknown	[M+H]+	3329
☐	448	5	0	Yes	4.5521	175.087	174.079	C10H10ON2	[M+H]+	3330
☐	449	1	0	Yes	4.5527	175.042	174.035	C7H10O3S1	[M+H]+	3331
☐	450	0	0	Yes	4.55312	189.956	188.949	Unknown	[M+H]+	3332
☐	451	0	0	Yes	4.55319	147.013	146.005	Unknown	[M+H]+	3333
☐	452	1	0		4.55321	409.002	407.995	C12H14O8N2P2S1	[M+H]+	3334
☐	453	0	0	Yes	4.55349	207.967	206.959	Unknown	[M+H]+	3335
☐	454	1	0	Yes	4.55423	110.976	109.969	C3H4Cl2	[M+H]+	3337
☐	455	0	0	Yes	4.55479	218.959	217.952	Unknown	[M+H]+	3338
☐	456	0	0	Yes	4.55502	101.024	100.017	Unknown	[M+H]+	3339
☐	457	0	0	Yes	4.55521	156.981	155.974	Unknown	[M+H]+	3340
☐	458	1	0	Yes	4.5553	197.021	196.014	C8O1N6	[M+H]+	3341
☐	459	1	0	Yes	4.55596	289.972	288.965	C10H4N5P1S2	[M+H]+	3342
☐	460	7	0	Yes	4.55676	306.076	305.068	C18H11O4N	[M+H]+	3343
☐	461	1	0	Yes	4.55822	113.024	112.016	C5H4O3	[M+H]+	3344
☐	462	1	0	Yes	4.55982	275.076	274.069	C11H14O8	[M+H]+	3345
☐	463	1	0	Yes	4.56123	217.951	216.944	C5H3O1N3S3	[M+H]+	3346
☐	464	1	0	Yes	4.56125	298.186	297.179	C13H23O3N5	[M+H]+	3347
☐	465	1	0	Yes	4.56557	320.134	319.127	C8H18O3N9P1	[M+H]+	3348
☐	466	0	0	Yes	4.56623	172.953	171.946	Unknown	[M+H]+	3349
☐	467	1	0	Yes	4.56826	210.043	209.036	C6H11O5N1S1	[M+H]+	3350
☐	468	0	0	Yes	4.57216	212.435	211.428	Unknown	[M+H]+	3353
☐	469	1	0		4.58459	291.983	290.976	C5H6O2N7P1S2	[M+H]+	3359
☐	470	1	0	Yes	4.58502	328.16	327.153	C12H25O9N1	[M+H]+	3360
☐	471	1	0	Yes	4.58764	231.99	230.983	C9H2O3N3P1	[M+H]+	3362
☐	472	0	0	Yes	4.59461	263.975	262.968	Unknown	[M+H]+	3364
☐	473	0	0	Yes	4.59702	94.0657	93.0585	Unknown	[M+H]+	3365
☐	474	3	0	Yes	4.60108	213.124	212.116	C10H16O3N2	[M+H]+	3369
☐	475	9	0	Yes	4.60154	219.134	218.127	C9H18O4N2	[M+H]+	3370
☐	476	1	0	Yes	4.61353	328.197	327.189	C13H29O8N1	[M+H]+	3376
☐	477	1	0	Yes	4.6235	199.009	198.002	C5H10O4S2	[M+H]+	3379
☐	478	1	0	Yes	4.64389	228.967	227.96	C6H4N4S3	[M+H]+	3385
☐	479	1	0	Yes	4.65259	174.076	173.069	C7H11O4N	[M+H]+	3388
☐	480	2	0	Yes	4.6702	229.155	228.148	C11H20O3N2	[M+H]+	3393
☐	481	1	0	Yes	4.67549	362.156	361.149	C14H23O8N3	[M+H]+	3394
☐	482	1	0	Yes	4.68068	414.197	413.19	C21H29N5P2	[M+H]+	3395
☐	483	1	0	Yes	4.69146	474.219	473.211	C13H32O8N9P1	[M+H]+	3397
☐	484	1	0	Yes	4.69659	414.234	413.226	C12H32O5N9P1	[M+H]+	3398
☐	485	18	0		4.69713	115.076	114.068	C6H10O2	[M+H]+	3399
☐	486	1	0	Yes	4.69789	304.139	303.132	C14H17O3N5	[M+H]+	3400
☐	487	11	2	Yes	4.71849	132.102	131.095	C6H13NO2	[M+H]+	3402
☐	488	0	0	Yes	4.71855	86.0971	85.0898	Unknown	[M+H]+	3403
☐	489	1	0	Yes	4.72074	412.218	411.211	C12H30O5N9P1	[M+H]+	3404
☐	490	0	0	Yes	4.72436	87.0941	86.0868	Unknown	[M+H]+	3405
☐	491	0	0	Yes	4.73395	87.1004	86.0931	Unknown	[M+H]+	3407
☐	492	0	0		4.73653	133.099	132.092	Unknown	[M+H]+	3408
☐	493	0	0	Yes	4.73689	134.106	133.099	Unknown	[M+H]+	3410
☐	494	0	0		4.74079	134.109	133.101	Unknown	[M+H]+	3412
☐	495	1	0	Yes	4.75413	319.15	318.143	C13H22O7N2	[M+H]+	3415
☐	496	1	0	Yes	4.7667	410.202	409.195	C12H28O5N9P1	[M+H]+	3416
☐	497	3	0		4.78646	142.05	141.043	C6H7O3N	[M+H]+	3417
☐	498	1	0	Yes	4.78677	146.045	145.038	C5H7O4N	[M+H]+	3418
☐	499	1	0	Yes	4.78842	188.055	187.048	C7H9O5N	[M+H]+	3419
☐	500	2	0	Yes	4.78853	170.045	169.038	C7H7O4N	[M+H]+	3420
☐	501	0	0	Yes	4.80517	112.956	111.949	Unknown	[M+H]+	3421
☐	502	1	0	Yes	4.8103	384.223	383.216	C16H33O9N1	[M+H]+	3422
☐	503	1	0	Yes	4.81691	449.224	448.217	C19H44O3S4	[M+H]+	3426
☐	504	1	0	Yes	4.82035	201.04	200.032	C8H8O6	[M+H]+	3428
☐	505	1	0	Yes	4.82459	369.129	368.122	C16H20O8N2	[M+H]+	3431
☐	506	1	0	Yes	4.83379	324.165	323.158	C13H25O8N1	[M+H]+	3432
☐	507	0	0		4.83711	89.5074	88.5001	Unknown	[M+H]+	3433
☐	508	1	0	Yes	4.84524	298.15	297.143	C11H23O8N1	[M+H]+	3435
☐	509	4	0	Yes	4.85122	139.05	138.043	C6H6O2N2	[M+H]+	3438
☐	510	0	0	Yes	4.85426	122.024	121.017	Unknown	[M+H]+	3439
☐	511	1	0	Yes	4.85848	524.198	523.191	C22H29O10N5	[M+H]+	3440
☐	512	1	0		4.85907	436.342	435.335	C19H53O1N3S3	[M+H]+	3441
☐	513	1	0	Yes	4.86202	144.102	143.095	C7H13O2N	[M+H]+	3442
☐	514	1	0	Yes	4.86506	506.187	505.18	C24H32O5N3P1S1	[M+H]+	3444
☐	515	0	0	Yes	4.87214	125.987	124.979	Unknown	[M+H]+	3446
☐	516	1	0	Yes	4.8781	119.049	94.0422	C6H6O	[M+ACN-NH3+H]+	3450
☐	517	1	0	Yes	4.87951	464.213	463.206	C23H34O3N3P1S1	[M+H]+	3451
☐	518	0	0	Yes	4.8803	91.0548	90.0476	Unknown	[M+H]+	3452
☐	519	6	1	Yes	4.88145	182.081	181.074	C9H11NO3	[M+H]+	3453
☐	520	1	0	Yes	4.88152	460.182	459.174	C13H37O8N3S3	[M+H]+	3454
☐	521	6	0	Yes	4.88264	140.034	139.027	C6H5O3N	[M+H]+	3455
☐	522	0	0	Yes	4.88336	124.048	123.04	Unknown	[M+H]+	3456
☐	523	0	0	Yes	4.88374	137.079	136.072	Unknown	[M+H]+	3457
☐	524	0	0	Yes	4.88612	166.058	182.077	Unknown	[M-NH3+H]+	3460
☐	525	0	0	Yes	4.88653	183.085	182.077	Unknown	[M+H]+	3461
☐	526	0	0	Yes	4.88949	95.0497	94.0425	Unknown	[M+H]+	3462
☐	527	6	0		4.88962	137.06	136.053	C8H8O2	[M+H]+	3463
☐	528	5	0	Yes	4.8898	147.044	164.047	C9H8O3	[M-H2O+H]+	3464
☐	529	1	0	Yes	4.89	136.076	94.042	C6H6O	[M+ACN+H]+	3465
☐	530	6	0	Yes	4.8904	165.055	181.074	C9H11O3N	[M-NH3+H]+	3467
☐	531	5	0	Yes	4.8904	123.044	122.037	C7H6O2	[M+H]+	3468
☐	532	1	0	Yes	4.89142	107.05	106.042	C7H6O	[M+H]+	3469
☐	533	0	0		4.89375	120.053	136.072	Unknown	[M-NH3+H]+	3470
☐	534	0	0		4.89525	148.047	147.04	Unknown	[M+H]+	3471
☐	535	0	0	Yes	4.89679	92.0582	91.0509	Unknown	[M+H]+	3472
☐	536	1	0	Yes	4.90085	118.065	94.0422	C6H6O	[M+ACN-H2O+H]+	3474
☐	537	8	0	Yes	4.90291	247.129	246.122	C10H18O5N2	[M+H]+	3475
☐	538	1	0		4.90358	183.078	182.071	C6H15O4P1	[M+H]+	3476
☐	539	0	0	Yes	4.91131	184.085	183.078	Unknown	[M+H]+	3478
☐	540	1	0	Yes	4.91422	241.155	240.147	C12H20O3N2	[M+H]+	3479
☐	541	0	0	Yes	4.9201	103.055	102.047	Unknown	[M+H]+	3481
☐	542	0	0		4.94538	98.9619	97.9546	Unknown	[M+H]+	3484
☐	543	1	0	Yes	4.95449	434.202	433.195	C14H28O5N9P1	[M+H]+	3488
☐	544	8	0	Yes	4.96248	121.065	137.084	C8H11ON	[M-NH3+H]+	3491
☐	545	0	0	Yes	4.96447	83.0498	82.0426	Unknown	[M+H]+	3492
☐	546	4	0		4.98708	225.087	224.08	C10H12O4N2	[M+H]+	3497
☐	547	1	0	Yes	4.99085	296.171	295.163	C12H25O7N1	[M+H]+	3499
☐	548	5	0	Yes	5.01345	233.15	232.142	C10H20O4N2	[M+H]+	3503
☐	549	9	0	Yes	5.01706	179.034	178.027	C9H6O4	[M+H]+	3505
☐	550	1	0	Yes	5.02493	262.038	261.031	C9H11O6NS	[M+H]+	3509
☐	551	11	0	Yes	5.03554	130.086	129.079	C6H11O2N	[M+H]+	3511
☐	552	1	0	Yes	5.03775	221.15	220.142	C9H20O4N2	[M+H]+	3512
☐	553	3	0	Yes	5.03865	177.095	176.088	C8H16O2S	[M+H]+	3513
☐	554	0	0		5.04119	116.972	115.965	Unknown	[M+H]+	3515
☐	555	0	0	Yes	5.04911	156.966	155.959	Unknown	[M+H]+	3517
☐	556	3	0	Yes	5.04999	176.092	175.085	C7H13O4N	[M+H]+	3518
☐	557	2	0		5.05245	134.081	133.074	C5H11O3N	[M+H]+	3520
☐	558	0	0	Yes	5.05363	87.0447	86.0374	Unknown	[M+H]+	3521
☐	559	8	0		5.05849	189.123	188.116	C8H16O3N2	[M+H]+	3523
☐	560	0	0		5.06606	235.622	234.614	Unknown	[M+H]+	3525
☐	561	1	0	Yes	5.06696	169.013	168.006	C7H4O5	[M+H]+	3526
☐	562	0	0	Yes	5.06835	133.105	132.098	Unknown	[M+H]+	3527
☐	563	0	0	Yes	5.08082	141.959	140.951	Unknown	[M+H]+	3529
☐	564	1	0	Yes	5.08315	384.223	383.216	C16H33O9N1	[M+H]+	3530
☐	565	0	0	Yes	5.08894	87.1004	86.0931	Unknown	[M+H]+	3532
☐	566	1	0		5.09721	198.062	197.055	C6H7O3N5	[M+H]+	3533
☐	567	0	0		5.1224	133.099	132.092	Unknown	[M+H]+	3539
☐	568	11	2	Yes	5.14716	132.102	131.095	C6H13NO2	[M+H]+	3541
☐	569	0	0	Yes	5.14723	86.0971	85.0898	Unknown	[M+H]+	3542
☐	570	0	0	Yes	5.14882	128.951	127.944	Unknown	[M+H]+	3543
☐	571	0	0		5.15916	158.003	156.996	Unknown	[M+H]+	3546
☐	572	1	0		5.16544	406.171	405.164	C18H23O6N5	[M+H]+	3548
☐	573	0	0	Yes	5.17378	86.0607	85.0534	Unknown	[M+H]+	3550
☐	574	0	0	Yes	5.17921	158.961	157.954	Unknown	[M+H]+	3553
☐	575	0	0	Yes	5.17931	89.0603	88.0531	Unknown	[M+H]+	3554
☐	576	1	0	Yes	5.1977	275.076	274.069	C11H14O8	[M+H]+	3557
☐	577	1	0		5.20974	261.054	260.047	C9H12O5N2S	[M+H]+	3559
☐	578	0	0		5.22293	189.962	188.955	Unknown	[M+H]+	3563
☐	579	2	0	Yes	5.23439	145.05	144.042	C6H8O4	[M+H]+	3566
☐	580	2	0		5.23938	198.076	197.069	C9H11O4N	[M+H]+	3568
☐	581	1	0	Yes	5.25023	320.134	319.127	C13H21O8N1	[M+H]+	3569
☐	582	1	0		5.25281	283.048	282.041	C9H14O8S1	[M+H]+	3570
☐	583	1	0	Yes	5.26829	202.071	201.064	C8H11O5N1	[M+H]+	3575
☐	584	1	0	Yes	5.27031	476.122	475.115	C14H22O6N9P1S1	[M+H]+	3576
☐	585	1	0	Yes	5.27336	164.057	163.049	C6H5ON5	[M+H]+	3578
☐	586	1	0	Yes	5.30401	113.024	112.016	C5H4O3	[M+H]+	3584
☐	587	1	0	Yes	5.30714	328.197	327.189	C13H29O8N1	[M+H]+	3585
☐	588	4	0		5.31161	158.081	157.074	C7H11O3N	[M+H]+	3587
☐	589	1	0	Yes	5.32203	156.066	155.058	C7H9O3N	[M+H]+	3588
☐	590	8	0	Yes	5.34125	247.129	246.122	C10H18O5N2	[M+H]+	3590
☐	591	1	0	Yes	5.34271	206.102	205.095	C8H15O5N	[M+H]+	3591
☐	592	5	0	Yes	5.35302	156.138	155.131	C9H17ON	[M+H]+	3593
☐	593	0	0		5.35597	139.095	138.088	Unknown	[M+H]+	3594
☐	594	0	0	Yes	5.3611	93.0705	92.0632	Unknown	[M+H]+	3595
☐	595	0	0	Yes	5.36611	117.053	116.045	Unknown	[M+H]+	3596
☐	596	3	0	Yes	5.3665	116.053	115.046	C5H9NS	[M+H]+	3597
☐	597	1	0	Yes	5.36746	326.145	325.137	C12H23O9N	[M+H]+	3598
☐	598	8	0	Yes	5.37642	138.091	137.084	C8H11ON	[M+H]+	3600
☐	599	1	0		5.37763	238.09	237.083	C5H15N7S2	[M+H]+	3601
☐	600	2	0	Yes	5.38283	146.06	145.053	C9H7ON	[M+H]+	3602
☐	601	7	0	Yes	5.39231	175.06	174.053	C7H10O5	[M+H]+	3604
☐	602	0	0	Yes	5.39318	103.055	102.047	Unknown	[M+H]+	3605
☐	603	8	0	Yes	5.40044	121.065	137.084	C8H11ON	[M-NH3+H]+	3609
☐	604	1	0	Yes	5.40286	306.148	305.141	C20H19O2N	[M+H]+	3610
☐	605	1	0	Yes	5.40369	414.162	413.155	C16H23O8N5	[M+H]+	3611
☐	606	0	0	Yes	5.4159	198.993	197.985	Unknown	[M+H]+	3614
☐	607	1	0	Yes	5.43043	167.056	166.048	C6H14OS2	[M+H]+	3617
☐	608	1	0	Yes	5.43666	261.977	260.97	C7H7O2N3S3	[M+H]+	3623
☐	609	1	0	Yes	5.43721	332.134	331.127	C14H21O8N	[M+H]+	3624
☐	610	1	0	Yes	5.43927	364.009	363.002	C18H5O8N1	[M+H]+	3625
☐	611	4	0	Yes	5.44776	136.062	267.097	C10H13O4N5	[M-(Pentose-H2O)+H]+	3627
☐	612	1	0	Yes	5.45755	418.135	417.127	C22H21N5P2	[M+H]+	3630
☐	613	0	0	Yes	5.48139	197.985	196.978	Unknown	[M+H]+	3639
☐	614	1	0	Yes	5.49063	174.076	173.069	C7H11O4N	[M+H]+	3640
☐	615	1	0	Yes	5.50989	237.087	236.08	C11H12O4N2	[M+H]+	3649
☐	616	0	0	Yes	5.51077	84.0451	83.0378	Unknown	[M+H]+	3651
☐	617	3	0		5.51385	284.17	283.163	C12H21O3N5	[M+H]+	3652
☐	618	8	0	Yes	5.52138	163.06	162.053	C6H10O5	[M+H]+	3654
☐	619	1	0		5.52235	242.037	241.029	C13H8O2N1P1	[M+H]+	3655
☐	620	3	0	Yes	5.52932	149.045	148.038	C6H12S2	[M+H]+	3657
☐	621	4	1	Yes	5.53178	268.104	267.097	C10H13N5O4	[M+H]+	3658
☐	622	1	0	Yes	5.53703	353.001	351.994	C12O6N8	[M+H]+	3662
☐	623	1	0	Yes	5.53984	321.04	320.033	C18H8O6	[M+H]+	3666
☐	624	4	0	Yes	5.54071	103.039	102.032	C4H6O3	[M+H]+	3667
☐	625	0	0	Yes	5.54336	115.529	114.522	Unknown	[M+H]+	3669
☐	626	0	0	Yes	5.55539	186.992	185.984	Unknown	[M+H]+	3692
☐	627	2	0		5.56142	190.071	189.064	C7H11O5N	[M+H]+	3712
☐	628	0	0	Yes	5.56701	86.0607	85.0534	Unknown	[M+H]+	3738
☐	629	5	0	Yes	5.56912	233.15	232.142	C10H20O4N2	[M+H]+	3749
☐	630	7	0	Yes	5.57356	151.039	150.032	C8H6O3	[M+H]+	3766
☐	631	1	0	Yes	5.58743	168.018	334.021	C9H18O7S3	[M+2H]2+	3797
☐	632	2	0		5.58779	172.061	171.053	C7H9O4N	[M+H]+	3798
☐	633	0	0	Yes	5.58957	106.066	105.058	Unknown	[M+H]+	3802
☐	634	1	0	Yes	5.59447	349.993	348.986	C10H11O5N3S3	[M+H]+	3810
☐	635	0	0	Yes	5.5979	123.518	122.511	Unknown	[M+H]+	3813
☐	636	1	0	Yes	5.60297	351.002	349.994	C6H15O5N4P1S3	[M+H]+	3820
☐	637	0	0	Yes	5.60335	132.523	131.516	Unknown	[M+H]+	3821
☐	638	1	0	Yes	5.60443	171.026	170.019	C11H6S1	[M+H]+	3823
☐	639	1	0	Yes	5.60676	219.967	218.959	C5H5O1N3S3	[M+H]+	3825
☐	640	1	0	Yes	5.60853	166.071	165.064	C5H11O5N1	[M+H]+	3828
☐	641	8	0	Yes	5.61053	138.055	137.048	C7H7O2N	[M+H]+	3832
☐	642	1	0	Yes	5.61516	176.004	174.997	C4H6O1N3P1S1	[M+H]+	3835
☐	643	6	0	Yes	5.61549	261.145	260.137	C11H20O5N2	[M+H]+	3836
☐	644	1	0	Yes	5.61626	186.076	185.069	C8H11O4N1	[M+H]+	3838
☐	645	1	0	Yes	5.61638	247.961	246.954	C6H5O2N3S3	[M+H]+	3839
☐	646	1	0	Yes	5.61847	356.192	355.184	C14H29O9N1	[M+H]+	3841
☐	647	8	0	Yes	5.62692	131.034	130.027	C5H6O4	[M+H]+	3845
☐	648	0	0	Yes	5.62928	160.953	159.946	Unknown	[M+H]+	3846
☐	649	8	0	Yes	5.63501	113.024	130.027	C5H6O4	[M-H2O+H]+	3853
☐	650	1	0	Yes	5.63668	259.075	258.068	C10H14O4N2S	[M+H]+	3854
☐	651	1	0		5.65063	277.111	276.104	C13H24S3	[M+H]+	3859
☐	652	7	0	Yes	5.66488	154.05	153.043	C7H7O3N	[M+H]+	3869
☐	653	2	0	Yes	5.67955	254.102	253.095	C12H15O5N	[M+H]+	3873
☐	654	5	0	Yes	5.68797	123.044	122.037	C7H6O2	[M+H]+	3876
☐	655	2	0	Yes	5.69661	276.108	275.101	C11H17O7N	[M+H]+	3879
☐	656	4	0	Yes	5.71098	294.118	293.111	C11H19O8N	[M+H]+	3882
☐	657	0	0	Yes	5.715	223.634	222.627	Unknown	[M+H]+	3883
☐	658	1	0	Yes	5.71699	318.119	317.111	C8H16O3N9P1	[M+H]+	3884
☐	659	3	0	Yes	5.75412	176.092	175.085	C7H13O4N	[M+H]+	3892
☐	660	2	0	Yes	5.75489	322.107	321.1	C11H19O6N3S	[M+H]+	3894
☐	661	1	0	Yes	5.84115	188.092	187.085	C8H13O4N	[M+H]+	3914
☐	662	9	0	Yes	6.22462	143.034	142.027	C6H6O4	[M+H]+	3962
☐	663	1	0	Yes	6.41431	356.192	355.184	C14H29O9N1	[M+H]+	3986
☐	664	3	0	Yes	6.42383	221.092	220.085	C11H12O3N2	[M+H]+	3989
☐	665	1	0	Yes	6.43806	298.186	297.179	C13H23O3N5	[M+H]+	3994
☐	666	0	0	Yes	6.56036	101.024	100.017	Unknown	[M+H]+	4037
☐	667	1	0	Yes	6.56855	188.092	187.085	C8H13O4N	[M+H]+	4043
☐	668	3	0	Yes	6.7413	161.045	160.037	C6H8O5	[M+H]+	4061
☐	669	0	0		6.76774	116.972	115.965	Unknown	[M+H]+	4062
☐	670	0	0	Yes	6.84633	81.0342	80.0269	Unknown	[M+H]+	4071
☐	671	6	0	Yes	6.91212	181.05	180.042	C9H8O4	[M+H]+	4077
☐	672	0	0		7.01615	89.9405	88.9332	Unknown	[M+H]+	4084
☐	673	2	0	Yes	7.10483	322.107	321.1	C11H19O6N3S	[M+H]+	4091
☐	674	1	0	Yes	7.15549	167.056	166.048	C6H14OS2	[M+H]+	4101
☐	675	0	0	Yes	7.19183	88.1127	87.1054	Unknown	[M+H]+	4104
☐	676	1	0	Yes	7.20805	336.122	335.115	C12H21O6N3S	[M+H]+	4106
☐	677	3	0	Yes	7.22418	284.099	283.092	C10H13O5N5	[M+H]+	4111
☐	678	3	0	Yes	7.2247	152.057	151.05	C5H5ON5	[M+H]+	4112
☐	679	0	0		7.22534	158.003	156.996	Unknown	[M+H]+	4113
☐	680	1	0	Yes	7.23643	414.162	413.155	C16H23O8N5	[M+H]+	4117
☐	681	3	0	Yes	7.33719	184.061	183.053	C8H9O4N	[M+H]+	4134
☐	682	9	0	Yes	7.40697	139.039	138.032	C7H6O3	[M+H]+	4155
☐	683	6	0	Yes	7.43237	261.145	260.137	C11H20O5N2	[M+H]+	4168
☐	684	1	0	Yes	7.4733	188.092	187.085	C8H13O4N	[M+H]+	4186
☐	685	7	0	Yes	7.47525	154.05	153.043	C7H7O3N	[M+H]+	4187
☐	686	11	0	Yes	7.47865	132.102	131.095	C6H13O2N	[M+H]+	4191
☐	687	20	0	Yes	7.49441	355.102	354.095	C16H18O9	[M+H]+	4200
☐	688	3	0	Yes	7.50309	116.053	115.046	C5H9NS	[M+H]+	4201
☐	689	1	0	Yes	7.50673	253.128	252.121	C10H20O7	[M+H]+	4202
☐	690	1	0	Yes	7.51209	390.14	389.132	C16H23O10N1	[M+H]+	4206
☐	691	1	0	Yes	7.51626	298.186	297.179	C13H23O3N5	[M+H]+	4208
☐	692	7	0	Yes	7.51707	163.039	162.032	C9H6O3	[M+H]+	4209
☐	693	5	0	Yes	7.51895	123.044	122.037	C7H6O2	[M+H]+	4210
☐	694	1	0	Yes	7.52333	206.102	205.095	C8H15O5N	[M+H]+	4214
☐	695	1	0	Yes	7.52907	270.155	269.147	C10H23O7N1	[M+H]+	4217
☐	696	9	0	Yes	7.52963	353.087	352.08	C16H16O9	[M+H]+	4219
☐	697	6	0	Yes	7.54434	181.05	180.042	C9H8O4	[M+H]+	4225
☐	698	1	0	Yes	7.55755	310.186	309.179	C13H27O7N1	[M+H]+	4229
☐	699	1	0	Yes	7.57692	306.04	305.032	C17H7O5N1	[M+H]+	4236
☐	700	1	0	Yes	7.5825	383.145	382.138	C17H22O8N2	[M+H]+	4241
☐	701	27	0	Yes	7.59503	245.081	244.074	C14H12O4	[M+H]+	4250
☐	702	0	0	Yes	7.59939	89.1161	88.1088	Unknown	[M+H]+	4253
☐	703	0	0	Yes	7.60366	88.1127	87.1054	Unknown	[M+H]+	4255
☐	704	1	0		7.61018	155.047	154.039	C4H11O4P	[M+H]+	4260
☐	705	20	0	Yes	7.63475	355.102	354.095	C16H18O9	[M+H]+	4269
☐	706	1	0	Yes	7.63865	344.134	343.127	C15H21O8N	[M+H]+	4272
☐	707	1	0	Yes	7.64204	356.106	355.099	C20H14N5P1	[M+H]+	4274
☐	708	2	0	Yes	7.65004	368.192	367.184	C16H25O5N5	[M+H]+	4277
☐	709	1	0	Yes	7.6505	326.181	325.174	C13H27O8N1	[M+H]+	4278
☐	710	2	0	Yes	7.65971	423.143	422.136	C24H22O7	[M+H]+	4284
☐	711	6	0	Yes	7.67598	182.081	181.074	C9H11O3N	[M+H]+	4296
☐	712	6	0	Yes	7.68235	313.092	312.085	C14H16O8	[M+H]+	4297
☐	713	5	0	Yes	7.6826	150.055	149.048	C8H7O2N	[M+H]+	4298
☐	714	13	0		7.68613	129.055	146.058	C6H10O4	[M-H2O+H]+	4299
☐	715	8	0	Yes	7.68868	157.05	156.042	C7H8O4	[M+H]+	4302
☐	716	1	0	Yes	7.69504	371.145	370.138	C11H19O3N10P1	[M+H]+	4304
☐	717	3	0	Yes	7.69604	285.083	284.076	C10H12O6N4	[M+H]+	4306
☐	718	0	0	Yes	7.69866	215.039	214.032	Unknown	[M+H]+	4312
☐	719	1	0	Yes	7.69958	193.071	192.064	C7H12O6	[M+H]+	4313
☐	720	1	0	Yes	7.70058	390.14	389.132	C16H23O10N1	[M+H]+	4314
☐	721	1	0	Yes	7.70134	373.113	389.132	C11H20O5N9P1	[M-NH3+H]+	4315
☐	722	6	0	Yes	7.71127	137.06	136.053	C8H8O2	[M+H]+	4318
☐	723	0	0	Yes	7.72188	95.0497	94.0425	Unknown	[M+H]+	4323
[truncated: 8,831 more rows]

## Sheet: Intensity(Raw)
Scaling:	Off
[truncated: 9,555 more rows]

[truncated: 4 more sheets: Intensity(Scaled), 2DView, MS2, DBHit]
