# Supplementary material for: Metabolomic Response of the Creeping Wood Sorrel Oxalis corniculata to Low-Dose Radiation Exposure from Fukushima’s Contaminated Soil
Source: Life (Basel). 2021 Sep 20;11(9):990. doi: 10.3390/life11090990 (PMC8472241; doi:10.3390/life11090990)
Supplement: Supplementary file 1 [file life-11-00990-s001.zip › Supplementary File S3 GC-MS Target Data file.csv]

	OCI01M	OCI02M	OCI03M	OCN01M	OCN02M	OCN03M
sample	1	1	1	2	2	2
1
2
3	12097	13774	14004	12038	15327	13697
4
5
6	144643	79110	119922	112923	95691	213110
7
8	38548	33564	42222	55670	58082	60520
9	10336	8599	9130	9554	9970	10928
10
11	481460	422029	665993	791760	550893	905372
12
13
14
15	6805478	6677732	6063813	6977505	6730163	5601301
16
17
18
19
20	11730	12400	13233	13011	11361	15284
21
22
23
24
25
26
27
28
29
30	28030	26642	27041	32678	29460	35534
31
32
33
34	9653	11410	11077	11663	12475	10590
35
36
37
38
39
40	219985	173721	315639	314167	188652	161312
41
42
43
44	40305	40431	43416	42143	42605	41355
45
46
47
48
49
50
51	98432	84477	102971	92580	95435	97586
52
53
54
55
56
57
58
59
60	487567	342759	729229	875303	407545	520319
61	148091	133243	161196	185311	172688	155147
62
63	1873981	1631284	2082180	2552120	2223934	1690295
64
65
66
67	1324292	1003710	2062842	1871257	967666	955618
68
69
70
71
72
73	19340	23662	21718	24102	29811	26092
74	89801	83760	113338	127580	86331	72815
75
76
77	96413	305523	122360	128398	397326	57626
78	30103	67238	29924	30297	81394	26613
79
80
81	38331	50519	63125	77764	81462	97701
82
83	430177	419073	681539	772104	577253	1255938
84
85
86
87
88	140395	139682	196574	239813	161889	152049
89
90
91
92
93
94
95
96
97	528795	536568	539541	544200	543477	528107
98
99
100
101
102
103
104
105	48602	46566	46558	45567	47611	48116
106
107
108
109
110
111
112
113
114
115	403234	1024562	434221	459482	1392784	403053
116
117
118
119
120
121
122
123
124
125
126	1317048	1934382	2429360	1897725	2505339	3536826
127	32059	32789	64802	57695	37988	49907
128
129	473149	488244	584515	632151	540913	483653
130
131
132
133
134	188753	88906	73094	267120	152095	177580
135
136
137
138
139
140
141
142
143	22334	24602	38773	32304	29412	36979
144
145
146
147
148
149
150	13179	25532	16811	13576	38585	8602
151
152
153
154
155
156
157
158
159
160
161
162
163
164
165
166	1038266	1247350	1376277	1536712	1502118	1059623
167
168	18430	21534	24803	23896	27938	30341
169
170
171	341351	333097	716831	498704	314238	379446
172
173
174
175	25199	22050	24976	18386	17827	20700
176
177
178
179
180
181
182
183
184
185
186
187
188
189
190
191
192	8092	8200	17132	12486	10065	13374
193
194
195
196
197	1312	2301	3796	914	3034	1952
198
199
200
201
202
203
204
205
206
207
208
209
210
211	126152	88422	66548	132107	123996	63028
212
213
214
215
216
217
218
219
220
221
222
223
224
225
226
227
228
229
230	172823	185521	152316	229691	182904	98317
231
232
233
234
235
236
237
238
239	44700	51694	156899	77413	52986	179226
240	4439	8318	5125	12520	9294	42048
241
242
243
244
245
246
247
248
249
250	13242	18909	26844	27018	19698	21312
251
252
253	3982	2352	16997	10039	2353	11606
254
255
256	14173	24957	26568	26447	34225	32419
257
258
259
260
261
262
263
264	34992	39720	43400	32267	36571	64967
265
266
267
268
269
270
271
272
273
274
275
276
277
278
279
280
281
282
283	76914	92685	100876	104686	113316	119651
284
285
286
287
288
289
290
291
292
293	6030	11716	3929	13235	32088	2386
294
295
296
297
298
299	8858	12659	4194	20269	39639	4174
300
301
302
303
304
305
306
307
308	6026	11854	4271	15652	35589	2652
309
310
311
312
313	18226	17984	32115	33494	21336	26751
314
315
316
317
318
319
320
321
322
323	24623	18815	40811	46375	17660	27766
324
325
326
327
328	1628886	1167746	1207793	1880395	1537771	738050
329
330
331
332
333
334
335
336
337
338
339
340
341
342
343
344
345
346
347
348
349
350	312305	428073	291069	248489	355715	645144
351
352
353
354
355
356
357
358
359
360
361
362
363
364
365	2975067	3322033	2166361	3500250	4807382	1717817
366
367
368
369
370
371
372
373	24509	41701	39636	25150	31829	33558
374
375
376
377
378
379	7137	9823	12247	9630	5103	56449
380
381
382
383
384	217238	313080	234430	181387	283413	457070
385	30314	16167	38088	51013	18542	26292
386
387
388
389
390
391
392
393
394
395
396
397
398
399
400
401
402
403
404
405
406
407
408
409	5569419	5622310	4520493	6424405	8379587	4810690
410
411
412
413
414	13213	7606	10580	7710	14738	15224
415
416
417
418
419
420
421
422
423
424
425
426
427
428
