# Supplementary material for: Metabolomic Response of the Creeping Wood Sorrel Oxalis corniculata to Low-Dose Radiation Exposure from Fukushima’s Contaminated Soil
Source: Life (Basel). 2021 Sep 20;11(9):990. doi: 10.3390/life11090990 (PMC8472241; doi:10.3390/life11090990)
Supplement: Supplementary file 1 [file life-11-00990-s001.zip › Supplementary File S4 GC-MS Nontarget Data file.csv]

	OCI01M	OCI02M	OCI03M	OCN01M	OCN02M	OCN03M
sample	1	1	1	2	2	2
No.0001	91144	92037				66323
No.0002						279619
No.0003	695808	648546	640018	653792	590355	393991
No.0004			147210
No.0005	25600000	23747305	21716298	22836473	22937074	22500000
No.0006	592363	505018	668535	488726	498994	569759
No.0007	13000000	13025948	12928773	12575150	11468537	14800000
No.0008	151000000	136271457	152519115	151907816	147883768	154000000
No.0009	6266974	4985795	4540292	5923302	5428076	4191163
No.0010	132565	191693	151857	154026	105104	128929
No.0011	615459				535078	566122
No.0012	1514823	2120376	2158510	2381121	1785980	1811611
No.0013	1671312	1296794	916354	1525338	1151897	1291858
No.0014						142049
No.0015	87849	101497
No.0016					223606
No.0017				113826
No.0018			249755
No.0019	595218	563447	463650	541626	564785	530498
No.0020	744229	724295	913637	758521	740150	707454
No.0021	50245
No.0022		34451			37714
No.0023		138536			176383
No.0024	385851			376330		361508
No.0025			90915
No.0026		253143	300625		187212
No.0027			59380	49472
No.0028			88532
No.0029	275524	218706		190603	201640	190724
No.0030	362286	306749	493435	335685	330763	340493
No.0031	940882	773491	873453	813075	650791	797947
No.0032	5653805	4295314	5109487	4949908	4419061	4459060
No.0033	5398827	5116447	5153414	4887291	4976454	4909828		1
No.0034	84291	90430		64786	63586	63319
No.0035	491500	454528	395656	430147	427493	424168
No.0036	113155	104279			105013
No.0037	1364261	1251673	1369844	1255907	1179848	1202398
No.0038	179141	154466	191563	182712	176546	158066
No.0039	11700000	6189110	9211949	8846500	7651589	16300000
No.0040	81013		63820
No.0041	559825	351243	500408	338829	318435	493606
No.0042			66310	67693
No.0043	156237	144448	202701	230492	278066	257209	1	2
No.0044	3203312	2652763	2000497	2226426	1620526	2097738
No.0045	121411		169891	170438	109906	133223
No.0046		166195
No.0047					24827
No.0048	75384
No.0049		137132
No.0050	2113736	1666404	1643442	1472627	1742748	1197736
No.0051		153147	172697	110063	98813	163541
No.0052	265299
No.0053	159475	194220
No.0054			271601	304583	365691
No.0055						279493
No.0056		515785
No.0057			184224	135696	156619
No.0058	958268
No.0059		502147
No.0060	507631		308675	260095	263776	279895
No.0061	642978	468841	393747	400149	453219	442417
No.0062		126693				124139
No.0063	4287632	4034862	4575054	4612120	4315335	5293115
No.0064	323527		309162
No.0065	744642	1426354	435020	1076802	1583395	811846
No.0066						61717
No.0067	1623705	1384472	1064486	1522369	1532116	977487
No.0068					367500
No.0069					426710
No.0070						841117
No.0071	712908	698700	699124
No.0072				935707
No.0073	12700000	11021956	11514688	10563126	10060120	10200000		3
No.0074	256554	271594		142489	286817	163007
No.0075			350793
No.0076	199000000	216431138	185851107	216292585	193154309	207000000
No.0077	341473	348996	345981	423803	461872	385913		4
No.0078					59414
No.0079	126085	114831	129838	100412		121410
No.0080	47900000	40681038	57977465	38530261	34305010	47300000
No.0081	135404
No.0082			60526
No.0083			77185		204011	209591
No.0084		120271
No.0085				238385
No.0086	1814298	1547311	1173351	1668110	1401748	1322766
No.0087					166898
No.0088				2136797
No.0089			147084
No.0090	688697	623011	649257		641565	528641
No.0091	267429	262871	313861	290241	283565	281870
No.0092				365629	449127
No.0093	378997					292829
No.0094		1006053	607989
No.0095	3945775				3466789	4258916
No.0096		2081006	2002339	2008449
No.0097	10000000	4098378	11817706	4211103	7406960	10600000
No.0098	5474673	5133639	5300311	5323803	4536618	4027403
No.0099				101863	86399
No.0100		53200				75767
No.0101	79785
No.0102			53947
No.0103	550962	499977	536874	474086	476439	497739
No.0104	4277925	4379401	4943591	4393297	5166861	4239496
No.0105	33145
No.0106		72937	62734	82299	77024	107310
No.0107	1991460	1941875	2401242	2934939	2419179	2542494
No.0108	82797	58594	58957			52786
No.0109	268866	267166	276341	286309	269026	347897
No.0110	116933	92032		72404	99493	97082
No.0111	452125	454857	279977	497480	489006	434099
No.0112			35753	32637	38603
No.0113		36944
No.0114						85582
No.0115					117962	195463
No.0116	155542	112210	132052	152811	131170
No.0117		154461
No.0118		49880		60699	52991
No.0119	134741		79448			146603
No.0120			170005
No.0121					599482
No.0122						1584780
No.0123		553276
No.0124				1427360
No.0125	1139890
No.0126	17500000	17234331	18080080	16297395	17303407	17000000
No.0127	1828043	1783185	1743379	1715208	1540251	1408808
No.0128	3638980	2784018	4852220	4873317	3060384	2674728
No.0129	35063
No.0130			440577
No.0131	860223	778493	1030106	776251	795717	1067992
No.0132	817089	802181	793052	782255	763994	788765
No.0133	81514		69139
No.0134	6706307	7373290	7692132	7258577	7921679	7961414
No.0135	18800000	16132136	10908652	16699800	16196794	11300000
No.0136	135624	100561	143491	111681	107784	124484
No.0137	799636	581818	907299	816967	1044370	711606
No.0138						65244
No.0139	49199
No.0140	6448477	6499946	6080295	6070877	5720050	5939542
No.0141		79449
No.0142	245666		243012	245479	283073	282143
No.0143		226200
No.0144	9836866	8981596	9615911	8878645	8924009	9425373
No.0145	7920937	7233706	8416296	7973304	7767223	8455009
No.0146	211502	236885	226284	209345	268455	294916
No.0147	1478321	1077987	1551693	1707246	1458258	2450814
No.0148	698037	505288	1091871	1215841	577696	711900
No.0149	30800000	27655090	34443058	42353106	35512224	27700000
No.0150	1039919					1420539
No.0151		557380	803053	584322	773966
No.0152	27300000	26853493	26968612	26055711	24446092	21600000
No.0153	273897		217339
No.0154					153951	158320
No.0155		103117		116615
No.0156		76436
No.0157	134009		184047	160643	127453	217907
No.0158		106405			108367
No.0159	2818221	1987964	4841906	3933735	1848092	1900752
No.0160	49111
No.0161			59134
No.0162		177530		193541	161586	194227
No.0163	167000000	165329341	164639839	163979960	166997996	164000000
No.0164	7478048	6937504	7298393	7001963	6838187	7160157
No.0165	414472	393161	481621	512128	404727	400512
No.0166	422145			656229		569594
No.0167		821257	879696		1054654
No.0168	11100000	10520958	10807646	11166733	10864930	10800000
No.0169	750941	869357	796027	696012	661954	683529		5
No.0170		139570		152745	194355
No.0171	190230	170648	211858	327837	220512	243110
No.0172						34648
No.0173			49283
No.0174					228720
No.0175	433034	331202	447846	371013		397972
No.0176	1703803	4460314	2013906	1974469	5862253	1123785
No.0177	290234	191982	284805	219170	166756	225793
No.0178	10600000	11623154	11615694	11066132	12072144	10900000
No.0179	163743	140376	155452	155972	165008	146182
No.0180				62540
No.0181		83445	104493		86215
No.0182	74944
No.0183	134559	137821	146744	164188	150895	114128
No.0184	610759	644157	828725	909531	936215	1133672	2	6
No.0185	144645	145678	146201	146662	142572	131991
No.0186	1433487	1461169	2591343	2876980	2006206	4950498
No.0187	480715	436587	449839	418841	429905	414706
No.0188	5162158	5605186	7794029	12575150	10361924	13500000	3	7
No.0189		107254
No.0190	460813	408492	385730	432928	370755	331803
No.0191	6700392	6445295	6663977	6585365	6544700	6485659
No.0192	96056				88601	119932
No.0193	1587996	1399929	1631743	1712470	1395777	1762222
No.0194	3492850	3277605	4678424	5583523	3823622	3520893
No.0195	2464100	2082145	3113203	2800556	2596476	2424708
No.0196	98760	106516	112906	103374	92881	80811
No.0197	42700000	42584830	43533602	42856112	43459719	42300000
No.0198	310860	220871	265687	239935	183819	208708
No.0199	53155				59505
No.0200	550993	532436	525066	515608	520345	547004
No.0201	157085	107578	121374	157750	97567	113879
No.0202	63916		95190	96542		112236
No.0203					232140
No.0204				121340
No.0205	86204	131805	120533			152772
No.0206	2593871	2363044	2501733	2441242	2359548	2444995
No.0207	11200000	11021956	11211670	10965531	10864930	10700000	4	8
No.0208	1214169	1122129	1167439	1368081	1127032	1221353
No.0209	17400000	17635130	17171026	17001603	17001603	17000000		9
No.0210	301837	286787	399960	410340	433894	422717
No.0211	1990971	2094010	1956630	1908589	1865194	1787697	5	10
No.0212	45342
No.0213		38600
No.0214			62047		65028	84831
No.0215		471574	537857	535857	517498	534414
No.0216	617401
No.0217	1091671	909795	1124008	948168	845148	906040
No.0218	42442
No.0219			49098
No.0220	57100000	57013573	56462374	54727054	55330661	55300000	6	11
No.0221	432393		461392	453608	496055	566323
No.0222		380813
No.0223	251574	262148	548635	403987	302759	810881
No.0224	602380	588377	660485	728607	619052	699861
No.0225					45487
No.0226	8409351	17935729	7799631	9617199	24747896	8016185
No.0227	1572208	1656818	1577181	1449319	1459603	1112802
No.0228	54062			42231		73829
No.0229	1458474	1508677	1612970	1508509	1465636	1800535
No.0230	24900000	26552894	28483702	26860521	30482164	33100000
No.0231						324695
No.0232	14500000	14328543	14544869	14084168	13279359	13900000		12
No.0233	4506542	6369003	8147755	6283797	8501820	12200000
No.0234	12000000	12424750	14140845	15794389	14084168	11900000
No.0235			118787	114145		131700
No.0236	128311	163525			197952
No.0237	2525911	1239152	1147266	3597271	1957909	2464333
No.0238	63627
No.0239		241716	135098		312073
No.0240				89888
No.0241						68846
No.0242	710415	771572	685598	698482	700081	586438
No.0243	665471	668146	558108	556552	562412	486246
No.0244		262548		254586	263826
No.0245	624664	692959	578694	656596	690145	411644
No.0246				240290
No.0247	212969	251204	288377		342908	854043
No.0248	1161905	1373451	1274865	1448974	1460209	1098939
No.0249	86822	105196	89072	105931	107839	73713
No.0250	247421	479397	286687	255444	628813	194708
No.0251	84796				119766
No.0252		138059	141333	117094		137944
No.0253	53353	37097
No.0254						62395
No.0255				92884
No.0256					39188
No.0257	1186578	1211613	1353508	1418098	1443991	1448252		13
No.0258	131412	106826	93385	165079	114021	113409
No.0259			40321
No.0260						54900
No.0261	60020	55963	55241	63698	63117
No.0262	4793914	5634626	6055062	6615847	6601136	4676981
No.0263					46181
No.0264			77438
No.0265	253758	305673		284072	339810	145796
No.0266			192459
No.0267						152829
No.0268	76275			100046
No.0269	1887936	1883700	3420556	2562421	1795775	1930118
No.0270						96118
No.0271	1311368	1288295	1366043	1174430	1213200	1173658	7	14
No.0272	75326	68749	61859	81988	87232	62176
No.0273	248503	177304	295950	283642	308118	258095
No.0274	537649	302065	255852	908106	822557	785335	8	15
No.0275	128280			116092		102043
No.0276						36727
No.0277				23166
No.0278			49043
No.0279	266959	645463	445569	424963	923711	431525
No.0280		53306			38892
No.0281	126410	133382	150712	169328	124428	191063
No.0282		75377		73372	83588	132851
No.0283			41435
No.0284	48026		111459	61829		109224
No.0285	78046		48818	82312	76931	46736
No.0286		27973
No.0287				25077
No.0288	1132196	1133816	1192942	1161305	1151759	1116869
No.0289	12300000	12023952	12120724	12373948	12373948	11700000
No.0290	210523	213364	236828	184895	257370	243513
No.0291					43275
No.0292	50861			65553
No.0293						77566
No.0294			41419
No.0295	161541	141533	132594	197050	135474	156732
No.0296					57551
No.0297					34061
No.0298	45478	53745	183511	96989		123769
No.0299	81696	92940	77536	104977	118597	108543	9	16
No.0300	712524	934214	893508	1310367	1440021	823074
No.0301	3498859	3484875	3671614	3514094	3523668	3395664
No.0302		119859	92543			77389
No.0303	181946			219400	229826
No.0304						152228
No.0305	3036382	2651650	1623179	3048519	3201348	1664280
No.0306	1012919	1081990	3284980	1579712	1057173	3780391
No.0307		297925		532110	610472
No.0308	253429		178375			170168
No.0309	101979	104680	107887	105766	117122	90698
No.0310	197175	290582	242901	391531	296225	827003
No.0311	345572	393539	462396	586671	604313	589442	10	17
No.0312		130951	174375
No.0313		162860		76543	156264
No.0314		228054	268723
No.0315	410223			662459	485863	485170
No.0316	89321			105700	103404	50449
No.0317		49245
No.0318	661847	772226	855201	947851	1051853	1008210	11	18
No.0319	2581721	2026356	382467	2950952	2656576	331992
No.0320	224280	259139	384120	178407	244972	530139
No.0321				76314
No.0322					29750
No.0323					65971
No.0324	33008	36278		43059
No.0325	94327	72397		140536	157740
No.0326	418235	465203	488040	521105	537527	538363		19
No.0327						79053
No.0328	230660	434717		449522	1119749
No.0329	140474	84336	97576	127798	106821	148509
No.0330	2703323	3672597	311245	4235937	4532974	93020
No.0331	509463
No.0332	12700000	13126148	12019718	13480561	14687776	11900000
No.0333	4036317	5513573	1327218	5653700	10261323	1103657
No.0334	279083	294138	420940	532121	378327	364747
No.0335	61141			66395	48191
No.0336		44012
No.0337	1072406	1188493	217064	1318377	2430224
No.0338						230266
No.0339					156873
No.0340	135685	152325	146828	174564		186246
No.0341	362925	516658			1196727
No.0342				369905
No.0343	422840	244739	754604	947485	231468	483068
No.0344	4254121	5638914	690340	4747718	9438755	439574
No.0345			58150
No.0346						90064
No.0347	5172967	5884880	520511	5906056	10764329	270526
No.0348	363943	545861	249018	401580	691062	191669
No.0349	12900000	9543196	9032083	14285371	12273347	5535661
No.0350						27688
No.0351	1545571	2219976	96604	2123451	3785956
No.0352				255250	187588	155168
No.0353	1388423	1132591	1126046	1545539	1584972	1302725
No.0354	143833	93309	59508	131869	202139	62228
No.0355	105537		126087	141052	171610	182786
No.0356		81042
No.0357	1878973	2339634	121917	2166718	3582088
No.0358						137411
No.0359					1280732
No.0360	1117432	449653	111051	1031037		180903
No.0361				108482
No.0362	69722	163184			307234
No.0363	5599416	4510416	2568677	6681573	5536855	1117390
No.0364	3466445	4083744	501614	4110142	7940726	563906
No.0365	48979	56445		83006
No.0366		55377			87213
No.0367	231402	259306	111572	294987	367132	109876
No.0368	12600000	15430739	8443892	19315431	18812425	5747854
No.0369	2571251	3336546	2456795	1672976	2637820	6057360
No.0370				103440	188328	248915
No.0371		69076
No.0372					99135
No.0373	147932		91046	85025	94884	100715
No.0374	3130948	2176807	1352363	2594407	2921671	1422430
No.0375	176959	104794	114821	211903	227448	154621
No.0376	70379	103776		94964	195619
No.0377	64437	46446		68439	72071	50252
No.0378					31589
No.0379			54632			185848
No.0380		20967
No.0381					24888
No.0382		53005		51712	102019
No.0383	133931	169907	111608	212171	227144	96289
No.0384				53320
No.0385				86218	121813	61745
No.0386	93235	77127	68440	118324	145635	81748
No.0387	12500000	12424750	12120724	12474549	12876954	12200000
No.0388	46600000	52304192	35352113	56135471	76054509	26200000
No.0389	2354331	1461916	931930	1914783	1767076	845457
No.0390				25235
No.0391	110015	236692	204429	212641	243051	144549
No.0392	113779		102786	224325	224367	89333
No.0393	277090	760792	208684	340654	819519	229238
No.0394				115607
No.0395	114874	166870	197721		95961	991911
No.0396				239417
No.0397						61616
No.0398	161291	78278		80666
No.0399					53137
No.0400	2211158	3220544	2372130	1709391	2759900	4532646
No.0401	133778	238744		152479	314416
No.0402	129599			172071	139344	81059
No.0403	69868		155939	129169		270968
No.0404		51369			50663
No.0405				150084
No.0406	12100000	12224351	12120724	12373948	12675752	12500000	12	20
No.0407				44978
No.0408		40993			51836	47667
No.0409	69647		88184	98874	50018	81855
No.0410	134177			202056	151224	104462
No.0411	136941	103786	85420	142249	168720	90993
No.0412	652196	1754324	3070352	5290103	1997175	2364392
No.0413			22402
No.0414	11700000	12023952	12221730	12474549	12575150	12500000		21
No.0415						46488
No.0416						54285
No.0417	146345			191149	142473
No.0418						97369
No.0419					116386
No.0420	98862			166954
No.0421	137579			117617
No.0422					50506
No.0423			85724		66509	88690
No.0424	127000000	126251497	103026157	141847695	171022044	106000000
No.0425	268682
No.0426	12800000	12725349	12928773	12977555	13279359	13200000	13	22
No.0427	102000000	90780838	67674044	100601202	113679359	72100000
No.0428						41451
No.0429			34552		34545
No.0430	32197
No.0431				36257
No.0432	37486				61005
No.0433			159505	117680	34285	62515
No.0434				51447	106306	91872
No.0435						62082
No.0436	91008			178082	121506
No.0437	238359	347294	272806	608819	883958	332399
No.0438						50634
No.0439			58244
No.0440		123102	618179		143037	608445
No.0441	172640	195075	203215	216944	244650	291425
No.0442	218139	149317	95306	277638	374558
No.0443						72368
No.0444					177590	124938
No.0445	88134
No.0446				212205
No.0447					121618
No.0448				60188
No.0449	48707
No.0450			41138
No.0451			653548		207415	802373
No.0452		141577
No.0453				83895
No.0454						153227
No.0455	62371
No.0456				155547
