# Supplementary material for: Metabolomic Response of the Creeping Wood Sorrel Oxalis corniculata to Low-Dose Radiation Exposure from Fukushima’s Contaminated Soil
Source: Life (Basel). 2021 Sep 20;11(9):990. doi: 10.3390/life11090990 (PMC8472241; doi:10.3390/life11090990)
Supplement: Supplementary file 1 [file life-11-00990-s001.zip › Supplementary File S5 LC-MS Data file.csv]

	OCI01M	OCI02M	OCI03M	OCN01M	OCN02M	OCN03M
sample	1	1	1	2	2	2
2	241172.716	43426.83298	41250.72134	68012.87035	60886.04194	74359.9496
3	54204.38008	45770.17913	0	20461.02444	52185.80791	1682.194651
5	0	11957.55333	0	0	5412.567277	0
6	135735.0404	378477.4774	488870.257	227615.4329	330064.0738	159483.1672
7	12911.2016	0	0	0	0	0
8	16547.50534	0	0	0	0	0
10	6218.611887	0	4024.398627	0	7826.629043	2552.401945
11	29194.36151	29996.86919	8008.683427	154643.2609	23900.49551	17484.33775
12	83059.52584	76908.32832	77645.93998	114799.1049	55671.55109	28246.2726
13	0	0	5861.44757	0	2509.767039	6905.473791
14	9472.860885	0	0	0	0	0
18	108903.6383	98675.70527	371211.5028	273903.4601	78434.64083	205323.5976
20	13952.16557	3612.367817	494.812124	8918.666364	2928.07036	1539.197392
22	6200.35885	6443.656527	26043.02754	12710.52245	8172.510338	24429.16539
24	12794.93635	17824.34477	19725.29425	8263.023217	68952.17289	40311.0521
26	11890.52843	6558.966214	11824.231	19543.92343	17981.51618	45886.33961
27	58332.63518	86666.33709	60306.26105	18105.38878	9465.533774	47871.77833
28	0	16653.42931	0	0	3010.911784	0
29	3776.17905	7996.030303	0	0	15948.48804	6285.021897
30	3764.708943	4078.250778	2168.220133	5775.080223	2660.316141	0
31	4394.247007	37037.18446	18373.61	5982.98569	27247.2659	41478.16739
32	62868.14987	49770.17505	39986.03139	38223.33347	64900.94003	58653.7355
33	3706.619767	1018.089269	0	1577.217657	0	0
36	27677.97351	16097.90277	1509.541043	8460.274213	17380.69643	0
38	22209.90623	16654.50024	0	7447.072683	13417.22222	4173.79459
39	12035.24004	6367.5506	0	1156.355122	2237.365446	0
40	61448.99847	17858.68055	31992.11702	0	53165.6572	16421.65366
41	0	5041.179928	6115.158723	15343.96686	0	0
42	69131.90119	96859.12211	15469.61836	58604.41128	68684.41348	10840.40183
43	5392.367633	0	0	0	0	0
44	22750.49294	35191.79106	27136.09953	0	12924.80113	19622.55162
47	36617.14644	16998.08912	22000.37642	43382.03494	19512.02865	26556.3691
48	48506.66794	34056.2099	2353.33808	35494.67843	36900.97948	0
49	65085.79338	0	0	10272.24033	0	0
50	73743.22923	72759.57921	77154.25057	82110.8373	72895.3887	105464.7653
51	21863.063	0	0	0	0	0
53	3347.95062	0	0	0	0	0
55	56292.49937	26819.19424	0	31356.72236	27852.4422	0
56	104206.7987	66672.2663	11826.92578	77559.62929	86715.13495	7618.256403
57	50853.16486	52568.82156	4974.676927	13468.90758	26145.73643	4105.722437
58	45619.92728	29756.26819	0	29230.09973	30942.78631	0
59	25365.2703	10243.66656	0	17375.10234	12225.52229	0
60	47471.19076	34449.60365	0	32871.46694	26466.09821	0
64	298948.563	132401.5993	0	197865.1155	136345.1353	0
66	201859.7935	89419.60807	0	129681.8219	92055.75677	0
67	29779.45883	20575.85698	4406.768313	21244.94545	18555.68534	0
68	63033.57072	46671.39631	8817.556136	53006.62649	37116.0687	4324.234477
69	19681.85747	19307.02237	8563.061327	23312.43692	31911.85161	0
70	24751.29061	23777.16104	0	20595.54766	20043.9701	0
71	0	0	0	0	0	0
72	388655.5678	49542.42342	10786.74625	211572.1465	62178.79252	54345.43207
73	0	0	0	0	0	0
74	49811.25524	47254.07621	20760.69081	36576.15468	35258.83114	22316.47868
75	53154.79445	25741.31179	12788.53917	49500.95183	23417.57742	4637.746213
76	38898.45222	0	0	30235.80288	19207.89619	0
77	16988.03005	17503.40473	0	10046.39693	5789.343355	0
78	4839.580212	2868.808197	6926.352897	4858.415466	7947.29147	1739.929006
79	29333.79541	36508.27056	0	20087.7262	18378.29859	0
80	0	0	0	0	0	0
81	4837440.118	5742942.218	5447698.049	5158677.279	5714868.122	6259750.343
83	627219.7083	0	0	336570.8166	94896.78807	45158.26337
84	26382.01239	18484.88259	0	13038.94014	20469.60409	0
85	6481.49363	0	0	0	5799.817397	0
86	28253.83389	44451.99644	2192.060265	26850.90549	31327.23506	0
89	14215.95942	22986.56552	18922.86108	11295.99919	23332.31848	29276.19291
90	6121.391247	12060.9186	0	6271.202333	25735.65153	0
91	31734.88617	6189.67804	11712.23952	9666.7061	17930.232	5506.966297
94	0	0	24687.62006	15653.87431	0	10310.85059
95	54941.19419	22928.25247	13126.70224	34212.04891	24757.14422	5231.66667
96	83249.34055	43837.19955	54672.42579	66011.68921	24418.2633	49566.76769
98	480523.483	170115.3789	146567.5334	305128.0629	143158.8966	88045.41689
101	3561.35052	4294.087449	8998.224553	18327.28756	12425.55848	701.7728203
102	9389.57768	0	0	7457.536787	0	0
107	26161.95873	27113.46919	15259.7867	25765.80844	38352.7581	33089.54915
108	10982.34867	25291.91817	8077.39775	17365.25198	24661.02827	20342.61587
110	15978.53209	0	23991.57062	30349.47534	0	22690.62513
111	533112.6503	314010.9741	795494.7246	742267.4877	274195.2182	558313.615
112	147078.559	83849.1995	203461.1705	206533.6777	72360.33188	149803.5557
113	1847.562446	2209.045334	2564.666423	2489.853388	11862.4749	3268.941427
114	38168.70521	10845.37294	68315.18153	68724.64675	8027.550123	49772.37899
116	45457.33282	63794.21105	43642.57519	36333.67561	42805.7627	32189.81053
117	31223.77819	36136.85475	17362.69913	56085.04256	47984.87536	27334.64801
119	5018.11691	0	21919.97993	12306.95591	9247.223307	11180.63216
120	39965.43843	61289.21315	155666.7819	36709.92986	44435.48764	79999.66835
122	11586.32352	0	28663.5002	30960.23463	0	15091.09682
125	87092.26273	88313.53294	92003.13657	80143.25254	97849.3448	112697.0461
126	9461.93271	0	0	6700.844429	3031.237169	0
127	409544.9975	411299.2505	416900.7444	340397.0635	396532.9854	483980.3998
129	119386.0635	124949.1155	128903.0918	119969.6901	143326.8029	149766.3954
130	9914035.386	10392052.13	10260496.28	9300422.697	10776243.3	11401407.19
131	0	0	21660.40259	16791.05462	0	0
133	17266.86558	29704.90757	30648.8223	25070.07105	23971.73763	30089.24025
135	101844.9282	16254.17835	29906.90438	84115.17455	30552.79097	24674.60802
136	0	1524.195503	13352.82463	1199.929881	0	0
137	0	0	0	0	0	4503.829803
138	47163.78145	17731.99549	6196.108767	29522.15751	10031.54962	0
139	38899.70837	22416.00988	12315.03256	0	15842.07391	0
140	0	4295.821203	0	10747.00329	5089.46935	0
142	23636.15537	0	5620.146133	207.2751882	5989.1364	0
143	221201.7425	115772.081	109191.4089	157751.3532	134265.7171	102946.7599
144	3435.480987	0	0	0	0	0
145	0	6317.284407	11871.4363	38022.33563	10160.846	2860.619687
146	0	0	0	0	0	2611.845132
148	49667.46846	124411.2594	20531.56486	96630.91716	179891.0956	16505.16053
153	26670.34002	11296.70916	0	8626.995743	21908.56882	0
154	40952.79386	3138.337243	0	20132.20276	0	0
155	32476.83297	39533.19895	86641.57725	31604.64967	37603.26056	56377.5496
160	0	5791.209944	0	4942.556943	9038.046649	0
161	10544.06183	27971.40821	18564.79793	29649.3622	28731.59973	45054.87975
162	246000.8902	233500.866	132298.8424	205355.5784	212012.6314	168136.2771
166	53921.2809	0	0	18306.03215	0	0
168	54984.12257	4210.525923	0	0	4120.26914	0
171	9896.856102	16003.6764	3178.591788	8083.609123	19691.93256	2939.774752
173	3255.620212	2711.758305	5211.0253	8524.714823	4338.170171	7810.765757
174	39401.87607	22514.66656	0	16092.34015	0	0
177	8935.678147	0	0	0	0	0
178	82239.84658	93224.39004	79213.39672	89338.71223	85076.60226	94233.27547
179	22706.72226	0	0	0	0	0
180	16443.39252	16534.59514	0	0	22936.34766	0
181	841.2319077	1338.684255	0	0	60.87982357	0
183	14681.08032	35965.10778	9731.03545	15456.45108	33880.50641	9838.172343
184	184668.1382	264113.4363	178441.1553	181019.5631	245382.9648	165698.8736
185	38685.96016	58952.14807	33005.91161	31119.88299	72460.7506	25622.88694
186	55319.24705	90591.47335	61385.71686	54552.90241	83560.56869	54688.65427
188	581317.7308	803603.7908	575406.7783	612773.2385	817360.0817	569648.7099
190	132809.789	183607.3207	137965.6801	136587.8712	195688.8994	167234.8133
191	0	16471.695	0	0	15804.98319	0
192	0	0	0	0	2756.443147	0
193	34988.9272	63330.56671	40383.66698	39173.70632	63236.81536	50403.78699
194	91727.23517	153240.5153	93134.14403	73133.31939	187207.6688	126512.8576
195	59450.03602	102654.6494	74065.28383	54504.89848	95007.11744	66807.58934
196	52940.33814	107911.7574	78427.46822	67353.89125	120901.6151	64606.14556
197	215316.3207	318696.0124	191648.0751	210405.5731	360362.062	217410.9531
198	195708.3801	243537.5242	189413.8863	243014.5442	270935.3942	169543.3286
199	5200.91755	41560.66934	6968.688917	5637.798363	35870.29479	4871.070803
200	19173.77382	40788.58243	18005.52528	18185.49019	34915.63849	19268.07166
203	8856.559163	19166.1853	4490.21997	4323.016783	16493.96744	6910.951647
204	196829.5831	281537.4727	197004.5481	190734.0927	240867.9183	232076.1087
205	47548.37163	67242.08152	51804.04392	47582.52437	86335.92908	55412.65591
207	0	16318.09009	49445.98499	12003.5894	12830.7795	11665.51036
210	15219.36551	30266.57083	35370.00907	31176.30506	30218.00019	21963.45183
211	209160.1205	301408.7505	215908.1155	213026.7343	259823.7193	212636.0787
212	12566.01548	64367.40087	69732.37143	63739.29165	91728.09209	66008.83042
213	43549.22414	65421.82344	40626.01609	44255.83213	51487.05277	39201.48391
215	7564.408413	15663.73083	11077.03002	8633.829025	18573.48961	5659.692626
218	5879.52454	20895.25223	15700.23366	5522.311767	23718.30932	12721.48454
220	0	2925.405973	0	0	4010.225489	1735.972963
221	92902.12994	30692.70593	0	172923.4404	24838.68275	0
223	110981.1599	140040.991	129917.668	112673.7412	166654.0214	133131.7428
224	174388.4045	185680.5986	164742.4424	158303.3406	255497.8378	169116.1389
225	93298.4556	55703.5636	0	6941.964843	16173.72882	0
226	27416.82335	28231.69569	21022.8963	29047.43533	34738.46025	13916.59568
227	102724.7018	150216.0648	109943.9723	119271.7734	175291.6342	125770.4587
228	2846.00272	2147.688336	5769.496713	22843.67118	1703.766785	7074.849397
230	228461.131	344946.407	256271.5247	235364.2223	365138.5615	241250.5593
231	77506.8979	79953.09199	31905.59433	60644.04241	125551.9504	19645.17579
232	5022.367011	4011.75316	0	0	812.0542543	4719.755381
233	0	13158.97494	0	0	9212.97045	0
234	42091.3776	25317.34346	4458.54712	37373.13629	24329.35509	0
235	0	0	2704.623783	0	0	0
237	12319.50243	12428.37047	11159.72827	9805.07285	18251.08099	7851.431513
239	37430.07666	1791.979102	12142.30874	8332.779637	0	16265.50824
241	0	5678.748423	12726.58564	2969.652733	5978.342971	19324.98567
243	0	0	2339.143894	0	0	7661.712283
244	30542.90303	0	0	0	0	0
245	72284.84073	234410.6751	173169.0467	165590.2752	144762.1121	267947.086
246	12838.98996	0	0	0	0	0
247	2896.324169	3799.306278	0	2313.068882	7307.993446	0
248	2817448.336	3608367.219	3816958.63	3247180.11	3526520.982	5170392.018
249	0	0	11689.14155	6742.530349	11446.03705	13735.22214
250	44380.39873	61506.81397	34582.53957	50796.75698	61552.62016	35893.47912
252	0	2003.778358	0	0	3424.875889	2741.891717
254	8390.05731	0	0	0	0	0
255	72517.33352	68909.72376	50194.6186	74181.2315	63684.12855	23718.31442
258	46597.78641	29997.87801	20528.16251	38308.72941	34091.66583	19544.91206
263	14792.76021	0	0	1176.454389	2333.368694	0
264	134980.6707	114040.1122	127639.6046	146925.0049	117439.9608	91461.87664
268	33966.67335	56257.4705	64307.2646	21817.2243	54186.02183	39916.5956
269	16904.45527	23917.19458	35160.86262	10367.96616	25204.24965	20730.14175
271	9001.69539	3645.635013	2459.633104	8749.818643	4677.77562	0
276	4409.452827	0	10336.31476	3228.920887	0	21068.90789
277	0	0	14136.62773	0	0	9861.506678
278	7991.603937	0	32499.18122	9412.534723	0	30894.38081
279	95635.97247	81166.59924	39242.90512	75560.88054	112018.7149	33793.97287
280	7084.47726	0	24002.03682	5267.252127	0	27962.34605
281	124185.6064	87580.29285	185668.3896	185936.5208	80725.6257	307883.1714
282	3516.28251	0	18533.70446	0	0	20187.45037
283	154617.9056	86013.31919	245854.1684	121815.1996	58180.02752	329186.1709
284	0	0	9349.819583	0	0	21832.36358
285	80717.28429	59897.35816	127723.7113	71535.66768	35662.71529	149322.1426
286	3263756.005	2387087.34	4722669.487	3304846.822	2182039.143	5632111.837
287	9454.472683	3945.801547	20109.80412	7979.272687	2548.869191	12537.02667
288	4825.079788	0	16149.29476	7286.430206	0	19214.74482
289	0	0	4924.688082	0	0	16677.31779
290	433227.5951	324200.722	711625.7282	420003.5386	285901.2575	764040.3895
291	0	0	0	0	0	6686.861858
292	12445.2244	0	42223.7862	7500.345518	0	35713.78954
293	224639.1586	261251.8792	159349.6533	188032.629	282403.0865	89229.24962
294	11181.5372	13200.42311	0	7507.005433	19245.6577	0
295	147137.2671	51424.78307	52132.26955	100077.5684	46988.03848	56351.61281
296	70533.35101	66182.49559	102164.8832	46747.95348	62087.17873	86523.72372
297	0	4517.23729	3323.005762	2356.263992	0	4957.614921
298	10716.02189	11137.57427	18518.118	6190.696479	9916.307303	29637.8048
302	13873.18077	18337.76745	0	12689.04244	14738.27261	0
303	0	8850.87981	27073.95665	1643.079709	4331.236707	4298.450459
306	0	6017.590145	0	0	0	0
307	20317.86947	35355.68036	0	14362.45751	8183.749617	0
310	24920.33184	6397.596614	0	7043.878156	3462.733483	0
313	3992.205653	0	1939.345578	0	0	0
315	4994.106068	0	0	0	2043.661554	0
316	0	0	0	0	2741.38478	0
317	4985.772964	4987.871207	0	8020.013609	9946.144801	1848.482646
318	18301.33369	12132.85677	4782.005531	15165.02569	15978.01962	2438.226783
319	52228.43434	61733.58512	31623.87217	52895.39118	74302.92388	43052.03661
320	0	0	0	0	0	0
321	64255.92263	60770.00743	45766.26364	61627.60195	92126.71263	39980.64329
322	13019.95217	16089.7994	1015.336292	9177.871397	41878.56523	1942.450481
323	257092.6071	254255.9925	183606.1098	239832.4019	240811.2896	193162.9028
324	24732.20819	43234.39518	9592.64821	20467.70309	63835.35672	14255.34688
325	8391.18876	7300.742775	0	12650.70393	9203.420828	0
332	1394113.24	0	1024920.312	321179.5311	935252.6342	1224443.454
335	2004.677937	0	0	0	0	0
336	15340.25074	69140.09187	1432.265605	11191.49807	31363.5402	0
337	5671.340519	0	0	2078.682715	0	0
338	0	9462.354937	20474.55995	6408.984152	15340.13188	0
340	53883.48579	30830.92633	1469.662792	38234.49666	52403.69747	0
341	348001.1925	109480.4624	107538.1362	223449.9017	95407.43771	46173.81893
342	57443.70462	106944.931	152353.1171	87568.17863	67168.7458	24429.23042
344	2980.725399	0	0	0	0	0
346	0	15426.96339	0	0	7393.236207	0
347	0	0	0	0	0	3112.787653
348	44363.93497	0	0	0	0	0
349	4071.124917	0	0	0	0	0
350	1660794.59	0	0	99335.3126	0	0
351	0	28079.36787	0	0	22775.54849	0
352	0	92096.69636	0	0	83801.53342	0
353	0	48930.82702	0	0	34343.57402	0
354	0	52047.95433	0	0	50023.8666	0
355	0	85539.94364	0	0	72316.11674	0
356	0	81999.34282	0	0	78420.04802	0
357	0	21763.83767	0	0	24257.07125	0
359	2246.898362	0	0	0	0	0
360	0	108721.9632	0	0	103343.5224	0
361	0	90413.04467	0	0	74623.31368	0
362	823650.288	656109.2589	780062.6215	1266303.513	730358.7798	777178.8813
363	80452.7722	80108.38016	91045.19677	145538.927	82747.00829	86165.4626
365	2270.386076	12801.8822	2693.325443	437.9990707	23235.01745	0
366	0	4634.107943	0	0	1849.129692	0
367	0	7450.029805	972.0216607	574.832525	611.8314377	8575.015383
368	3084898.341	2126427.77	1931961.18	2269837.279	3401530.91	1945325.48
369	0	257698.0967	0	0	130947.2192	0
370	32444.4714	22283.1885	2829.001322	16020.70901	16575.42007	0
371	86113.67169	60728.16138	25199.58221	46406.44828	54977.50263	12535.4112
372	14491.32523	13776.46999	0	39.0464568	5581.552607	524.2799323
373	6091.199439	5651.645686	3864.234828	7337.347812	16989.90859	785.9445893
374	0	38936.39909	0	0	28800.03586	0
376	540.652836	3143.727346	10028.52899	5628.014117	4056.71645	6971.54991
377	0	0	0	3324.023214	0	0
378	0	0	0	0	0	0
379	35984.11298	12005.41189	22840.61587	34664.82138	29904.42572	18246.3045
381	495293.7714	691890.2613	193141.1908	473219.8535	760182.4354	205305.3617
382	0	2379.068078	0	0	11948.00179	0
383	38569.44508	56183.42735	0	28867.74887	80783.98012	0
385	26529.54907	50206.72409	0	17163.40055	67063.45923	0
386	0	11834.25213	0	0	24332.81757	0
387	0	0	0	0	194985.6009	0
388	19357.26397	0	0	0	0	0
389	23061.43678	2631.473321	0	1094.536407	0	0
391	22625.00361	0	0	0	0	0
392	4431.831779	7809.783333	22640.6533	4488.90703	5508.408309	67341.86605
395	13834.17606	0	0	0	0	0
396	4288.125833	33236.66012	52786.02159	0	18448.11849	58649.72475
397	0	0	0	2469.496679	0	0
402	36825.6246	12379.62703	24255.4211	8714.098447	28319.38644	7967.09272
403	0	0	0	0	0	0
404	5403.13381	2532.381568	4545.32748	10492.83919	4699.81243	28011.13424
405	6914.356664	0	2409.015824	3043.678729	1157.066144	0
407	293234.3814	160760.259	406032.9031	0	233862.3418	254266.6735
408	57527.84172	56482.71792	101574.2115	63551.744	29472.02892	104729.9614
411	1205016.608	1022393.212	1682299.465	1350948.459	1086215.296	2597638.18
412	10034.12784	11796.01246	11558.83019	15778.00954	20370.89742	20485.40665
418	4849.707833	0	0	0	0	0
419	0	0	1719.066809	0	0	9604.389473
421	238481.0611	293215.031	286932.1571	217432.3448	253075.8849	194955.4387
423	0	0	0	0	1392.758397	0
426	30563.7105	36356.63518	10335.6319	18036.77335	13186.23453	3008.033577
429	471785.9464	473562.3598	286039.2719	359440.9235	384169.8262	249549.2815
434	8218.154497	15803.65129	3879.33365	14876.13827	21398.0151	7210.20779
448	42402.28435	35866.06009	13533.70917	33143.7709	22084.72586	2084.013136
456	345817.8741	371229.021	285817.3869	277283.2587	465643.2694	290369.676
461	9690.265643	4733.569282	0	5149.794661	0	0
464	0	9134.070607	0	0	10312.66787	0
470	93296.43147	17478.88775	0	38516.99005	15464.13639	5731.695723
472	0	0	0	0	1554.496685	0
473	2300.108833	14214.96802	0	2680.726797	7144.094793	0
475	83167.17726	114488.4687	84021.06588	76340.9778	116070.1047	89254.53534
480	24502.25043	9925.445528	26797.85906	20559.59653	113324.6853	5322.910475
482	96328.59052	0	11564.91615	29609.01764	0	0
483	9304.58453	0	0	5875.7511	0	0
484	24071.94573	0	0	11133.67953	0	0
485	3491.246203	0	6272.828524	0	0	0
487	37079939.92	27140580.27	48708715.65	40169556.62	22798966.66	22629603.84
488	16064997.16	11642208.35	21195200.81	17739622	9818185.632	9988744.581
490	27656.80654	23047.23811	50539.38468	36728.35269	6191.015029	9011.790515
491	630617.5334	482093.5308	773805.1037	331943.8421	143658.1709	203424.8937
492	112833.4144	78195.01218	162917.5101	130172.3642	60174.09843	62896.91053
493	133149.9721	110376.7928	188450.022	151096.8547	79514.86598	75046.20731
494	41052.04055	20073.53184	39330.25074	41503.82566	10106.07697	17180.55236
495	0	16771.80753	30795.09199	0	20114.86882	0
496	72405.69485	16916.8404	32697.12952	58802.65604	18480.24162	30694.86192
497	32922.26897	89393.27733	75237.64824	28791.29381	134403.1364	68770.99894
499	43782.26778	106515.0285	88004.26702	35133.40165	157908.7498	81929.60582
500	35341.58778	112767.0778	58022.28284	34210.35813	140673.4729	71777.39862
501	1461.970644	0	14580.00824	4930.646853	0	0
502	2538.994223	13419.10622	0	1543.002131	12522.23781	0
504	28365.43319	0	0	21151.70634	0	0
505	0	0	23628.98506	0	0	0
506	17009.23498	30859.78034	24658.96811	17839.35655	45420.51378	63549.66554
507	30404.21341	11736.81018	14714.64708	36393.0437	1882.012035	20256.95088
508	3381.051667	0	0	0	0	0
509	53088.87433	89237.64394	53089.89362	48940.72241	70782.02397	42803.50414
510	21693.07929	28652.77385	15114.07563	17709.34562	32080.10815	9498.012093
512	3074.773018	1250.448736	6558.207745	993.8003287	6828.938087	2550.825552
513	11012.60738	0	0	0	0	0
515	578.5192583	0	11367.72125	18050.25777	5161.591011	0
516	1020422.417	685047.318	1458195.394	1364642.815	560490.2242	798142.414
517	21715.99061	0	0	6240.903516	0	0
518	734022.2975	471845.0984	987904.6658	986635.8375	390966.8937	581258.768
519	11954138.17	7381380.375	15994666.29	14258850.13	5633793.256	8921081.662
520	88651.75513	29521.76883	63715.2488	114264.3747	9218.111853	51488.13372
521	0	3157.686512	0	0	0	0
522	34658.06277	52795.61839	85458.63507	45904.77317	21869.00782	70607.25543
523	305070.7553	140034.2125	478041.7032	422961.4499	93584.5712	183559.6668
524	80089.58	44879.96043	236861.5438	327035.7539	38773.30831	147968.5484
525	327420.9234	763212.6049	1476004.513	0	550420.8392	829979.6677
526	278807.4603	296909.0545	573296.376	570370.6872	234807.2768	347532.3076
527	39354.6098	13031.71353	49464.59184	50814.85871	8895.681501	8826.633913
528	873573.7696	541153.3441	1116904.763	1079394.147	428999.7593	659757.1015
529	3740611.92	2406908.927	4647668.608	4779490.051	1942914.647	2880482.246
530	2923512.031	1908383.955	3734983.531	3709245.9	1425280.874	2261410.739
531	1623310.859	1041716.969	2148588.484	2061727.504	848792.2696	1292327.804
532	21347.74097	1982.254283	27224.48562	26081.07766	0	5637.842009
533	23521.38541	28362.48797	57323.26568	52304.24181	16041.46675	38296.01463
534	48722.30542	16570.51587	80862.92275	71877.04939	11278.92855	37325.77748
535	19514.75486	8604.641453	29469.38737	33777.60397	0	5631.758587
536	31727.2396	12330.14566	32403.2894	50929.16772	0	10632.63919
537	36803.44348	46871.00292	35164.48575	30555.3689	39950.88372	26227.68153
538	14683.00338	0	21156.49647	16117.65341	0	2542.786895
539	35842.74338	10039.98482	42976.46753	33267.03345	1967.607223	15446.64905
540	526195.0403	649000.8784	360110.0032	631711.0002	848691.9952	624564.4053
541	41588.24923	18902.28333	58621.45242	51670.07602	5169.349988	20610.2542
542	19573.85146	3015.488942	7787.11064	546.3118267	0	0
543	19662.81176	37237.03211	19034.20851	28259.4825	25579.51172	1690.398488
544	114119.5598	57180.79958	148747.856	144492.2231	26904.22387	75152.27845
545	33206.01344	10002.02992	39677.18683	20388.08175	10475.35235	18508.63903
547	34002.69487	84855.53507	22941.3984	23831.13198	92463.32274	38682.81544
548	7711.883769	19159.79817	6038.998735	0	17468.24064	2431.096711
550	100299.6451	137694.23	114422.3834	75952.56071	158273.8978	84442.68808
551	111435.8321	78453.19621	61296.10373	75499.50767	82895.15117	12597.07454
552	25247.21796	12269.77529	4046.43087	20976.34111	16466.99508	0
553	29632.94504	15800.02674	20619.8063	32253.47361	33150.9035	0
554	1642.702642	6643.14792	6326.12068	4235.672267	0	10415.42189
555	1813.167603	3863.093111	3219.444346	4230.456349	7837.17698	10770.44381
556	862090.1784	677488.9915	576534.8471	827161.3491	712581.3965	255114.1745
557	13207.59396	0	0	5227.604991	2861.335869	0
561	23334.8842	14098.45978	0	10520.1867	27059.66785	0
562	601225.4674	1452602.248	1441898.285	479443.317	0	533225.8122
563	0	212191.1463	30999.7641	0	0	0
565	157234.4255	162646.5098	326534.3902	232549.881	287900.3163	313298.1682
567	29532.57708	3512.744223	44918.81265	58489.49576	8163.63118	8913.112953
568	13974554.81	10550901.44	20773364.49	20780540.37	9785179.623	12722632.18
569	3939077.254	3275471.487	5564556.17	5848421.943	2809002.59	3520841.534
570	3775.480463	7736.235877	5586.674173	0	0	0
571	0	5331.680906	347.2650697	1308.263371	24136.53859	2716.176825
575	3877.030487	2256.231148	18819.21504	0	0	5842.147577
578	22750.84368	0	0	0	0	0
579	0	0	53474.83358	0	0	22157.12318
582	7748.81575	0	0	0	3110.074239	0
583	157147.137	116246.1789	0	363968.3199	98455.96605	0
585	27230.52983	48874.24098	60299.27191	25496.19924	43848.56746	73768.5978
586	88089.73846	75253.43557	55112.23789	76799.89246	78849.70268	38726.73118
589	88452.20972	74846.41147	0	245275.8132	53659.16291	0
590	105835.0158	110670.3878	50645.40231	149561.137	93400.08887	38299.12418
591	15124.56733	18596.08867	48446.94831	7319.788132	42736.30729	33182.21809
595	7203.07647	16701.15884	12033.95806	13612.13805	7693.43847	2120.128629
596	313733.0469	304515.0761	197601.4862	215503.937	152831.7331	247339.6207
597	52603.93557	8080.92399	0	7633.28536	7254.191063	0
600	12132.18726	0	0	2897.834374	0	0
604	21334.69572	1831.567579	0	22805.8872	4638.569289	0
605	90988.97468	164353.2409	121826.7164	93203.94767	202720.007	140429.1595
606	0	1801.56117	0	0	6499.867647	0
607	14251.85775	20282.11509	15535.38108	24999.62514	16006.27551	6190.408697
609	46945.16268	0	0	34336.2891	0	0
610	0	1628.144841	0	0	0	0
611	0	4707.147243	0	0	4808.81971	5501.624473
612	7811.607155	0	0	5815.281462	0	0
613	0	11646.11794	0	0	9076.700197	0
615	137950.6319	130351.8139	84656.16203	121104.3669	131981.9699	52515.66455
616	1079.490945	4242.09067	0	12983.99124	3370.81544	0
617	0	9348.706204	0	0	1862.552419	1201.560123
619	12419.15713	11598.51467	0	0	11096.91212	0
620	447895.6575	345087.4143	219054.0885	241629.966	292801.4648	178648.6586
621	0	10490.13367	17641.79005	0	9917.350677	28499.39965
622	12456.90755	15457.7757	0	0	10625.17482	0
623	12937.94614	17549.60234	0	0	17390.43152	0
624	272370.6313	249548.0769	89719.75029	111556.7747	210919.8276	126367.6001
626	8159.693757	10930.19468	0	0	6560.92214	0
627	5877.904347	0	0	0	0	0
629	47521.20873	69467.04822	53541.3213	32020.46299	70511.7684	34512.23835
630	11114.52373	6649.76385	10747.92267	10083.53886	11953.17015	5031.78991
631	141606.8794	213131.2564	18547.61995	41618.46457	175198.5574	15999.15066
632	7328.41555	0	0	0	5256.199647	0
634	292459.2889	286607.6993	80945.82543	144842.5781	307018.2986	41010.90241
635	42911.46755	56365.72023	11601.49438	19254.63844	61760.06002	6669.466563
636	66590.66077	146776.2602	0	17431.16499	115370.2751	0
637	24784.75769	32676.33321	2615.185353	8334.411482	30957.5011	0
638	73914.71921	110967.6387	24621.07396	40885.34009	116896.4164	14037.80953
639	22961.94214	40074.21872	9616.743957	13547.58216	49991.40369	3294.788688
640	42551.75611	69286.00516	15360.337	17755.0431	63160.78422	5564.35604
642	17924.79036	44733.38864	0	0	33131.08684	0
643	23916.27066	25321.65649	19121.04552	27284.94436	26555.91333	17152.57398
644	0	4112.63813	0	0	4835.75245	0
645	248052.3996	217046.3671	128352.7584	177895.9969	295814.6084	97147.43021
646	9960.014423	6158.625827	10730.63014	2480.676918	12242.25169	8809.9778
647	108268.681	149266.0752	25953.79839	45010.90614	130534.3051	17487.3212
648	15046.53662	29824.47783	0	0	21518.30213	0
649	54763.61592	107182.4025	0	0	103707.3907	0
650	20124.84866	14288.24755	17002.9332	16388.35869	10735.33444	9709.4674
652	60652.77958	35153.9449	11854.40356	45767.76883	54714.67058	14481.33573
654	7287.56585	0	5722.572657	5454.942473	5111.48134	3976.958937
655	13375.49989	78646.32739	40187.58261	11736.63938	74635.71542	25302.71877
656	0	32729.96628	13231.07831	0	33717.9743	8218.473876
658	30797.3321	0	0	26001.53157	5117.641173	0
659	570241.9212	22973.52132	10768.96726	50453.22533	18030.57342	0
660	222444.1465	184578.3651	205133.892	114707.6353	94661.37477	26862.05567
661	42342.28712	56543.15629	41178.69789	33175.28481	39905.01474	26921.01847
662	23385.05714	4275.806164	0	6314.121086	4999.614231	0
663	279357.163	45215.21563	37116.45022	118635.1461	57206.27521	23041.97101
664	482062.2555	352454.8315	177282.4593	387957.6962	348765.8383	154037.7953
665	218119.2987	250908.6054	131533.2571	609346.744	315844.4251	162793.2717
666	4867.00107	2627.543306	0	0	0	0
667	9032.625061	17402.59525	3781.568553	5104.90895	13690.71629	6053.840017
668	0	0	914.4327563	521.730397	392.824057	265.7115459
669	1331.509727	1220.554557	0	1415.823517	6808.439496	0
670	0	2158.982172	0	2.010316989	0	0
671	6397.957397	0	0	0	0	0
672	1506.496375	0	747.804777	0	0	0
673	33102.6932	52601.93254	33483.86965	46746.17731	37338.57932	29136.01945
674	9035.032523	2321.101003	5469.156703	3067.513774	1198.905866	411.710873
677	27277.03624	22944.18404	33904.31477	32184.7354	28146.37878	39293.87535
678	18797.0769	13936.31294	32935.06755	20157.57845	9298.184477	71425.12814
679	200.256056	1265.744286	3429.636011	1953.46413	1194.299521	1692.524958
680	207065.8167	294339.9088	230267.9023	235630.3243	360441.7956	286008.4557
681	69934.30792	12341.80818	15115.72594	66658.69285	17665.46679	11063.11868
683	32984.10432	45095.02075	26823.77463	36586.0773	40238.23751	40274.08273
684	84787.76733	49690.1296	44189.93917	43351.35873	34388.5288	29400.97042
685	123477.823	56456.19218	8479.703843	89679.75918	57444.65536	4769.19667
686	15301.10987	4203.957367	2566.817794	19608.16281	7779.824492	0
687	70896.57718	0	0	87516.1062	0	0
688	2479380.139	1583384.808	1693950.41	1440781.832	1351491.011	1403701.888
689	12239.45082	22992.23234	11647.26391	18836.05093	20834.93134	10476.93591
690	1884.469862	0	0	0	0	0
691	127650.0164	156785.3502	480255.065	106159.7861	322651.2469	240083.1758
692	51055.26711	0	1044.327979	102228.828	0	0
694	63877.54143	43521.18015	42202.9531	67156.27603	66881.45299	70135.99098
695	10805.81372	13115.14617	4920.717483	16309.97831	27790.30121	7667.953294
698	89829.58344	60525.41439	24765.14811	53518.86459	131555.8729	65723.17432
699	3748.656343	7552.543833	0	7512.716337	19611.10669	4565.15501
700	16433.49747	0	0	12693.78206	0	0
703	72759.98894	233412.5017	16050.41083	75308.48633	242651.9638	18362.51306
704	5908.723393	10817.93176	0	4425.79731	15332.42269	1267.635182
705	35978.33514	5828.23296	9176.959807	22823.20899	11761.80956	5845.767205
707	7245.063127	0	0	13371.91346	0	0
709	0	83862.1896	0	0	40137.67812	0
710	0	5479.833407	0	0	16471.50365	0
713	24714.86419	3920.78462	5488.30984	20809.99489	9898.558293	12211.83437
715	5000.384413	0	0	4325.8617	0	0
716	49054.69127	37651.40712	63082.47692	48894.9649	83434.03407	53605.58297
719	8510.09988	0	0	7500.812787	0	0
722	6534.6076	0	0	0	0	0
724	79541.68493	19091.51977	0	50296.61725	21128.84903	0
725	1842.214109	0	0	2217.826875	0	0
728	52785.71736	107195.1195	10299.90354	91987.23677	267342.6667	13865.60362
732	77180.88992	29821.71091	93390.3538	84795.9771	39380.25808	46594.95286
733	7556.908956	9071.991348	10019.53605	7215.858537	9252.97576	9670.458043
734	27203.26362	11238.82438	2890.011248	5616.835534	5777.71895	0
735	5963.521657	0	0	0	0	0
737	108567.1791	32289.48503	58689.45103	60982.48814	25847.19312	87490.50022
739	36244.02127	33254.06722	25895.99673	47939.16173	40916.74329	16843.85981
740	0	84598.53433	450284.9481	165557.0736	272644.6721	2356.7794
742	6092.065743	0	0	0	0	0
745	22908.82027	19084.64078	23930.56868	29887.83151	20314.4346	23850.80809
746	0	1742.763803	0	0	0	0
747	12670.15985	8026.717242	3151.789163	20085.62825	13151.33434	0
749	30469.28942	24602.69125	32523.23667	28689.74152	28011.79326	13774.13336
750	182443.0312	89929.45244	65628.22798	178306.6299	102863.6218	58419.51828
751	21579.21888	7455.126827	10272.4837	8506.051525	5511.66982	2993.871133
752	40439.02134	28176.33164	5188.737184	44520.98826	55649.01435	5668.550127
753	2441.84972	0	0	0	0	0
755	78136.4232	56348.69447	33939.94743	35907.19963	45464.771	21100.49477
756	18082.60038	5292.027693	15237.86127	22268.87504	0	17934.47379
757	10611.35363	15489.66512	35067.4096	25808.98209	5791.56433	18881.33387
760	300575.5759	76580.7607	100434.0875	129050.7315	39134.3729	122139.9657
761	30579.90493	6473.355153	0	19902.92722	13945.54268	0
764	128177.2331	113895.6017	160056.3347	194306.5713	140688.0774	129416.5824
766	44944.3479	14265.91545	4172.74997	15070.18377	26108.29279	0
769	10623.07071	3450.167665	0	4721.391391	1991.20292	0
770	38716.87848	32999.28292	53885.71846	55739.86317	25434.92203	22331.22329
771	0	11390.83778	0	0	3702.23885	0
772	12364.04225	16070.96933	20620.37249	21681.49385	16758.13627	20310.13642
773	8949.519354	0	0	8074.619733	2649.091234	0
774	22129.48354	21606.00131	23609.75331	10598.65835	41442.31384	21852.72583
776	55182.96649	50083.19897	49372.26042	40451.31837	86469.86883	23236.46469
778	9096.11766	24128.59657	8879.059983	17505.08671	24571.44821	12122.19412
779	24165.25625	11877.11096	10996.02423	27190.70382	33304.27805	0
781	12953.11303	4958.512253	0	14611.31868	5440.99077	0
784	12693.22725	0	0	0	0	0
786	256892.43	157949.1308	136034.7541	157202.2189	126537.8009	119652.8437
787	206478.8364	84641.55943	86761.30253	107886.5013	64243.11261	71003.41665
788	209700.9338	136113.681	110813.2937	111474.0701	85438.06829	80815.76454
790	0	4147.099699	0	3979.950077	4046.359203	0
791	180201.5357	116296.1249	127542.1154	132285.3537	100273.6968	70576.87479
792	21846.08871	13218.60239	13198.26563	17489.81739	14896.99242	0
794	30546.6448	55645.57134	58995.97453	35776.92621	37975.19269	64424.24235
795	0	26422.58677	14509.0849	0	27182.27337	12326.75168
800	13804.56665	17515.24783	0	8678.929584	19095.42003	0
801	0	0	0	0	0	0
802	111944.0092	116346.1999	80917.38081	118301.8949	78092.68783	37475.73049
803	0	0	0	0	0	0
804	43486.81934	56917.75033	70313.12015	37534.72787	106991.05	46480.64749
805	15711.90256	0	0	11504.05513	0	0
807	2610.973901	17686.92388	16196.44474	2836.212189	20700.11007	21108.72132
809	27528.22054	6253.452953	0	11498.68856	24291.38154	43877.47973
810	472831.5461	366358.1325	109599.2096	226881.988	756017.9191	593462.8859
811	22968.92294	0	1646.772576	11208.52725	0	0
814	61043.02365	0	0	60707.34049	0	0
816	4402.00722	7209.503186	6047.376518	3875.749852	6975.679494	1999.648651
820	49352.96747	11549.08354	17365.98663	46196.17784	34711.50874	33222.21669
821	15842.43069	15107.92718	41045.75301	21306.16826	30506.66885	35966.44207
827	0	0	0	2262.806357	0	4746.06032
828	17861.19263	64728.0681	92694.52373	24621.88143	7641.871123	69544.1244
829	8562.14592	20973.64995	29740.76593	14047.45248	32409.37389	24041.37979
830	5653.078273	24100.40066	24997.37658	17159.80105	40347.61086	27191.94074
831	43634.063	0	0	27366.6478	0	0
832	16651.77956	15082.35026	4274.398897	21760.60045	0	0
834	4432.995793	0	0	0	0	0
835	0	0	0	2305.201111	0	0
836	55280.15905	0	0	50369.83997	14121.74241	0
837	47500.58705	15293.65793	25305.48655	24718.36853	21352.72332	6353.902033
838	1274866.713	1811987.763	2375281.68	2510955.407	256767.995	1146033.524
840	0	13379.85996	0	0	6039.468599	0
841	2693.343646	0	0	0	0	0
843	11556.76219	0	12359.87378	17922.36556	0	16027.38256
845	3351.34985	8076.299153	68519.25369	17950.70131	7199.305253	45825.9354
846	23339.0255	0	0	9822.56642	0	0
847	38710.38563	32527.20519	27591.23311	25161.16966	37510.25937	31813.72279
849	235204.4511	117225.4448	219394.8719	216098.4687	102980.6256	175831.8469
851	71832.12424	68508.77091	139404.5434	75720.52762	52751.45292	76509.22632
852	5597.059723	0	0	36978.79121	3831.974543	0
853	350536.1144	490830.1795	579458.7328	529820.953	423316.2785	512777.4819
856	10817.6268	14891.46422	27964.75051	5283.040244	9264.455424	20146.63622
858	18892.99886	28873.78078	131598.4668	90380.60978	45712.33291	61761.36395
859	76671.22298	100309.5318	71225.78432	63885.85067	89064.03052	55980.01568
860	37312.22683	54623.73675	114897.619	81930.19357	29283.61174	63235.08451
861	69195.95302	77207.50988	130506.9109	86072.36665	58674.35758	76205.20427
862	28708.17071	41647.13935	0	31584.33938	50033.89819	0
863	72355.69499	74085.44034	196750.8564	76987.24338	69544.14709	112866.7454
864	5209.260353	13475.14818	32540.49066	8451.486417	8638.132223	20539.04995
865	41187.25235	0	0	20456.07035	0	0
867	23630.35558	0	0	17850.67477	0	0
868	69874.81083	59338.11301	126291.6663	76602.57523	49124.90815	60675.8746
869	156663.9872	150688.4398	224439.7486	200078.4495	125097.1666	159705.3286
870	145131.1478	67048.84635	130008.3747	134252.9462	67888.16285	59756.15277
871	141089.5518	105458.664	224581.948	169893.0515	109059.0949	116315.9786
872	16413.64669	9426.702071	31385.45688	21895.53858	8956.93486	12693.49164
873	1429.161085	6379.73016	29586.07876	24755.04984	0	12694.99295
874	2460206.315	2345415.003	4567435.618	3212621.244	2225894.698	2492778.566
875	252160.4204	266394.7814	463004.0041	337494.9613	196686.3107	277236.5181
876	331671.7117	273967.3696	515126.5563	354711.1277	227483.4811	250293.3357
878	23067940.12	24392132.5	45611399.38	29317492.85	19056755.3	22941029.87
879	35612.19103	36030.59317	68711.0354	46437.39424	17226.69212	28695.24149
880	183349.4509	47807.77397	60901.19183	143232.0899	35471.96579	46194.91262
881	22149929.97	23756968.87	42372159.56	30509828.13	19794887.85	25160175.18
882	216565.7174	212955.6576	345773.265	297852.2395	200642.777	208944.7516
883	77541.83078	69958.63205	131499.3876	80526.92085	49715.04191	58929.71657
884	6934.404127	0	0	4984.353193	2869.611566	3881.24344
885	10513.37892	7657.09041	22998.88989	17915.61817	3142.62835	0
887	87105.16641	68923.18586	14090.8527	73567.29397	110701.315	0
888	82869.1058	81678.28954	135096.8498	86079.82506	77759.3686	77076.92575
891	84357.20014	23699.38042	22601.88735	69381.95725	21437.09272	0
892	38391.65074	4549.100257	6958.106573	28798.33975	13749.25585	19388.79397
894	0	5895.71058	7305.57319	0	6197.771976	0
896	33824.05221	5751.20509	35156.28122	26662.48617	21642.16434	5460.539703
897	90813.48235	25338.68008	29636.90702	45667.26765	36756.6775	41713.13334
898	32055.55975	0	0	21288.7769	5653.446607	0
899	32744.00471	34281.25467	25162.26313	32000.41607	35350.37005	38550.91162
901	15130.25754	0	0	4573.89724	0	3158.556791
902	0	0	19655.23342	0	0	0
904	3403.194387	12936.85202	137110.5938	10476.43085	12912.12264	46696.68397
906	74920.4759	67628.96041	46811.5823	72377.96693	64869.01788	67381.51423
907	6388.765413	0	0	13888.31085	0	0
909	33579.19018	0	0	19368.00323	0	0
910	46914.90541	29515.57355	0	23915.81591	30877.42013	0
911	50731.84264	33835.60058	36756.90841	49804.92696	34144.51856	19063.49396
913	11804.42108	8543.002133	5585.381307	17688.28438	15008.81858	5044.74251
914	359569.4107	254635.576	278757.3089	291652.3531	272819.4094	167677.4611
915	116611.2962	87821.52467	82633.25405	87115.46039	101553.1789	60136.00798
916	20946.37306	10076.25995	13215.28536	16382.53393	15317.52048	370.4042897
918	0	14884.75382	0	3231.897328	12805.44942	0
919	36596.92192	20116.19581	26951.09268	28402.47473	16294.28541	43294.22075
921	529600.7251	220285.5153	285918.6416	324609.5866	166340.3687	357755.1784
922	0	0	13042.63041	0	0	2332.766773
924	0	13905.68955	0	0	11983.39302	0
925	28299.74122	6567.12177	0	18244.56902	18134.17216	0
928	9563.898217	5567.09978	0	2456.608947	6372.141573	0
930	8098.980326	14586.36574	0	3071.659233	10241.51837	0
931	0	11248.68418	12539.50344	0	0	0
932	24942.83875	0	0	17473.56695	14316.27656	0
933	69900.85804	16572.45763	0	35208.10735	14814.20424	0
934	33069.03497	8167.87885	7021.92773	7457.665517	4236.94962	0
935	309420.2558	443924.6978	1075594.682	325388.4205	484205.0774	962481.3593
936	23961.07399	0	12309.61108	16729.426	0	11196.11877
939	29327.8342	0	0	13458.62593	8080.144762	0
940	0	14427.82305	0	0	16585.94963	0
941	57393.84056	25656.50236	19408.95609	49880.73556	39440.00364	17237.85753
942	24870.04996	0	0	20473.05168	0	0
944	0	11089.28644	46898.70289	0	10037.42949	40771.59284
945	75223.5609	9844.80067	0	71495.72019	14243.45831	0
946	4234.992023	16601.29319	54143.48435	11327.13082	13456.01873	64302.53064
947	6583.953215	14732.1523	83889.87321	4570.327617	22397.4979	68756.72398
948	5249.879153	11973.31756	34817.49222	6536.267829	16730.37583	49634.3186
949	112574.0434	151811.404	388567.8276	115861.3638	186700.9046	355124.9685
952	6592.763059	0	0	0	0	0
955	188721.8514	171568.808	65870.32096	121187.377	149871.4166	50059.6955
958	4779.5343	0	0	9251.144993	0	0
959	10160.24183	26222.78819	0	5084.468397	8811.201763	0
960	51022.06674	114820.1764	0	83628.41191	70894.76209	0
963	49578.2065	130634.7123	0	42485.96485	178090.6677	0
965	0	25156.64176	0	0	58738.68227	0
966	37108.58409	27514.99934	10934.82688	63896.78886	16837.83604	25235.33487
970	1944.428115	6681.87234	18928.18526	7957.019476	1290.925287	5908.91748
971	63739.44194	0	0	34585.93944	11982.7328	0
972	44300.4387	60788.49876	90681.01153	59619.20246	125524.9962	152767.4807
974	11220.31057	29816.87617	15993.82375	17446.18889	48571.17627	14103.71052
983	0	2604.008023	0	0	7695.336723	0
984	7315.965182	696.3604253	16454.77096	3229.447961	2893.711479	3279.088333
986	14191.91646	23316.84193	0	13225.61126	23060.69061	0
987	0	22258.39171	0	0	17847.1385	0
988	5749.09693	0	0	4913.132307	0	0
989	18589.69363	4018.73634	0	12534.57935	9899.729447	0
990	16926.31897	0	0	11578.29636	3271.896425	0
991	106113.8383	64823.69317	44460.06005	86670.50088	75410.95964	30657.00309
992	149574.9245	79270.33206	61828.97518	160677.0834	105775.2977	53649.57892
993	55353.84538	32440.19687	12701.20364	43466.82449	32620.01549	6994.1698
994	107309.2055	71723.8059	49243.25086	103181.5655	88154.8061	37197.87015
995	47444.51624	23387.66705	8528.359673	35858.74315	31960.90138	0
997	3236.389394	4244.937274	7539.683223	18042.75996	1844.205081	0
1002	4118.28539	14939.41627	34684.87651	0	23243.03927	33088.6037
1005	199973.0225	174645.8256	256497.7708	223894.3931	48901.17303	76175.79147
1007	0	5783.181157	0	0	22330.50418	0
1008	16123.32476	0	0	3287.179811	0	0
1010	59115.38048	31716.39695	25948.46188	44854.36051	21668.61463	10071.40885
1013	139.6333853	8812.249207	6838.087676	13363.90714	2936.346761	16912.71079
1014	3592.399397	0	0	0	0	0
1015	302577.0224	134822.5801	255399.9594	200278.7276	98910.70256	134619.3046
1016	329.4946944	0	0	0	0	1922.471531
1018	55500.34034	16992.39779	42616.73556	48289.2641	23997.84217	22704.72475
1020	0	0	14883.12658	2907.523532	0	9196.207127
1021	22401.58506	31426.39629	7561.20387	16312.96281	23391.85412	2809.161754
1027	81024.06871	26410.00973	48854.99528	70274.98855	17915.52603	43780.90161
1029	82428.52611	98020.64707	5633.912183	69045.15784	116031.0885	6323.819433
1030	0	4994.01436	0	0	19253.91108	0
1031	16656.43436	0	0	3317.691239	0	0
1033	357114.7265	168876.6759	83622.36389	175440.8575	139082.5122	29213.98931
1034	0	24705.3848	0	0	46814.8308	0
1035	0	0	0	0	4014.41251	0
1036	13536.88082	0	12273.5276	23497.3773	0	2984.802306
1039	13073.51561	15671.25028	0	6116.49293	15522.43256	0
1040	0	49116.86979	0	0	34571.37677	0
1042	0	58973.29151	0	0	37785.66569	0
1044	11228.63356	0	0	26845.17624	0	0
1045	159901.3491	260791.1986	67505.4733	197009.9537	3268.098104	287479.4881
1046	31432.56192	130810.8656	117993.3799	58744.38862	166814.3604	28065.95881
1048	24108.92516	23706.33905	50965.8112	37171.48609	18338.72582	32344.66738
1049	87527.66741	72446.8087	140995.7358	97132.37141	83637.50459	107826.3979
1050	3521.389137	5256.293697	28798.76507	11914.95281	0	18956.65148
1051	2521692.014	2625278.657	4251439.174	2859443.229	1910144.087	2882169.319
1052	5898.566894	683.232136	0	1696.514564	0	0
1053	8068.327444	0	23261.40546	12638.43297	0	16098.00407
1055	25345.36382	0	0	7026.73134	22982.00313	0
1056	79187.15466	58674.66335	35331.98709	73907.39915	95078.34625	28242.67663
1057	39552.89924	12590.73193	8037.406533	44671.95378	58985.14868	0
1058	56465.80354	21691.63424	4501.013693	42600.61996	50182.55232	0
1059	66961.73553	33451.01847	9742.857187	43698.05525	54810.35892	10840.94036
1060	765543.294	524921.6437	262498.5958	646605.4357	901155.4751	252771.8489
1061	767776.7088	524122.1337	306494.1967	644142.4789	866229.1249	235045.5897
1062	17993.47123	7535.154121	0	7057.61941	24539.15546	0
1063	27016.71406	14392.85478	4215.46859	17679.19514	29879.47919	0
1064	25144.65121	53950.82546	29918.50943	53146.08315	69087.27802	40787.3422
1065	74919.12615	96402.26989	33329.26225	106298.8617	105832.6294	35270.64164
1067	133020.4291	158556.62	121008.9251	265848.7802	124641.8574	129657.8691
1072	42088.98621	36851.40407	25080.03575	23149.01688	62526.4404	18745.27471
1079	15194.73621	16434.99438	11348.72939	21047.68804	5504.329797	0
1080	24209.89531	9902.13934	0	25672.37083	21918.22943	0
1085	0	0	0	0	2220.314631	0
1089	15123.81662	0	5026.280992	0	0	0
1090	18566.52836	0	0	17511.3234	0	0
1091	0	0	0	11352.18302	0	0
1092	196102.8706	105292.5079	124307.6635	200172.5231	125253.8051	116722.0052
1095	67723.31021	10784.46043	16603.2209	49470.62558	21619.6569	15765.46198
1096	9448.004777	9803.496939	39928.21294	8862.300872	7122.157527	35232.32579
1099	167325.6036	155293.9872	124876.9597	140045.329	154194.7128	207014.8009
1102	9779.219077	10843.74545	7721.514477	11619.70629	11761.03906	7885.50911
1105	1399.620878	10072.73152	723.4906283	0	6632.069999	0
1106	30836.87062	35475.93943	30968.55994	25275.19636	50810.15829	23772.69549
1107	33832.71482	40701.68758	12030.04647	49884.09925	41682.05329	13783.23777
1109	0	0	0	0	6254.29882	0
1114	9099.452188	3518.60076	27936.06914	4967.166501	4081.80036	19931.34931
1116	0	0	6602.177531	0	0	0
1119	26786.51763	28840.03385	19347.46343	26489.69548	28312.66162	19188.86812
1131	44779.37152	56182.02073	31802.70161	13365.87542	64159.13892	33254.87063
1134	0	15954.15252	0	1343.120994	16395.6142	0
1135	0	10387.57584	0	0	16632.60726	0
1136	11825.38021	23787.84096	0	32390.75975	57995.88745	27685.09406
1141	23569.76883	0	6480.917363	28734.74219	0	0
1144	55143.04824	29268.29808	47816.26739	43103.40914	31574.52657	35380.77786
1147	42884.46724	23767.99709	18310.99378	38979.19033	36086.84837	24816.68324
1150	132917.2249	51996.40643	127294.7329	109119.2747	42076.41606	79156.65631
1151	33710.66343	7295.591477	0	19172.41698	24093.60022	0
1153	0	12732.3921	0	0	2924.307948	0
1154	49126.08805	11710.41318	48789.51324	37075.12719	15673.76647	16207.92493
1155	4565.530973	0	0	3366.778427	0	0
1159	6009.83989	0	0	0	0	0
1164	4408.4246	0	0	0	0	0
1166	68696.89359	70289.03245	43533.80104	62556.62544	45894.98937	33509.72221
1173	5194.586473	23761.98853	18303.0695	14940.54838	29417.41632	22575.1186
1174	0	0	0	0	0	0
1175	0	0	0	5649.613817	0	0
1176	0	24874.95717	5861.77662	0	39892.65362	16451.70936
1177	0	39053.53246	19293.50971	0	42080.90618	14458.79985
1178	0	22089.06633	5512.53668	0	39843.41399	7435.108927
1182	21954.42644	20064.47437	17730.83641	9911.971897	21426.87419	2953.503202
1193	1795.280667	0	0	0	0	0
1199	133037.6242	39358.17498	31341.8203	111283.0475	46650.56843	16952.75254
1202	21542.78185	12698.70172	0	17753.92308	9767.704478	0
1214	3734.948103	0	0	0	0	0
1221	117484.6198	54971.67228	21515.59741	46879.68446	59682.64447	18216.45999
1223	3620194.23	2143821.906	1259440.919	3186369.947	2211492.416	1336149.032
1227	24472.59472	0	0	0	0	0
1229	41919.89884	0	0	30295.46108	19349.29502	0
1231	5844.431333	42317.18642	40477.77863	10183.37398	9478.75578	29638.75699
1233	6827.87989	67987.18181	0	0	173735.5737	0
1235	8078.078796	8148.56625	0	5601.654983	10240.73175	7511.838343
1236	22324.11545	6978.306725	7697.417358	16545.61221	13058.73317	0
1237	0	24340.80798	0	0	73936.77926	0
1242	0	14749.31984	5721.630807	0	24084.53938	4186.417038
1245	161272.0099	81494.78881	90346.27397	132361.5149	100886.5783	69846.76181
1246	57627.87989	39171.94092	46679.17338	34967.80417	31735.44829	39151.08151
1247	0	52135.2115	0	0	38507.11626	0
1248	31421.89307	0	0	17280.34397	0	0
1249	1324.02401	0	0	0	0	0
1251	0	0	0	0	3392.464917	0
1253	0	13585.3514	0	0	38843.11915	0
1254	86037.79479	40750.93916	44539.66757	51457.32993	65170.4249	32606.41445
1257	143160.4874	131106.613	49810.08342	181495.6538	144348.9712	51780.16219
1261	11556.83564	0	38652.16443	4816.905617	0	30163.96052
1266	4384.043947	0	0	21965.09651	0	0
1267	24985.84888	5462.58332	9259.86442	94214.2666	5983.604896	59913.51789
1268	71803.25809	0	0	73611.9346	0	0
1269	28825.99404	0	0	20567.16203	0	0
1271	102604.3538	59989.65112	0	152904.7894	49658.89775	2874.503801
1275	62929.70688	33747.2389	4858.622177	98381.51794	47831.2497	5500.60222
1276	16968.40368	0	0	23189.26467	0	0
1278	36394.84676	0	0	43715.2731	5728.66027	0
1280	122745.9801	73806.20529	12806.74279	119300.0844	77342.99798	18803.71935
1282	504151.536	273830.1582	97278.47969	579814.1438	281198.3761	105469.3734
1283	1040000.85	637643.8349	229027.8321	1178494.097	597301.7846	248423.1712
1284	100529.8196	63613.40345	0	141982.3987	46482.44127	10457.70459
1285	11401.93072	15176.47835	8928.233253	12008.59744	24932.49286	0
1287	51472.3536	14022.67479	1163.321956	66431.32929	16115.79775	3834.708547
1288	10452.96581	0	0	14153.68194	6076.049431	0
1289	22237.08644	4654.862383	0	22685.3474	0	0
1290	7267.485287	0	0	0	0	0
1292	36903.24877	19872.05494	0	67973.79554	18147.40778	0
1295	7778.718	42300.18381	9218.090113	4011.27391	34948.54344	20630.12775
1300	66734.99361	0	0	54623.83584	0	0
1302	40418.66237	3451.889687	0	11533.48736	20367.7286	0
1307	41572.83441	12815.23164	0	6294.139487	26588.38563	0
1313	3839.01527	0	0	0	0	0
1314	20175.2509	30874.85328	5419.69792	0	11989.58608	3807.933867
1315	33644.16887	31540.04106	25680.21835	13907.51132	25490.18759	22745.67522
1322	0	0	0	2350.240822	0	0
1323	0	36687.34981	38128.7846	0	41256.40889	0
1325	4549.061773	0	0	2990.20057	0	0
1327	150928.01	53441.39979	30058.77061	59896.85408	58672.95588	22993.82375
1328	39285.81009	0	0	34539.71201	0	0
1329	31254.83737	0	0	30048.66247	0	0
1331	0	0	11072.86471	0	0	17078.81687
1332	0	40234.09183	0	1046.986488	0	10422.96331
1336	0	33173.18019	0	0	44719.59913	30498.24125
1339	0	19273.36209	0	4041.020807	38264.71805	27805.62061
1340	13372.21184	46888.68451	30273.57504	66214.68133	15889.427	23771.39463
1341	0	0	0	13759.70014	0	0
1343	29829.12335	11231.88821	3377.767275	6123.943241	14301.36579	7771.789279
1345	81618.83767	38240.52436	38649.08133	48570.56537	49290.45945	59221.4434
1346	52788.28472	15582.84716	32072.27742	24630.25696	34661.65997	35626.45496
1347	318070.8655	189467.1804	276631.8047	188389.4987	186483.4709	203760.2245
1349	675434.099	450078.0099	623697.8544	448393.7824	534234.0792	464153.3756
1351	35309.73857	20190.58015	29487.06428	18959.29049	24093.9953	21926.93788
1353	10794.43189	0	0	1884.938433	0	0
1359	3077.439848	0	0	0	0	0
1365	5653.56024	0	40587.64617	0	0	40842.44558
1366	0	0	3091.988256	0	0	16551.57127
1372	0	39760.27371	4436.76303	3722.861177	61987.59427	62098.0332
1373	0	37574.86623	0	0	25073.89653	33933.44403
1402	0	5779.38415	0	0	0	0
1406	19224.52377	0	0	5424.8641	0	0
1408	41407.73661	19443.39218	14023.79741	31225.59276	17482.59563	5604.243112
1409	3675.903197	3651.826857	6935.139037	4796.855213	0	0
1411	457779.2641	370667.2117	354238.9215	443111.4535	368714.2757	266523.5447
1413	13062.43254	11838.42191	0	0	10261.33094	0
1417	27281.59145	27622.19858	73092.03735	16653.09707	29389.2548	63380.57562
1419	3512.73173	0	0	0	0	0
1422	172043.2775	153854.6257	7765.539436	212342.0934	53220.96273	0
1423	52148.35751	70796.97656	4915.272197	82562.83448	26343.90862	0
1424	11851.93895	5844.389047	0	4128.56983	21436.71854	0
1425	0	36708.15604	31451.24497	0	55700.41327	22177.48923
1426	119697.5773	90198.95383	14704.39874	138110.1577	47823.87217	0
1427	0	12062.87848	8190.217261	0	20719.30428	0
1428	42344.4208	35070.16108	8283.85324	64165.54044	21170.05227	0
1430	211344.4677	155842.0943	25672.71418	234169.758	72233.48459	5594.639137
1432	565852.1098	728655.5514	147291.7946	226549.5101	445703.779	113173.4019
1434	110932.7985	83303.48153	0	131522.6203	52294.89284	0
1435	177174.6499	223467.3505	55859.36876	285532.2959	126512.2276	13344.81379
1436	24275.69298	17900.94245	0	32118.65311	5324.198223	0
1437	24451.51838	16399.18798	0	40624.35152	0	0
1438	518293.5806	406113.0001	137269.0762	570453.732	247466.1014	11704.19455
1439	127757.8181	121365.1303	13110.41646	153931.359	60545.25869	0
1440	329284.2478	261606.9494	71299.44764	326939.2931	149221.6961	20314.41324
1441	343146.8723	267910.7143	51808.0564	432958.0051	169991.7189	25069.31767
1442	97949.73415	72941.34449	1606.408013	118048.1582	58770.83152	0
1443	461842.1193	383927.4062	124359.6196	517300.153	241697.4842	39737.59596
1444	275020.4299	221607.8656	72910.37967	266950.1306	56654.32865	493.7191683
1445	370608.1079	470368.7474	165493.3127	645417.7372	264881.9702	45927.0615
1446	506152.7309	417557.599	129851.5096	547836.7182	233195.2604	38212.48186
1447	271247.4017	48404.7009	59276.02191	324759.8176	62284.13264	13211.889
1449	1054779.512	860933.008	309905.112	1116382.748	505287.0451	109586.2956
1450	807017.9577	666205.8819	222558.3243	840798.8901	422653.3113	85922.50251
1451	196843.089	235582.9157	66839.21173	69434.57673	157185.3723	0
1452	18259.11851	19159.70667	0	33286.97863	0	0
1453	1104764.107	757303.3582	355001.4023	1318181.953	535178.9182	142079.6546
1455	817511.9407	771770.9957	290798.9368	1111036.116	447816.8269	103163.3353
1456	0	28701.11811	55343.24819	0	37750.98045	39423.09028
1457	226848.9476	211510.3803	30983.3205	301726.9936	102393.0261	6870.15128
1465	27615.05883	0	0	50791.29748	0	0
1469	27630.41548	0	0	50482.85155	0	0
1470	15954.14856	0	0	14090.252	0	0
1471	59873.39159	0	0	67834.86418	0	0
1472	257839.1203	0	0	177226.6285	0	0
1473	96163.44392	0	0	105349.16	0	0
1474	98074.21686	0	0	64340.62433	0	0
1475	36046.79096	0	0	33834.64461	0	0
1477	77139.52474	0	0	91705.61765	0	0
1478	44458.07511	0	0	32749.59595	0	0
1479	69753.26747	0	0	95718.97357	0	0
1480	165465.3221	0	0	172833.3969	0	0
1481	25614.70297	0	0	43217.247	0	0
1482	186607.0944	0	0	243807.4277	0	0
1483	163366.081	0	0	184621.8266	0	0
1486	202080.3451	0	0	221686.6142	0	0
1487	216844.3784	0	0	252012.7301	0	0
1492	0	35769.07148	24824.29479	13070.64444	41592.00383	5181.234157
1493	64131.15807	0	0	105867.9397	0	0
1494	5428.021693	0	0	0	0	0
1495	2597.181382	0	0	0	0	0
1496	0	0	0	939.8238393	0	0
1498	30074.42868	3535.661273	0	27982.6032	5205.99339	0
1499	19484.83835	0	0	8582.44572	0	0
1500	7378.127277	0	0	0	0	0
1502	185769.5514	26639.60872	64198.29416	130411.529	73956.55593	96421.9429
1503	72969.33798	0	0	35575.44333	1948.499749	0
1505	40500.70697	9055.684697	0	20335.23202	7686.88479	0
1507	30375.05001	44117.25034	5317.290093	68254.37717	11077.5214	0
1508	95246.75897	43283.7013	5434.202487	83601.27072	17010.80026	0
1509	127754.0651	19415.96803	12390.2708	124499.1974	4991.482264	0
1510	60152.28972	31488.01891	0	46464.26598	6726.51999	0
1511	172058.7144	109817.4773	22699.19285	141867.5912	57768.80018	4155.064147
1512	147013.8645	69198.76128	10785.50541	127936.4525	41741.49741	0
1513	50522.80748	19296.73719	0	40905.00876	5670.03163	0
1515	127463.2584	56922.68916	11443.37142	107167.9248	47351.15328	0
1516	158594.1479	35303.92054	836.258026	118196.9557	31660.01427	0
1518	0	0	0	0	5663.022984	0
1519	171423.5313	103455.5049	16095.42435	125813.821	46947.99456	5148.519507
1520	7106.578903	7557.129577	0	0	0	0
1523	0	5598.08289	0	2695.560168	9805.842237	0
1525	23193.05938	0	0	17877.58096	10381.3584	0
1531	53788.98496	0	0	45262.04718	0	0
1532	42614.16222	31042.38008	0	31663.04141	49135.45778	0
1535	59052.11394	34462.95196	0	97141.52823	38040.10811	41558.2214
1536	38792.64573	32189.19854	51664.63407	52050.48011	18797.97454	81428.32829
1537	53881.61059	15120.83622	0	31553.15005	42165.50988	0
1539	29409.80828	0	0	48054.86349	10345.51546	12163.8129
1540	0	22854.69212	0	5004.353403	0	19592.20394
1542	32110.05847	0	16702.83838	15241.9931	0	0
1546	29781.31313	22521.78232	35653.09452	41292.05664	28181.78922	25827.55013
1553	35317.84563	0	0	24233.41573	27151.53681	0
1554	27585.99498	0	0	33364.692	0	12467.22692
1556	0	0	4553.038073	0	0	0
1559	0	5191.158223	0	0	0	0
1560	8572.631983	0	0	0	0	0
1561	21717.59393	8021.234194	4790.868105	13836.79263	11852.8381	0
1565	0	22135.87981	0	0	11920.4287	0
1571	208937.487	0	0	158919.0338	0	0
1577	6297.003663	0	0	0	0	0
1578	350797.1987	52290.55688	7667.1886	5412.044632	18370.77557	8445.647867
1579	48484.59319	17887.36412	22798.95977	39081.83174	30377.60066	10085.23986
1580	64293.92615	21661.74668	31311.52653	49560.64287	38956.73102	13715.73226
1581	297413.7795	147631.1082	178630.7504	262036.4927	188277.3051	137268.9781
1582	11471.53416	5712.711853	24911.22436	10776.59684	15089.65127	5121.919133
1583	38640.80955	19090.50378	22583.45704	42888.59336	27557.76868	13900.94946
1585	26769.39818	0	41769.36543	31818.711	6613.58101	31176.78438
1586	44092.17553	0	0	76614.46533	0	0
1587	16963.47162	0	0	14367.93227	0	0
1588	5954.429793	3971.170663	0	883.864198	20369.88259	0
1594	7537.624945	0	2731.166966	19758.08595	0	1635.761934
1595	3583.50528	24771.7334	0	0	37293.33829	0
1596	0	25236.13961	56732.64911	29560.78553	32827.47711	14308.23989
1597	83585.36462	123584.6053	202035.9631	142610.1736	142693.4786	135168.5107
1599	14328.37802	37539.53841	68177.52142	27757.06657	33238.51008	31564.09364
1601	0	31532.206	39510.14335	0	26055.60826	41489.64086
1604	16052.69687	0	0	0	0	0
1605	99841.03181	94236.15757	118013.7953	157871.2724	119310.3218	88348.46849
1606	8220.88378	9636.623397	0	26876.00891	16733.55293	5461.595241
1608	234365.97	0	0	151780.6002	0	0
1609	0	3277.180178	2465.966139	0	38.0669098	2721.679708
1614	4109.04988	0	0	17192.33712	0	0
1615	32062.56799	12429.7389	0	28386.94912	17710.57735	0
1616	0	76718.17584	0	0	139251.3583	0
1618	12623.78517	0	0	6093.99918	0	0
1620	30016.61801	29744.44864	0	30895.5553	55275.39976	15392.98722
1621	0	16835.37238	0	0	61412.13343	0
1625	0	0	4016.651377	0	0	3403.058243
1628	0	16101.21581	0	0	66098.72941	0
1629	0	8922.163367	0	0	65575.2118	0
1631	7341.530663	19406.03328	24825.76517	13435.30346	28072.04245	24190.5446
1635	28709.69322	0	0	16464.218	0	0
1636	3834.482183	15574.36847	13996.88351	0	24367.13105	3949.267173
1637	0	14877.34295	0	0	22405.82076	6199.603507
1641	14218.21709	5598.911867	0	18769.98855	18952.3548	0
1642	6421.838205	7018.983445	6202.843456	4593.721007	11048.0702	0
1644	12777.24743	0	46438.06637	25875.90255	0	0
1646	4750.101	0	0	7630.59966	0	0
1647	65226.5706	57976.48297	78514.64795	43055.04501	55628.95907	54265.5168
1649	5915.439132	0	0	329.4099827	0	0
1650	25401.43781	4733.12594	17624.8542	31035.45081	0	0
1651	46991.17129	10337.40578	28192.71655	37729.98784	7763.928761	0
1653	32964.90599	0	1785.109906	4794.628603	0	0
1655	2853.856332	0	0	4886.693697	0	0
1657	81285.37438	20048.21	0	97362.54221	10829.96441	0
1658	14545.35319	0	0	3272.007462	0	0
1663	4025.181317	0	0	15227.3699	0	0
1664	212484.6141	116268.4623	11974.80176	172352.477	139179.9242	13309.11154
1666	0	0	0	3741.619293	0	0
1669	42197.70597	0	2955.914765	47784.8826	1183.540196	8114.422393
1671	61750.88572	29223.38584	0	119056.1024	13226.39895	0
1672	26548.98802	0	0	44359.20798	0	0
1673	54117.4867	0	0	66987.89749	0	0
1674	31626.50717	41138.68634	37602.35541	21576.76309	40880.64343	28052.7718
1675	5736.844113	0	0	114.5574886	0	0
1676	44705.47922	0	0	74433.54377	0	0
1677	23845.054	2952.754041	0	38461.20921	0	0
1678	10951356.37	3311559.22	3953860.982	11954179.22	3111844.678	3726173.297
1679	129698.2342	24951.48453	49617.45173	152586.2483	10775.59111	49732.45148
1680	366985.388	94672.69331	123491.0737	420767.2406	88976.99793	123734.8748
1681	5393373.844	1518037.463	1815934.044	5846839.819	1489516.671	1558699.008
1682	0	0	0	9950.317213	0	0
1683	4377.94908	0	0	8042.18761	0	0
1684	397261.0167	159796.8242	294256.9607	337331.8927	259121.7966	200185.491
1685	43510.65691	0	0	67637.90832	0	0
1686	38524.67347	0	0	42239.17633	0	0
1689	117050.8385	21289.15213	44118.65894	92142.03107	25744.18243	36062.80345
1690	691571.4733	303950.9248	86108.58891	929198.8456	256836.437	102236.7111
1692	2615.125301	0	0	23748.35457	0	0
1693	103391.0214	23345.88458	28860.58145	52847.6236	21955.9407	29005.83079
1694	43731.89196	0	0	73057.66829	0	0
1697	61289.968	0	5329.457257	79589.22921	0	4571.62814
1698	7470.4386	0	0	1425.557135	0	0
1699	24365.56501	0	0	48969.44362	0	0
1700	0	0	0	11792.47471	0	0
1701	20128.74089	0	0	35224.93526	0	0
1702	3804.036067	0	0	0	0	0
1703	324895.754	93438.1982	110992.7419	312915.4113	99086.14933	104249.0562
1704	55336.50572	49767.56418	7951.70469	24184.25345	30658.21938	0
1705	120996.6085	48462.65124	34749.65475	101696.7738	45164.37704	27917.88735
1706	0	0	0	3269.138789	0	0
1710	76829.76544	57984.63376	63704.01346	80241.6604	41761.20325	66984.00959
1712	257370.4842	85437.70574	85764.159	253958.3428	65279.63192	90190.05622
1713	95881.39068	49111.93267	59644.49708	125020.1249	42112.29811	83853.20524
1714	10322.40995	0	0	0	0	0
1715	26478.86903	0	0	32217.85796	0	0
1719	7587.003757	0	0	19844.49421	0	0
1722	3354.816983	0	0	17675.68099	0	0
1723	183447.5129	43070.77751	51109.53164	201214.4933	35556.65742	44286.06715
1725	54945.54257	0	3820.188124	60283.20222	0	0
1727	0	15478.78941	0	0	22031.68688	0
1728	29.17923339	0	0	21041.89393	0	0
1731	28460.14081	8790.77756	20662.06118	62225.74468	15376.94364	18551.41685
1733	340446.8591	402947.6503	329431.5578	263875.2367	315319.8337	298183.1699
1735	0	0	0	4162.70147	30110.86342	0
1742	83771.60176	138918.6653	149970.4523	138459.3392	138230.548	157541.041
1744	0	0	2818.593177	0	0	0
1745	6920.192487	57194.60082	30230.9488	2578.895459	40189.25838	32476.50116
1746	17722.18675	0	0	0	0	0
1748	135394.7187	36307.02822	39106.69285	133264.762	36425.27452	33715.59155
1750	10304.02459	0	0	0	3504.788977	0
1757	0	8979.478597	0	0	0	0
1758	44680.10921	7207.57404	3836.14655	16515.32698	10948.8893	0
1760	120305.1532	285322.8206	217550.2141	59526.76668	269240.4218	161653.142
1761	10408.39905	20052.77661	11888.05017	23117.67386	12660.17378	8084.919627
1764	9527.39317	0	0	0	0	0
1766	36328.19947	27150.70581	28979.29801	34678.40868	16190.12059	0
1768	0	0	11688.97704	0	0	73830.18952
1771	82183.0335	9008.653128	0	116849.5722	0	0
1772	66255.61959	0	5812.425033	79899.83085	0	0
1774	253650.7206	34505.39371	75136.23751	319912.4094	22698.73936	52227.81278
1777	34082.65436	39935.45061	17772.26287	22676.70684	462007.624	31767.53171
1781	3867.019403	35780.11322	15710.16154	0	47169.33682	14139.43884
1784	0	0	22160.31313	0	0	0
1788	10823.55257	0	0	0	0	0
1791	55317.31967	0	0	9158.13377	0	0
1792	144446.7371	279051.24	292387.1407	180847.2902	85925.71503	263090.233
1793	1079831.266	1927819.337	2120838.646	1188971.325	1665300.415	1630898.585
1796	0	8732.167759	0	0	25778.59126	7398.345903
1797	0	53401.80512	21420.40434	0	81732.87513	25362.21811
1802	19584.71788	0	23200.79977	25035.14763	0	0
1804	33607.84499	256346.2976	28030.98031	100907.0281	262429.8451	19367.12093
1805	50439.86635	0	44555.614	54523.29755	0	5227.59727
1806	21171.51369	18266.05389	66163.00353	41544.51737	8801.684433	32566.17017
1807	162294.5734	70236.69234	113833.1227	178072.3517	66421.61692	50449.65006
1808	78157.91722	12898.77857	64180.13027	62405.15026	14923.38283	30319.01059
1809	290942.8705	281736.0297	331124.0346	226066.3622	319344.3504	228369.0609
1810	49194.8439	81738.01297	58720.84451	55008.26506	91520.36029	37787.15278
1811	179096.2793	83901.722	136699.1907	125622.1225	76653.69891	27550.21981
1812	110950.2131	38122.77842	106535.7332	132444.5845	24989.65775	15806.23139
1813	27276.57389	2592.874839	38974.78865	47857.55842	2738.105891	2266.108222
1815	135820.4838	56702.95574	96363.16902	135377.6988	45055.19252	64032.54083
1816	42765347.88	18156987.15	31056255.1	41592655.18	15543854.46	18005543.12
1817	627743.2684	327941.1979	508097.668	659695.1031	242296.6135	317346.8565
1818	980145.3927	452654.3247	716521.0357	910872.3702	385923.8041	441376.2772
1819	372268.4447	167133.4288	268638.1552	390947.4151	153260.3992	185001.3422
1820	90625.0231	39639.66287	65190.71308	101959.6153	31387.08397	44523.43831
1821	3230783.887	0	2088020.27	0	1005257.641	1918192.821
1822	1092008.234	503805.9701	866318.3516	1123953.571	422080.8295	576941.6351
1823	110448.2629	52205.51353	97741.70745	124207.7868	41719.59724	52332.21001
1824	92665.20604	33498.23552	71466.02008	90918.99828	22381.35208	25539.76176
1825	2040891.332	967498.5619	1434709.868	2094492.713	764784.722	1014179.128
1826	28317349.77	13751738.21	24173268.43	27282806.13	11114466.8	14178141.33
1827	163893.2046	71144.88233	125635.4561	149446.5987	59364.62126	76827.98213
1828	1084364.578	525932.6945	855982.4273	1054024.411	405145.0224	513905.6169
1829	34334.96365	9062.01935	42135.318	69185.0802	11822.59169	26648.56449
1830	0	989970.18	1533945.054	1716197.511	812436.96	484622.5523
1831	101644.8106	35885.67198	60467.3309	71189.80386	31054.49766	25084.67063
1833	12639.76891	0	0	0	0	0
1834	272807.9394	70469.97504	230697.8603	299652.5131	54326.1739	95229.50824
1835	22306.15846	0	19143.18363	23171.02891	0	2842.396003
1837	203706.742	117462.7543	190485.0726	206119.2088	85729.86416	110992.8147
1838	216836.0522	91504.81226	165505.2006	216952.5639	81646.83555	87853.08776
1841	30109.31746	26426.08929	35410.33329	38991.86176	20823.76866	15466.69693
1844	196831.3977	154014.5888	116127.6821	134046.881	159392.2291	117525.7839
1845	37222.13051	4837.39854	26322.27056	39694.37526	0	15080.22365
1847	58707.4974	15884.24007	31428.04194	44913.53721	5299.816927	12073.95845
1848	25275.4876	18536.12553	33509.48115	37135.23861	13251.1549	27166.43895
1849	218297.599	113343.9972	213215.378	220857.6288	79184.49582	121948.8228
1850	5492.2436	6046.584991	3973.120636	7401.964512	9059.506593	3239.694547
1852	8433.952179	12305.70309	27295.83668	13319.94323	9212.617577	12205.99601
1856	46949.38355	2656.207077	0	29725.90003	4692.985463	0
1858	0	0	0	9197.798497	0	0
1860	154517.9972	154495.5561	114725.5764	233004.7602	76482.49893	151237.8346
1861	4987.86186	0	0	6325.33594	0	0
1864	31013.11409	0	0	21374.64254	0	0
1867	24624.86025	0	0	0	0	0
1868	152654.7202	0	0	70629.29462	0	0
1871	74743.95924	96693.63685	136028.6525	79742.97305	183913.3484	166164.1085
1872	957287.8303	0	0	651780.8908	0	0
1874	64199.93718	0	0	23234.99544	0	0
1876	34145.20894	0	0	8681.197312	0	0
1877	15603.89724	28026.32064	19530.66471	20136.14177	19539.73192	4113.802443
1879	20960.21531	0	0	0	0	0
1882	0	10058.35606	20682.41248	16040.35284	17114.33145	11305.93813
1884	121272.7794	54218.58641	33047.6158	116814.1535	82306.25786	25070.67894
1888	1070.70341	10668.18898	47486.82171	5540.065834	22022.84521	17113.79169
1890	10888.98011	0	0	2805.316466	0	0
1891	25128.88278	13860.77891	15377.39928	15869.21796	4036.159597	0
1896	34119.89102	0	10479.92179	29162.68941	0	6833.47861
1901	0	0	0	26338.12513	0	0
1905	100175.4315	18651.34213	8913.660677	34812.71273	7214.684007	0
1910	32795.49052	11026.833	0	25131.92742	0	0
1911	21497.52958	0	0	13086.57802	0	0
1912	0	15789.33208	0	0	20684.34673	0
1918	12532.90779	0	0	25842.70679	1567.461737	0
1925	15658.4124	13213.45531	91309.12401	30300.12835	21585.56258	38616.78013
1929	0	2436.804035	0	3677.210853	95132.9338	0
1938	160405.687	2589.540509	0	109479.484	0	0
1940	24784.61578	0	0	28885.75696	0	0
1942	10043.67103	0	0	11329.40512	0	0
1944	20452.85653	60593.00509	4331.340647	32883.14613	18793.24122	0
1948	5206.42044	21414.9238	0	7887.738483	0	0
1951	15143.04329	66300.74513	9631.715118	33049.26759	30926.78776	0
1954	31772.73052	55234.68837	0	10773.75885	0	0
1955	94847.25367	176726.5209	48253.64996	147656.0132	96511.66658	0
1956	134456.9692	236586.4646	102543.7477	111994.5308	193744.3137	73490.8551
1958	6126.57788	33402.54533	0	8760.240467	4475.135297	0
1959	152200.1553	217597.829	56774.06272	169925.8768	140837.8183	9890.308482
1960	185095.03	226211.1425	75755.392	218637.4857	74649.73364	14715.54367
1961	27286.07074	0	0	0	0	0
1962	802558.6906	1238109.146	447796.2413	953291.7499	702663.9003	192387.3285
1963	123102.3956	324394.5767	117190.4219	299588.2957	188491.5603	22715.60797
1964	463180.8329	653246.9932	268005.4734	512504.9218	402927.6377	91469.23614
1965	10244.6361	47292.80194	4350.81148	50650.57825	29234.7924	0
1967	280763.5755	430604.0983	142983.0498	378354.7016	144134.8844	44097.76871
1968	278523.021	424654.2252	156968.1413	359863.8494	248176.5926	43955.99866
1969	96319.02243	295049.3896	109498.6087	369446.8324	142390.8546	56616.31646
1970	125656.776	188709.9597	59126.58061	159559.8384	117834.4954	4929.665747
1971	520003.6517	829005.4155	291338.4543	562539.729	450390.3102	128374.0215
1972	95342.24025	148516.7972	52872.85202	124515.7168	97438.25286	12759.78197
1973	503220.7306	682703.5377	281904.0053	590315.5645	428657.1367	104610.7425
1975	143872.1763	219580.1335	55740.69857	180933.9105	116962.6427	13185.44286
1976	352072.4607	566925.2999	183781.4177	353993.3164	292842.3043	47826.28789
1977	290353.9546	356114.9747	153195.6422	332973.1901	235368.719	40923.74166
1978	527919.1546	230076.4235	329649.1732	673622.8929	259363.2986	78771.8176
1980	272348.2378	425072.5374	146411.402	371956.2633	246378.5178	33155.88022
1981	1064564.446	1708750.482	601074.0152	1206611.94	541150.8589	248838.4428
1982	913862.1095	1415566.124	550389.2077	1315663.314	902053.9788	256916.8927
1983	79852.2938	140792.7309	29486.62153	104067.8231	28322.45441	0
1984	850090.3637	1348661.385	527440.5742	1055120.65	830893.2385	189943.2039
1986	5529.524387	14352.60189	4988.246753	1863.106246	30114.11602	0
1988	952374.7605	1455438.597	557028.3379	1153387.245	775204.9837	226252.8009
1989	262884.3982	444363.1369	163097.1047	368725.6528	245690.8698	58697.66822
1990	0	14284.56747	6165.59158	40201.29393	8042.4672	0
1992	468598.8852	683990.5904	521721.1485	1012113.001	506229.9746	226363.5393
1994	7738.054427	43667.95333	486.8383837	27584.7141	14881.68408	0
1995	99644.71476	189467.8665	46808.08108	135357.294	95947.32081	24132.36103
1997	90110.51733	169747.5058	59647.91435	119543.4074	98339.12297	15720.37903
1998	33388.10891	50041.07365	9404.32737	17144.22057	13141.49125	0
2000	36890.333	10622.23378	19772.77589	30777.82224	33651.93115	15511.36319
2002	4136.936614	103029.9461	38219.48031	73851.66789	34684.15453	3988.105293
2004	172286.8506	234495.8078	90005.60294	195708.9059	129732.5203	32034.10423
2007	41976.99678	91609.14927	17582.66479	53894.31546	46151.23183	4524.32006
2008	160521.2093	261445.2125	89720.12568	171059.2779	128598.0412	28997.64847
2009	43420.37857	95964.97059	12496.03482	51471.89117	27856.29995	0
2011	136737.7294	296074.5227	128286.386	212722.3793	164556.9737	28734.37688
2012	54401.75694	108044.2979	19316.59707	72508.28494	30073.33939	3713.572257
2014	98959.13454	0	0	117783.3615	0	0
2015	39965.52757	50448.57221	7302.225527	66782.24846	38444.38595	0
2016	170436.8881	277722.0863	108694.6492	214156.9265	148336.2132	30125.80084
2018	59557.0888	33048.57302	0	106142.7464	17415.78715	0
2019	30674.43469	0	0	43498.85218	0	0
2020	34785.62748	0	0	44426.50533	0	0
2021	12738.88003	59744.45163	0	41971.72478	8967.29379	0
2022	42194.43149	68542.96038	10123.6619	45893.27343	15042.36478	0
2023	187106.734	0	0	199097.2644	0	0
2024	0	0	0	0	4044.98712	0
2025	151541.8436	0	0	142148.5548	0	0
2026	183106.1234	243864.1428	80661.91488	185669.3159	133657.1302	22213.09437
2027	43527.38796	0	0	52237.78198	0	0
2028	71050.71075	0	0	64046.42401	0	0
2029	69750.1386	0	0	120827.9354	0	0
2030	168773.4748	250142.8844	83521.15675	204080.1401	131803.0054	20042.12277
2031	197062.9462	0	0	215155.7083	0	0
2032	202040.0772	0	0	222439.3977	0	0
2033	225389.4055	0	0	258052.0287	0	0
2034	19577.81305	80760.42126	6599.7749	49625.43774	32200.24051	0
2035	181622.9546	0	0	206779.7222	0	0
2036	55023.9751	0	0	61027.39085	0	0
2037	112166.1377	176533.003	37281.69713	117876.1153	69796.31067	0
2038	27483.56638	51680.03149	7203.74005	38645.01184	14449.06981	0
2040	98554.99276	0	0	89801.15572	0	0
2041	31429.12483	0	0	59013.15195	0	0
2043	96953.37323	182759.0911	52434.38386	119762.8131	89974.11115	2785.220676
2044	46456.69714	100615.2628	13042.09528	33480.1895	103870.1266	31655.163
2045	40800.69452	68471.18762	0	45611.08941	31037.12512	0
2046	5566.279627	0	0	0	0	0
2047	42755.17887	0	0	56823.95168	0	0
2049	0	0	4404.626317	0	0	0
2050	43113.14296	60727.32411	11940.71346	19508.45257	167140.5844	0
2052	133567.2276	200252.9411	1714.683941	105175.0476	91637.56731	6327.511648
2053	0	2088.249063	0	0	8045.525713	0
2054	0	3998.073083	0	0	13555.62262	0
2056	0	0	0	0	3725.25741	0
2057	0	5842.08745	0	0	6391.204753	0
2059	10473.07382	0	0	0	0	0
2061	31261.14902	0	0	66850.15055	0	0
2065	45788.45962	0	0	16917.93179	0	0
2069	5509.753193	0	0	0	0	0
2071	4343.938073	0	0	25143.30259	0	0
2072	0	0	43591.25166	0	0	13607.98438
2078	73324.72533	32498.54925	89211.54036	50263.14991	50739.26378	74514.57591
2079	14568.55171	0	37160.31893	0	0	9923.139737
2080	0	0	0	0	0	0
2081	84831.5236	29874.28676	21577.55694	66766.57055	99672.7402	33210.06316
2082	47948.03162	10813.20993	80494.52631	23889.1935	0	38563.68193
2083	248794.6348	58460.33541	17001.53911	332391.4263	65104.36427	29512.7917
2084	0	0	0	0	0	0
2085	0	0	0	0	0	0
2086	0	0	0	0	0	0
2087	0	0	0	0	0	0
2088	0	0	0	0	0	0
2089	371368.3375	196781.6694	133229.3529	489852.167	256387.2133	221267.9238
2090	0	0	0	0	0	0
2091	0	0	0	0	0	0
2092	0	0	0	0	0	0
2093	0	0	0	0	0	0
2094	0	0	0	0	0	0
2095	0	0	0	0	0	0
2096	0	0	0	0	0	0
2097	186078.8486	21574.90167	0	261041.2166	54081.07711	0
2098	0	0	0	0	0	0
2099	0	0	0	0	0	0
2100	85292.43568	0	0	67211.14868	0	0
2101	0	0	0	0	0	0
2102	0	0	0	0	0	0
2103	12866.4565	24452.1131	21743.2087	11363.84823	34872.74074	8386.24074
2104	0	0	0	0	0	0
2105	0	0	0	0	0	0
2106	0	0	0	0	0	0
2107	0	0	0	0	0	0
2108	0	0	0	0	0	0
2109	0	0	0	0	0	0
2110	0	0	0	0	0	0
2111	0	0	0	0	0	0
2112	0	0	0	0	0	0
2113	0	37370.00625	0	0	25432.04561	5760.200993
2114	0	7383.13133	24408.21771	0	43896.2382	29962.50401
2115	0	0	0	0	0	0
2116	0	0	0	0	0	0
2117	126265.3162	274637.455	179397.8842	86693.96276	264666.8799	199760.8812
2118	0	0	0	0	0	0
2119	205257.2985	154714.8063	43090.51265	185483.0064	219296.8154	67480.33802
2120	26845.61058	0	0	6789.951953	29286.8468	0
2121	4552.07519	0	0	5096.773577	0	0
2122	0	0	0	0	0	0
2123	0	0	0	0	0	0
2124	0	0	0	0	0	0
2125	52015.175	48230.64199	46787.59705	29453.53681	38665.61615	38934.33987
2126	0	0	0	0	0	0
2127	13036.08933	5372.345687	0	0	24484.88664	0
2128	155207.057	43123.22146	20421.77163	69833.96273	27905.34408	24927.39755
2129	228072.9305	60694.59034	0	196178.3598	66728.81254	0
2130	0	0	0	0	0	0
2131	0	0	0	0	0	0
2132	0	0	0	0	0	0
2133	31414.98298	0	0	42268.94131	0	0
2134	0	0	0	0	0	0
2135	0	0	0	0	0	0
2136	1494523.898	80672.15741	76676.32767	2699493.04	107547.4136	57468.08717
2137	505283.2497	182588.1437	103458.6516	317870.3415	225187.922	104922.2765
2138	6819.143567	0	0	10337.64905	23753.69875	0
2139	9253.749443	0	28892.51771	0	0	17972.11748
2140	0	0	0	0	0	0
2141	0	0	0	0	0	0
2142	0	0	0	0	0	0
2143	0	0	0	0	0	0
2144	0	0	0	0	0	0
2145	0	0	0	0	0	0
2146	0	14918.68577	0	0	33720.42025	0
2147	0	0	0	0	0	0
2148	0	0	0	0	0	0
2149	0	0	0	0	0	0
2150	0	0	0	0	0	0
2151	0	0	0	0	0	0
2152	9702.530771	0	0	0	0	0
2153	0	0	0	0	0	0
2154	24429.66066	0	0	0	0	0
2155	25821.74936	19295.74256	19404.2894	18414.49264	25710.92186	11469.88798
2156	22081.48708	0	0	0	0	0
2157	5836.235193	0	0	0	0	0
2158	0	0	0	0	0	0
2159	30796.59781	0	0	6929.99376	0	0
2160	0	0	0	0	0	0
2161	151902.5141	138196.2127	221595.5914	106600.6693	95400.20184	130139.1149
2162	55307.61478	0	0	45001.97656	0	0
2163	81071.12003	0	0	58287.52765	0	0
2164	0	0	0	0	18911.79568	0
2165	37150.9006	49401.85444	6632.345953	36495.68628	63239.57415	5339.79753
2166	0	0	0	0	0	0
2167	87866.07505	13550.57522	5835.54536	29642.45764	18711.06877	0
2168	44000.48721	0	0	32022.29588	0	0
2169	0	0	0	0	0	0
2170	3639.60012	19523.62635	0	681338.0762	32943.14384	0
2171	29465.88347	23309.97241	0	18716.48996	33012.84855	0
2172	10202.09579	12801.46173	0	0	41630.93478	0
2173	128366.2679	192322.3982	4392.97277	89379.29564	269014.9636	35974.00259
2174	0	11551.35737	0	0	20996.85252	0
2175	0	0	0	0	0	0
2176	24436.37944	0	0	0	0	0
2177	17758.70669	37613.55904	0	14661.62982	53202.97555	0
2178	0	0	0	0	0	0
2179	0	0	0	0	0	0
2180	8815.513327	0	0	20709.52164	0	0
2181	40038.00853	68866.1676	0	0	0	0
2182	26728.22995	3009.243188	0	15439.07025	10653.32751	0
2183	0	5947.76504	0	0	20807.14649	0
2184	0	38675.10613	0	0	40680.12104	19439.6318
2185	0	0	0	0	0	0
2186	0	18614.94591	30979.29972	0	56099.87638	0
2187	0	0	0	0	0	0
2188	0	42061.34286	0	0	42339.27162	0
2189	21985.85871	47649.55234	0	933.6435523	54637.72734	0
2190	0	0	0	0	0	0
2191	0	34738.36024	0	0	30155.28354	0
2192	673016.309	233906.8321	191555.1653	475012.8949	232908.2242	183569.8289
2193	0	0	0	0	0	0
2194	0	0	0	0	26817.49594	0
2195	0	74154.45512	0	0	154045.0004	0
2196	0	40053.35555	0	0	39379.92406	0
2197	0	25287.43803	0	0	88287.15807	0
2198	0	31421.00932	0	0	94542.29483	0
2199	0	35622.44857	18058.93895	0	61259.55011	33682.07478
2200	44416.81452	0	0	9652.297927	0	0
2201	1095266.456	1398882.051	83070.68824	953621.5705	1501037.473	80692.20878
2202	0	0	0	0	0	0
2203	96419.49227	138224.1467	0	109277.8865	165209.7081	0
2204	868503.3527	2579841.746	234493.6332	346643.7355	2938199.342	216404.4102
2205	41316.0965	34520.92008	67360.84916	40419.54566	27325.75232	56263.43587
2206	1715.21641	0	0	0	0	0
2207	21754.73996	86176.20132	7561.084671	20772.55541	119802.8112	3847.173113
2208	73082.54339	59891.58022	4106.543963	56482.12842	81407.61568	0
2209	0	0	0	0	0	0
2210	75.151423	74811.82813	0	3677.26159	91149.96417	0
2211	146049.0991	177837.1713	1291823.651	111335.9579	251553.7929	745465.8411
2212	0	4368.312057	5579.155074	0	10561.07895	20465.92325
2213	5481.763474	47844.74974	0	0	60026.90618	0
2214	6694.65185	27123.79678	0	6980.600237	22752.84111	0
2215	84043.48366	132839.3356	119025.3894	97085.4347	129231.557	192115.4974
2216	15297.42776	13392.31623	0	13014.50541	7952.867108	0
2217	0	26872.93126	0	0	29237.90286	0
2218	0	0	0	0	36253.68722	0
2219	97471.15613	374825.4625	15118.85383	48302.66915	481960.3248	6619.91112
2220	0	0	0	0	71539.64147	0
2221	17643.40299	131519.4385	0	15174.72912	164123.1862	0
2222	60727.93424	390257.7182	29256.05902	54014.15215	427296.7541	10774.36987
2223	0	0	5290.493173	0	0	0
2224	3769.026627	84095.68141	0	0	107795.321	0
2225	0	52837.05072	0	0	65479.77868	0
2226	47893.89099	134400.4774	0	18049.79919	159264.0832	0
2227	0	0	0	0	0	0
2228	98265.37794	44400.17378	78099.15917	97369.80744	51897.0493	51593.10744
2229	0	0	0	0	0	0
2230	0	48361.58085	0	0	66556.58032	0
2231	0	33771.67413	0	0	40544.79411	0
2232	34373.65207	0	0	27805.01975	19795.12785	0
2233	0	22117.70756	0	0	39579.23294	0
2234	0	0	0	0	0	0
2235	0	0	0	0	0	0
2236	0	0	0	0	0	0
2237	0	0	0	0	0	0
2238	0	0	0	0	0	0
2239	0	0	0	0	0	0
2240	6440.770953	0	0	0	5604.56578	0
2241	0	0	0	0	0	0
2242	0	0	0	0	0	0
2243	0	10761.06642	0	0	22098.10177	0
2244	0	0	0	0	0	0
2245	0	0	0	0	0	0
2246	0	0	0	0	0	0
2247	0	0	0	0	0	0
2248	0	0	0	0	0	0
2249	0	0	0	0	0	0
2250	0	0	0	0	0	0
2251	0	0	0	0	0	0
2252	0	0	0	0	0	0
2253	0	0	0	0	0	0
2254	0	0	0	0	0	0
2255	126047.4366	75237.54432	59532.31017	66017.95241	81722.05499	36375.0918
2256	0	0	19650.7129	0	0	0
2257	147462.5351	90716.64964	159131.3797	113338.232	99546.58071	73317.26072
2258	19720.19398	72781.60723	0	2575.910438	87314.28577	0
2259	41450.65674	238231.862	0	30291.05886	245922.3657	0
2260	0	0	41563.49334	0	0	0
2261	0	0	0	0	0	0
2262	0	0	0	0	0	0
2263	0	0	0	0	0	0
2264	0	0	0	0	0	0
2265	0	0	0	4214.560197	0	0
2266	114967.8222	61133.72526	50809.95849	99304.5199	63133.63109	35816.6128
2267	0	0	0	0	0	0
2268	0	0	0	0	0	0
2269	8688.76881	0	0	8223.723349	0	0
2270	0	0	0	0	0	0
2271	0	0	0	0	0	0
2272	0	0	0	0	0	0
2273	0	0	0	0	0	0
2274	0	0	0	0	0	0
2275	13850.57435	0	15360.59636	12999.33659	0	2970.042737
2276	0	0	47837.37656	5854.313877	0	29432.01666
2277	0	0	0	0	0	0
2278	0	0	37771.98738	0	0	22267.39435
2279	0	0	0	0	0	0
2280	16972.34644	28325.0592	42865.78558	20844.72323	28424.76059	29406.50175
2281	0	0	100555.1842	0	0	77027.10726
2282	107756.4905	61429.79215	148308.4866	133755.8526	78314.00207	95079.65832
2283	0	0	40298.36525	0	0	24491.61172
2284	0	0	0	0	0	0
2285	0	0	0	0	0	0
2286	0	0	0	0	0	0
2287	0	0	0	0	0	0
2288	35771.1886	16653.73845	74877.48917	103094.2019	16119.00021	57618.6266
2289	0	0	0	0	0	0
2290	0	0	0	0	0	0
2291	0	0	0	0	0	0
2292	702076.7937	294435.9494	552175.9424	591601.6273	339142.0502	389327.8396
2293	195805.3237	96805.81098	176421.7161	189108.6029	102061.6788	118238.1778
2294	23283.6908	0	15952.7068	22727.90109	0	0
2295	0	0	0	0	0	0
2296	33485.68646	0	19486.47175	40581.14739	5665.209481	0
2297	0	0	0	0	0	0
2298	0	0	0	0	0	0
2299	127887.7164	804295.7004	65803.35718	113472.8286	792124.0414	62351.23474
2300	0	0	0	0	3172.383513	0
2301	0	0	0	0	0	0
2302	0	90922.40326	0	0	73809.64918	0
2303	0	0	0	0	0	0
2304	0	0	0	0	4689.168417	0
2305	114545.2111	42752.06865	15041.06102	118280.3697	75451.56492	8837.995997
2306	0	0	0	0	0	0
2307	0	0	0	0	0	0
2308	0	0	0	0	0	0
2309	0	0	23237.25341	0	0	21430.59222
2310	5085.81112	111838.1556	0	1466.854616	85218.93382	0
2311	28582.55414	128214.584	51562.83495	18802.06419	166186.9643	46726.53292
2312	0	0	0	0	0	0
2313	0	0	0	0	370.6072623	34672.34922
2314	50532.88662	10439.26465	0	63770.09531	9585.468903	0
2315	0	37433.55551	22023.93528	0	33496.10854	19337.3843
2316	0	0	0	0	0	0
2317	0	0	0	0	0	0
2318	0	12086.69786	0	0	6631.266983	0
2319	5947.20782	1653.480625	0	4033.961863	0	0
2320	0	0	0	0	0	0
2321	0	22544.43722	0	0	27092.47165	0
2322	276842.7187	251161.2188	193723.2488	238216.5457	229987.1681	141280.3488
2323	72895.11816	55899.43148	21033.51384	75704.30131	56573.17589	27627.1084
2324	0	0	0	0	0	0
2325	0	0	0	0	0	0
2326	6280.564667	0	0	0	0	0
2327	23787.30412	177535.5394	65842.01686	0	176306.3791	107646.2608
2328	0	43362.18441	0	0	44857.99012	2025.777572
2329	2866.769324	64754.97229	0	0	85503.02639	0
2330	0	0	41287.26131	0	13050.6268	38931.75172
2331	0	0	0	0	0	0
2332	21698.61534	129482.0583	0	12024.97691	170523.5167	0
2333	0	0	0	0	0	0
2334	0	0	0	0	0	0
2335	4718.978067	53808.62662	33256.55449	0	56973.67272	40044.20317
2336	60026.92063	31309.6884	0	41690.94301	19955.00789	0
2337	0	5512.05233	0	0	22525.03626	0
2338	3960.10308	0	0	11781.64527	0	0
2339	23459.82345	0	0	0	0	0
2340	28479.91082	0	0	5553.286427	0	0
2341	0	0	0	20282.31523	0	0
2342	141808.8558	0	12862.83243	93066.5534	10700.59032	0
2343	380866.2201	148644.0145	22199.57219	470596.0697	144409.0313	28941.94361
2344	4352.827061	0	0	9993.468319	0	0
2345	0	0	0	0	0	0
2346	0	0	0	0	0	0
2347	5454.56703	0	0	23476.55151	0	0
2348	258865.4769	4002.212193	33004.8369	152020.1833	18545.84358	9581.542057
2349	122158.2554	46414.28415	5595.497626	17054.49191	54090.63992	15534.7823
2350	2294105.751	205252.1313	255300.9194	1187458.488	242192.6311	180760.7658
2351	54512.4524	0	0	68305.22052	0	0
2352	15828.88208	11663.59657	0	12862.90963	24006.20828	6997.129387
2353	0	0	0	0	0	0
2354	0	0	0	0	0	0
2355	2698266.576	330747.2827	384450.4386	1777776.272	408303.8019	340320.8656
2356	0	0	22764.2943	0	0	22607.46006
2357	19594.75271	0	0	4677.671423	0	0
2358	0	0	0	0	0	0
2359	0	3441.98524	11028.22226	4726.313663	13792.41033	9333.25635
2360	1953394.115	0	0	0	0	0
2361	138910.9177	136834.9879	163542.8269	162126.1573	190432.7697	151865.3062
2362	83091.55703	55151.90772	69461.90984	89987.44858	86134.853	75410.94713
2363	3241.117401	0	2517.568969	0	0	0
2364	0	0	0	0	0	0
2365	0	0	0	0	0	0
2366	77546.87107	0	0	37069.3677	0	0
2367	0	0	0	0	0	0
2368	0	0	0	0	0	0
2369	33115.22674	0	0	12545.38548	0	0
2370	0	0	0	0	0	0
2371	0	0	0	0	0	0
2372	153656.7382	1204280.384	465362.9123	91952.64903	1440855.891	511180.3857
2373	2149.459974	0	0	0	1678.557116	0
2374	57838.2071	0	0	22854.79645	0	0
2375	0	0	0	0	0	0
2376	0	0	0	0	0	0
2377	0	0	0	0	0	0
2378	37795.78504	14625.78539	1811.407337	0	11248.46117	0
2379	0	0	0	0	0	0
2380	0	0	0	0	0	0
2381	34009.47807	0	0	46750.61761	0	0
2382	464766.9929	733379.1977	1003535.304	400338.1305	877627.6802	1088181.883
2383	0	0	0	0	0	0
2384	167016.0141	21532.98333	21009.99932	112179.9956	21086.14996	16884.60924
2385	0	0	0	0	0	0
2386	37374.68637	132928.8716	83250.58675	37437.2901	30883.61875	129985.2194
2387	50374.52669	9456.180133	24514.58618	33918.62465	9459.138337	8232.035276
2388	0	0	0	0	0	0
2389	0	0	0	0	0	0
2390	0	0	0	0	0	0
2391	29742.32959	42139.40108	52355.34751	64034.71879	43182.73968	38699.59542
2392	47395.93052	20540.74637	3768.46832	41579.68228	23824.49811	0
2393	0	0	0	0	0	0
2394	0	0	0	0	0	0
2395	0	0	0	0	0	0
2396	101812.9028	16720.95433	14692.52882	65476.84001	31049.92055	12078.34864
2397	0	0	0	0	0	0
2398	32068.09301	0	0	0	0	0
2399	0	0	0	0	0	0
2400	0	0	0	0	12421.09608	0
2401	0	0	0	0	0	0
2402	61235.02561	0	0	36271.30124	0	0
2403	0	0	0	0	0	0
2404	81341.62547	165096.071	33070.70238	58394.58593	308710.6543	32803.82888
2405	0	0	0	0	0	0
2406	3400.403107	0	0	16970.18211	0	0
2407	57708.41209	9342.06017	11722.30295	50883.87576	19724.95324	5221.82462
2408	0	0	0	0	0	0
2409	6812.413036	0	0	18931.07705	0	19168.56648
2410	66231.7433	25837.89321	41150.17328	71094.59197	33324.25333	96139.31657
2411	0	0	0	0	0	0
2412	0	0	0	0	0	0
2413	0	0	0	1730.426538	0	0
2414	0	0	0	0	0	0
2415	0	0	0	0	0	0
2416	0	0	0	0	0	0
2417	43166.64147	25371.08098	38315.22931	40495.74266	24500.48535	23738.35004
2418	0	0	0	0	0	0
2419	0	0	0	0	0	0
2420	6743.44409	86157.19106	51462.06995	33052.58953	47236.4614	43537.50387
2421	0	30867.22048	17766.66551	16526.8585	10487.8489	25879.38279
2422	0	52753.92966	35002.71222	6215.484703	26142.29972	24299.08739
2423	0	0	0	0	0	0
2424	0	36339.29362	25771.32681	6787.355592	22594.00434	3732.357273
2425	0	0	0	0	0	0
2426	0	0	0	0	0	0
2427	5778.933766	65293.66442	56202.35597	31927.47505	50323.49219	47226.51488
2428	0	0	0	0	0	0
2429	0	49860.07057	29176.21218	13452.91623	13926.58751	7125.789417
2430	0	0	0	0	0	0
2431	0	0	0	0	0	0
2432	0	0	0	0	0	0
2433	0	0	0	0	0	0
2434	0	0	0	0	0	0
2435	27181.53132	31618.50619	5819.980554	30025.74784	45950.55839	5218.146307
2436	0	139984.5101	24116.56738	34920.95962	61606.96727	82626.74875
2437	0	18347.65763	0	0	25598.69167	0
2438	0	0	0	0	0	0
2439	0	35568.33009	12107.30533	0	14003.38434	3644.038897
2440	70746.4439	149556.8645	82116.89234	71462.53482	159947.9203	61297.32044
2441	11033.39494	21462.46971	18395.51359	14204.54049	19719.21993	13283.5067
2442	0	0	0	0	0	0
2443	0	12431.30926	44791.18199	0	5731.05234	22091.88749
2444	0	0	0	0	0	0
2445	0	43499.82705	12631.01264	0	57338.8636	8909.60464
2446	0	0	0	0	0	0
2447	45442.39448	52660.55102	8568.56382	24825.70442	72067.57806	7577.138047
2448	18877.61232	13362.46811	0	10655.57173	20583.02835	0
2449	0	0	0	0	0	0
2450	0	0	0	0	0	0
2451	0	0	0	0	0	0
2452	0	0	0	0	0	0
2453	2550.472525	0	0	12483.79119	0	0
2454	0	0	0	0	0	0
2455	37902.75455	0	0	0	0	0
2456	0	0	0	0	0	0
2457	0	0	0	0	0	0
2458	0	0	0	0	0	0
2459	2471.809913	21653.6009	0	0	22764.11355	0
2460	0	0	0	0	0	0
2461	32536.85381	21912.96454	0	25682.33393	35814.43363	0
2462	31304.66634	0	0	18536.37273	0	0
2463	0	0	0	0	0	0
2464	0	0	0	0	0	0
2465	0	0	0	0	0	0
2466	0	0	0	0	23963.20136	0
2467	0	0	0	0	0	0
2468	33110.93594	0	0	22387.51137	0	0
2469	0	0	0	0	11347.18984	0
2470	0	0	0	0	0	0
2471	0	0	0	0	0	0
2472	0	0	0	0	0	0
2473	0	0	0	0	0	0
2474	0	0	0	0	0	0
2475	0	0	0	0	0	0
2476	0	0	0	0	0	0
2477	0	0	0	0	0	0
2478	0	68391.5698	8215.564627	0	35392.90123	20998.19709
2479	14954.85163	0	0	10532.04499	0	0
2480	21621.25412	3575.422487	72929.48462	28094.52591	0	6742.895027
2481	64749.9773	37433.12534	6014.179247	21210.72467	31930.22615	52600.77705
2482	0	0	0	0	0	0
2483	372620.2748	181290.7483	187209.8322	343848.6976	220852.8696	134691.2403
2484	0	0	0	0	0	0
2485	10812.40188	0	0	8016.741347	0	0
2486	0	0	0	0	0	0
2487	74141.47546	75657.00123	53726.94637	34137.06043	101281.4085	0
2488	23184.33184	0	0	19097.32273	0	0
2489	77221.13478	85252.15167	60576.64932	83438.17846	76681.56427	57824.01607
2490	14049.53666	11303.17655	12403.71335	25015.85402	23163.47322	8856.38881
2491	0	0	0	0	0	0
2492	7127.942168	0	0	6674.873566	0	0
2493	184325.931	270027.8766	503949.73	0	145551.4059	287984.4037
2494	0	0	0	0	0	0
2495	0	0	0	0	0	0
2496	88984.43621	27581.74329	59776.4329	63264.38512	38757.18041	37206.37563
2497	0	0	0	0	0	0
2498	4556.10572	6200.988403	7184.7715	0	5314.948033	0
2499	0	0	0	0	0	0
2500	0	0	0	0	0	0
2501	3706.781793	13069.89733	0	0	8262.096167	0
2502	0	0	0	0	0	0
2503	14256.95311	0	0	8609.974943	0	0
2504	43240.41717	20575.06415	49169.05419	28347.85487	20442.56124	26366.1811
2505	0	0	0	0	0	0
2506	11279.82932	0	0	0	0	0
2507	0	0	0	0	0	0
2508	0	0	0	0	0	0
2509	2762.749783	0	0	0	0	0
2510	0	0	0	0	0	0
2511	0	0	0	0	0	0
2512	8043.40968	0	0	8130.04037	0	0
2513	0	0	0	0	0	0
2514	0	0	0	0	0	0
2515	0	0	0	0	0	0
2516	0	0	0	0	0	0
2517	0	0	0	0	0	0
2518	183413.2385	180810.9042	63071.3957	194982.9009	271734.4408	114577.5613
2519	76172.40592	0	90900.79499	44513.385	0	65340.97422
2520	383709.7707	20683.38742	505257.7454	317316.4997	29173.21063	413295.4267
2521	35203.90149	58282.81288	33690.67617	23330.3327	80917.63394	16443.07542
2522	0	0	0	0	0	0
2523	0	0	0	0	0	0
2524	8616.580672	0	0	6624.0978	0	0
2525	0	0	0	0	0	0
2526	0	0	0	0	0	0
2527	35284.48437	0	0	0	0	0
2528	0	0	0	0	0	0
2529	0	0	0	0	0	0
2530	0	0	0	0	0	0
2531	10917.04425	0	0	13611.23685	0	0
2532	134373.1402	316187.7547	192717.4716	175283.6962	279197.5798	165513.3659
2533	0	0	0	0	0	0
2534	36419.16389	14624.91986	25125.40906	37793.73149	19392.46127	10072.26564
2535	0	0	0	0	0	0
2536	0	0	0	0	0	0
2537	0	6963.409567	4504.19098	0	0	0
2538	9804.396157	0	0	0	20716.23416	0
2539	0	0	0	0	0	0
2540	0	0	0	0	0	0
2541	0	0	0	0	0	0
2542	0	0	0	0	0	0
2543	0	0	0	0	0	0
2544	0	0	0	0	0	0
2545	54117.80069	11546.38151	0	39275.6085	14845.14013	0
2546	2818.83527	0	0	0	0	0
2547	0	0	0	0	0	0
2548	0	0	0	0	0	0
2549	0	0	0	0	0	0
2550	377457.1632	8593.882645	359216.79	289725.1052	15450.41963	278047.0395
2551	0	0	0	0	0	0
2552	13107.54969	13165.24463	9829.76027	5942.298089	8449.04541	8083.382734
2553	42901.15957	0	19678.13913	53585.55166	3822.589803	3205.556583
2554	0	0	0	0	0	0
2555	0	0	0	0	0	0
2556	0	0	0	0	0	0
2557	0	0	0	0	0	0
2558	0	0	21003.48495	0	0	3621.830093
2559	0	0	0	0	0	0
2560	40314.4755	21076.67123	0	34707.81892	35730.78773	0
2561	13398.07699	24106.06257	14368.16448	9279.17187	27541.73114	0
2562	0	0	0	0	0	0
2563	0	0	0	0	0	0
2564	0	45908.83472	169867.2966	0	40860.33347	139601.2992
2565	0	0	0	0	21495.83347	0
2566	32037.79759	0	0	39694.98209	4592.334611	0
2567	0	0	0	0	0	0
2568	0	0	44872.81788	0	0	30440.43161
2569	22564.9436	0	21362.18933	13939.63774	0	8726.29539
2570	31780.88802	26178.78833	0	31763.31889	20581.48045	0
2571	0	19336.76689	48357.69954	0	14764.32922	22378.77894
2572	22184.26428	0	0	0	0	0
2573	38448.79661	0	0	23815.61325	0	0
2574	0	132667.0133	378674.7268	85175.43038	69953.09285	221072.7654
2575	9968.296437	21088.72899	73756.05469	14765.47455	29951.75672	42325.95799
2576	25458.60889	76659.86029	248098.8848	43836.39513	122008.5935	299260.1181
2577	260312.6623	582809.3616	1477155.537	269945.1809	640976.5404	1402159.767
2578	0	0	35112.39845	0	0	29644.54622
2579	35715.51722	53203.51644	101354.4454	39302.80813	60856.50393	110259.8414
2580	0	29647.01439	56294.39689	0	28881.48609	73799.17032
2581	0	0	0	0	0	0
2582	0	0	0	0	0	36638.27095
2583	0	34884.53562	54088.86388	0	28374.5565	76669.96736
2584	0	0	21660.67171	0	0	22233.65774
2585	0	29305.44991	111621.6038	0	31061.80254	117835.6339
2586	30520.71946	93764.25226	372570.767	29025.02595	83887.05471	339323.4392
2587	36803.98502	0	157894.422	44592.81688	62222.29199	31902.46073
2588	33813.55721	60772.90188	129665.7597	33959.44461	56485.4281	141010.0833
2589	0	11570.0675	49154.11609	0	2547.772319	47608.97223
2590	0	60888.12605	98786.77139	25252.43139	67884.13566	142804.562
2591	0	82153.36698	117566.8172	19037.8366	75300.42529	115738.2105
2592	0	0	0	0	0	0
2593	422990.9314	608144.77	0	430370.4092	546417.1367	439857.1513
2594	0	65051.80336	145032.5627	0	70343.65834	175349.0159
2595	51909.34426	162636.8621	330961.3362	81408.15337	151565.1944	341826.2556
2596	532553.3509	925529.5924	1194098.596	212295.5563	843725.7354	528028.8093
2597	0	22788.90811	34088.47502	0	10483.81991	49271.61843
2598	0	0	0	0	0	0
2599	70776.89045	141671.4618	163657.1185	78429.57622	36345.10227	92617.47373
2600	84216.78947	86176.0802	172098.1743	62484.94276	90997.6676	187301.582
2601	3103359.172	5196024.077	10132453.57	3429914.139	4852486.167	10610675.87
2602	0	0	22310.73416	0	6676.587767	48945.70201
2603	3974.18569	0	0	0	0	0
2604	15476790.44	17888471.06	43144682.29	13976498.38	20878470.42	40757683.9
2605	1308221.309	1582314.729	3582550.048	1119329.243	1623962.501	3479063.889
2606	0	9856.550513	20139.74406	0	5488.426396	11997.18366
2607	2289485.527	2003964.606	3814329.928	1503264.139	1468413.438	2464084.673
2608	0	0	10525.62007	0	0	22073.55968
2609	0	12155.51362	31657.32762	0	5114.343167	37006.84482
2610	0	0	0	0	0	0
2611	0	0	0	0	0	0
2612	17731.76112	2805.705287	0	21546.08358	5204.724132	0
2613	0	0	49490.18076	0	0	42819.61144
2614	0	0	0	0	0	0
2615	0	0	0	0	0	0
2616	0	0	0	0	0	0
2617	13128.09563	70679.641	42167.44531	30984.7032	58438.14487	43137.48698
2618	35461.21004	69272.46545	12895.23534	47832.32961	107283.2751	66606.47644
2619	95158.55005	224654.0542	63471.04169	111571.1049	206466.6659	271389.5347
2620	0	43397.26896	62268.47214	14894.53627	37918.90958	53974.91827
2621	0	0	0	0	0	0
2622	0	0	0	0	0	0
2623	0	0	0	0	0	0
2624	0	0	0	0	0	0
2625	0	0	0	0	0	0
2626	0	0	0	0	0	0
2627	0	0	0	0	0	0
2628	0	0	0	0	0	0
2629	0	0	0	0	0	0
2630	0	0	0	0	0	0
2631	0	5031.62738	11201.1285	0	8115.310753	0
2632	0	0	0	0	0	0
2633	201162.0558	98509.5357	87186.87768	115335.9699	80964.64117	81389.70177
2634	324103.3512	178025.018	219110.0312	194255.7907	157635.8096	139452.3799
2635	0	0	0	0	0	0
2636	0	0	0	0	0	0
2637	0	0	0	1897.00663	3360.043787	0
2638	115195.196	132536.1943	109874.9456	105981.075	143291.8512	132112.0591
2639	0	0	0	0	0	0
2640	0	0	0	0	0	0
2641	0	10683.719	15369.84141	0	6842.263697	19608.61939
2642	0	0	0	0	0	0
2643	0	0	0	0	0	0
2644	53554.06232	0	0	31416.36325	0	0
2645	67067.18536	64094.14584	44459.64178	58141.73292	53531.75781	26058.23584
2646	15574.08742	29441.1201	35913.90323	42248.39893	32450.65693	22681.78247
2647	314654.5838	74724.45509	87235.71878	206590.9367	64952.35886	67362.96886
2648	43932.13593	119917.14	64239.38043	45613.75499	102963.0222	48145.2517
2649	31126.12117	105514.1869	63145.90451	46662.72144	103435.7015	50946.43887
2650	0	27629.62697	4989.389393	0	30407.73857	0
2651	10261.50918	42306.69381	23939.00119	1866.455043	44028.81341	20842.67656
2652	0	0	0	0	0	0
2653	32811.06649	0	0	19858.77932	0	0
2654	0	0	0	0	0	0
2655	0	0	0	0	0	0
2656	0	0	0	0	0	0
2657	21406.28667	0	0	5224.722343	0	0
2658	0	0	0	0	0	0
2659	0	0	0	0	0	0
2660	13705.56746	5136.027733	0	2861.283007	10593.87181	0
2661	26685.29651	0	0	4595.40436	0	0
2662	23443.46645	0	0	8412.529967	0	0
2663	0	0	0	0	0	0
2664	59729.43678	59676.66441	110246.8426	73508.53529	75569.9857	83674.41216
2665	0	0	0	0	11160.49641	0
2666	1074965.509	280176.3625	237904.7163	846529.0821	292536.9113	200471.592
2667	54444.43763	0	0	31912.41472	0	0
2668	178452.431	31426.19049	20975.23018	138007.6166	23425.28908	27753.71954
2669	0	0	0	0	0	0
2670	0	0	0	0	0	0
2671	0	0	0	0	0	0
2672	0	0	0	0	0	0
2673	0	0	0	0	0	0
2674	0	0	0	0	0	0
2675	4685.141233	21401.77765	10178.45737	11806.26713	28615.26	26100.83348
2676	0	3295.883793	0	0	15336.65784	0
2677	0	0	0	0	0	0
2678	0	0	0	0	0	0
2679	0	0	0	0	0	0
2680	0	0	0	0	0	0
2681	7231.40869	0	6766.999457	6849.257803	0	13589.38293
2682	0	47237.59056	14839.58495	0	65881.59114	13018.15459
2683	0	48137.77579	13872.58885	0	62209.70471	16845.68102
2684	32018.60864	0	0	28889.54055	0	0
2685	0	7993.47224	0	0	0	5642.41337
2686	0	0	0	0	0	0
2687	4902.76127	0	0	3354.15679	0	0
2688	35689.81703	12801.8513	197067.2445	99304.85241	57971.03703	97891.31216
2689	0	0	0	0	0	0
2690	0	0	0	0	0	0
2691	22707.46118	0	0	0	0	0
2692	0	0	0	0	0	0
2693	0	0	0	0	0	0
2694	0	0	0	0	0	0
2695	0	0	0	0	0	0
2696	0	0	0	0	0	0
2697	111915.5278	9227.826207	26778.50547	104229.2912	5454.141837	20921.44188
2698	21180.08426	0	0	0	0	0
2699	0	0	0	0	0	0
2700	60913.66403	23551.11839	6396.456754	47959.73194	29023.51175	3920.957773
2701	0	0	0	0	0	0
2702	30973.60923	40181.49626	19994.36662	11558.54445	56282.37326	36214.83277
2703	0	0	0	0	0	0
2704	89003.59154	48834.54609	64497.22452	87439.97143	45452.68812	40627.67046
2705	0	0	0	0	0	0
2706	0	0	0	0	0	0
2707	185283.191	56263.81727	85360.07123	118240.5842	62204.74217	76069.88824
2708	0	0	0	0	0	0
2709	0	0	0	0	0	0
2710	49895.35112	35016.92849	14591.49502	22786.46348	17079.46414	7652.01179
2711	56894.20777	59274.96424	102896.9072	74759.56078	57108.66158	46889.19021
2712	0	0	0	0	0	0
2713	46883.14245	22677.75501	0	44943.02972	35997.26339	0
2714	4662.22784	0	0	0	0	0
2715	0	0	0	0	0	0
2716	34565.38679	0	0	31595.49221	0	0
2717	0	0	0	0	0	0
2718	0	0	0	0	0	0
2719	0	0	0	0	0	0
2720	24729.75377	0	0	16941.89674	0	0
2721	33200.93357	0	0	20203.31353	3324.950259	0
2722	34081.34425	4730.79732	0	5704.935793	0	0
2723	59455.23406	24984.96692	3552.997337	48151.77608	35718.03138	0
2724	14684.11042	0	0	24586.96858	11187.00257	0
2725	0	0	0	0	0	0
2726	0	0	0	0	0	0
2727	3649.656157	26964.61501	0	15779.47592	20571.85147	0
2728	73792.70841	0	0	38748.05337	3389.70049	0
2729	0	0	0	0	0	0
2730	0	0	0	0	0	0
2731	33441.42578	5633.823357	1818.462239	14142.34102	2580.220038	0
2732	24222.29206	0	0	4373.264587	0	0
2733	0	0	0	0	0	0
2734	1825.946234	0	0	0	0	0
2735	245397.0024	31956.69755	90821.34484	147259.0468	40936.92488	41430.45729
2736	289016.5542	33414.32626	0	236154.9202	21689.70841	0
2737	0	0	0	0	0	0
2738	0	0	0	0	0	0
2739	34927.65974	0	0	33962.5016	0	0
2740	38584.3076	48523.34772	0	34003.50693	55825.96285	0
2741	30350.56375	0	6578.577726	28817.04312	0	8635.187273
2742	7683.121533	3725.336757	25362.32888	0	11051.04548	0
2743	0	0	0	0	0	0
2744	0	0	0	0	0	0
2745	48148.01842	58533.64092	52371.02481	35355.00218	48074.29882	40360.25174
2746	5129.234187	0	0	0	0	0
2747	0	0	0	0	0	0
2748	28194.32628	28965.64467	39373.95639	33223.72947	46117.33923	31428.50225
2749	474516.0402	121670.14	502553.9271	351383.7337	147466.2178	536004.6922
2750	49252.83768	0	23318.54946	37943.05472	0	0
2751	0	0	0	0	0	0
2752	13459.17716	0	0	5883.700073	0	0
2753	0	0	0	0	0	0
2754	7222.255077	0	0	16868.03945	0	0
2755	0	0	0	0	0	0
2756	1378191.313	289578.584	489939.0324	1095873.297	315697.6321	493003.2286
2757	67113.82639	0	0	62331.4018	0	0
2758	97593.16159	0	0	65238.2745	0	0
2759	0	0	0	0	0	0
2760	87881.59281	221031.8185	338018.3319	110365.9355	313077.2944	214556.6687
2761	73397.92457	0	0	57060.97573	0	0
2762	118808.6511	4605.464647	49927.83719	117373.0031	0	50072.30884
2763	0	57085.29535	0	0	66522.55147	0
2764	0	0	0	0	0	0
2765	46192.19436	68903.20206	55723.87688	27315.75503	78879.66939	33174.37083
2766	2240.720926	0	0	3066.077794	0	0
2767	66552.79452	22282.08854	20111.72962	52174.85427	25905.77384	0
2768	23057.22309	29814.67066	36544.12752	36292.52378	21985.1428	31381.39442
2769	348014.5678	190342.5156	160344.5929	321769.8599	184040.6342	115421.1253
2770	23717.18245	0	0	22672.6022	0	0
2771	0	0	0	0	0	45320.31082
2772	0	0	0	0	0	0
2773	0	0	0	0	0	0
2774	0	0	0	0	0	0
2775	0	0	0	0	0	0
2776	12786.08359	0	0	2336.360753	0	0
2777	0	0	0	0	0	0
2778	0	0	0	0	0	0
2779	0	0	0	0	0	0
2780	0	0	0	0	0	0
2781	12581.28353	0	0	12943.51912	0	0
2782	0	0	0	0	0	0
2783	0	0	0	0	0	0
2784	9085.5891	0	0	8234.681347	0	0
2785	14538.94354	7705.701473	2631.154696	21671.78357	19485.26078	0
2786	0	0	0	0	0	0
2787	0	23994.3825	0	0	10747.05361	0
2788	0	0	0	0	3307.754686	0
2789	85278.62663	0	47250.85175	63803.36757	0	21039.3888
2790	30687.4703	55655.9624	32131.54355	37921.01125	76245.11711	38422.73505
2791	2988.381936	0	0	0	0	0
2792	79944.69601	39783.60055	51436.76622	61299.97236	7819.729553	20715.965
2793	0	0	0	0	0	0
2794	0	0	0	0	0	0
2795	0	0	0	0	0	0
2796	0	0	0	0	0	0
2797	15855.48513	0	0	10122.02005	0	0
2798	0	0	0	0	0	0
2799	0	0	0	0	0	0
2800	85734.62147	0	33723.67686	71850.62673	0	5943.497187
2801	0	0	0	0	0	0
2802	0	0	0	0	0	0
2803	0	0	0	0	0	0
2804	13011.08293	0	0	8078.898623	3531.391867	0
2805	0	0	0	0	0	0
2806	0	0	0	0	0	0
2807	0	0	0	0	0	0
2808	0	0	0	0	0	0
2809	0	0	0	0	0	0
2810	0	0	0	0	0	0
2811	0	0	3585.117457	0	2979.471454	0
2812	0	0	0	0	0	0
2813	1819.365832	7371.922129	0	0	8056.945686	0
2814	0	0	0	0	0	0
2815	36382.99622	0	16071.91122	16802.89894	0	13188.25373
2816	21204.34587	16767.23803	29388.59273	26793.75501	5866.41622	19024.20597
2817	0	42762.9521	0	0	108928.1822	0
2818	0	6319.39026	0	0	45622.65117	0
2819	0	46225.07842	0	0	111733.5875	0
2820	16700.19053	10718.01547	0	15340.02907	16693.46026	0
2821	0	0	0	0	0	0
2822	0	0	0	0	0	0
2823	50159.24667	0	7158.552497	41902.41062	0	0
2824	0	0	0	0	0	0
2825	0	0	0	0	0	0
2826	9811.45043	0	0	0	0	0
2827	0	0	0	0	0	0
2828	0	0	0	0	0	0
2829	929118.8098	329275.307	500828.8193	472282.4035	258670.6764	350186.237
2830	0	0	0	0	0	0
2831	0	0	0	0	0	0
2832	0	0	0	0	0	0
2833	0	0	0	0	0	0
2834	78987.33454	0	0	70716.04165	0	0
2835	0	0	0	0	0	0
2836	14910.22185	16601.06487	21709.34251	14034.32578	10326.78103	16349.1733
2837	0	0	0	0	0	0
2838	3813.80451	0	0	0	0	0
2839	0	0	0	0	0	0
2840	38977.00063	0	0	20482.6748	0	0
2841	75155.37948	0	0	60211.18748	0	0
2842	0	0	0	0	0	0
2843	0	3776.0169	0	0	2965.099045	0
2844	121846.6249	0	0	66424.44447	0	0
2845	0	0	0	0	0	0
2846	995293.0573	0	124371.352	821691.3273	0	87407.64911
2847	0	0	0	0	0	0
2848	63279.49534	0	0	58582.08861	0	0
2849	0	0	0	0	0	0
2850	32552.06506	0	0	0	0	0
2851	0	18647.47659	0	10504.33501	24996.6291	0
2852	24671.38705	0	0	0	0	0
2853	0	0	0	0	0	0
2854	0	0	0	0	0	0
2855	10134.33756	0	0	14070.73182	0	0
2856	47014.0522	0	0	0	0	0
2857	1014972.92	0	110213.1097	892420.0322	0	95195.76875
2858	26470.48707	7667.315645	5126.574546	14409.46296	3351.600123	2211.726631
2859	0	0	0	0	0	0
2860	31167.05416	0	0	28997.91732	0	0
2861	12168.06527	0	0	0	0	0
2862	0	0	0	0	0	0
2863	32786.66737	0	0	16748.75503	0	0
2864	119988.2617	36275.77746	51206.56507	68853.93749	36819.6863	48846.53209
2865	93498.53272	0	0	77360.56708	0	0
2866	3756.215213	0	0	0	0	0
2867	0	0	0	0	0	0
2868	20441.43913	0	0	32260.74257	0	0
2869	0	0	0	0	0	0
2870	1126.13232	8426.486947	9548.184056	11338.02469	21371.87071	20420.74075
2871	0	0	0	0	0	0
2872	0	0	0	0	0	0
2873	0	0	0	0	0	0
2874	0	0	0	0	0	0
2875	0	0	0	0	0	0
2876	24030.0571	0	0	5506.035183	4163.457763	0
2877	0	0	0	0	0	0
2878	0	25089.00934	5232.39521	0	9896.683041	0
2879	0	0	0	0	0	0
[truncated: 6,675 more rows]
